# Supplementary material for: Development of a machine learning-based radiomics signature for estimating breast cancer TME phenotypes and predicting anti-PD-1/PD-L1 immunotherapy response
Source: Breast Cancer Res. 2024 Jan 29;26:18. doi: 10.1186/s13058-024-01776-y (PMC10823720; doi:10.1186/s13058-024-01776-y)
Supplement: Supplementary file 1 — Additional file 1. Supplementary Tables. [file 13058_2024_1776_MOESM1_ESM.zip]

Archive with 2 entries (1 files):
- Supplementary/
- Supplementary/Supplementary materials-table.xlsx
