# Supplementary material for: Development of a machine learning-based radiomics signature for estimating breast cancer TME phenotypes and predicting anti-PD-1/PD-L1 immunotherapy response
Source: Breast Cancer Res. 2024 Jan 29;26:18. doi: 10.1186/s13058-024-01776-y (PMC10823720; doi:10.1186/s13058-024-01776-y)
Supplement: Supplementary file 1 — Additional file 1. Supplementary Tables. [file 13058_2024_1776_MOESM1_ESM.zip › Supplementary/Supplementary materials-table.xlsx]

## Sheet: Table S1 RNA-Seq data and
ID	ARHGEF10L	HIF3A	RNF17	RNF10	RNF11	RNF13	GTF2IP1	REM1	MTVR2	RTN4RL2	C16orf13	C16orf11	FGFR1OP2	TSKS	ATRX	PMM2	LOC100272146	ASS1	NCBP1	ZNF709	ZNF708	RBM14	NCBP2	DISC1	CAMK1	RPL37	SPR	ZNF700	ZNF707	CAMK4	ZNF704	LOC339240	GOLGA6B	RNF115	RNF112	ZC3H14	SPN	HMGCLL1	NACAP1	LRRTM1	GRIN1	RBMY1A3P	DHX8	DHX9	LOC441204	TCOF1	LRRTM3	NUP98	XPC
TCGA-3C-AAAU-01	10.4713	2.3606	0	11.6317	11.2053	10.1911	12.3502	4.0452	0.7564	7.6254	9.7253	0.4273	8.37	0.7564	11.7001	9.861	6.2955	7.6846	9.8876	7.4431	8.0499	10.777	10.5727	5.4621	7.9964	12.3799	10.3056	8.8789	8.4389	4.4151	7.1211	0.7564	4.5055	8.4144	3.2655	10.0668	6.5071	7.9925	5.8547	1.0243	4.1043	0	10.4576	12.0515	5.1623	10.7801	0	11.3196	10.0797
TCGA-3C-AALI-01	9.2228	0.6265	0.6265	11.8757	10.4259	10.1674	12.4482	4.1138	2.265	6.742	9.9023	0	8.6715	2.0917	9.7384	10.2038	4.975	8.9458	9.9498	6.1962	7.3052	10.7335	10.888	6.7123	7.0224	12.6425	10.5106	8.1975	8.7968	3.6963	7.2235	0	3.278	8.8757	7.039	9.7512	8.0395	0	6.5291	0	9.7356	0	9.6765	12.2566	5.3659	9.8808	0	11.1329	10.5922
TCGA-3C-AALJ-01	10.9468	0.931	0	12.2616	10.7842	9.5713	12.754	4.9504	0	5.2197	10.0198	0	8.5936	2.2099	9.9302	11.1468	6.0306	8.906	10.0473	6.9041	7.1356	10.1364	10.5513	6.7425	7.3409	13.5575	10.6441	8.8895	9.2251	4.5084	4.4497	0	1.8953	8.2895	3.8678	9.6186	7.9571	6.7053	6.915	0	6.3837	0	9.3446	12.0527	6.1642	10.4688	0	10.9802	10.0779
TCGA-3C-AALK-01	9.9856	2.6732	0	11.9567	11.0071	10.0354	12.6732	5.0382	0	5.5899	9.7143	0	8.4158	2.361	10.5079	10.3365	4.8646	9.6407	9.9018	6.1397	7.742	10.4616	10.6503	6.6974	8.0901	13.5918	9.8755	8.7104	8.2472	4.0275	7.8927	0	1.4087	9.2866	3.9905	10.2849	7.7251	2.1077	7.3865	0	6.8375	0	9.2712	12.1797	4.8231	10.0546	1.1643	11.1487	10.3545
TCGA-4H-AAAK-01	10.2842	2.272	0	11.7566	10.8499	9.9325	12.3191	3.1835	0.8884	6.1192	9.9861	0	8.5128	1.4341	10.5833	9.9119	5.3425	8.4208	9.9054	8.2458	8.41	10.1024	11.0322	6.7531	7.7922	13.3367	9.2715	9.9537	8.9439	4.7297	9.0749	0	1.4341	8.8122	3.2495	10.3264	7.2566	3.3127	6.7001	0	6.5378	0	10.6027	12.0349	4.7975	10.2372	0	11.3235	10.5026
TCGA-5L-AAT0-01	10.3388	2.7795	0	12.0236	10.5895	9.6595	12.8318	5.5104	0.6659	6.1695	9.6363	1.4646	8.5128	3.3765	10.2011	9.5771	4.9503	9.3975	9.9325	7.3003	7.6968	10.6212	11.0715	6.6288	7.956	13.9027	9.6008	9.0389	9.0014	4.3885	7.2117	0	1.7426	9.1696	2.7795	10.2415	8.5562	6.9149	7.4385	1.4646	3.1087	0	9.9992	12.0672	5.3742	9.9984	0	11.0957	10.5099
TCGA-5L-AAT1-01	9.5616	3.3169	0	12.0956	10.8394	9.815	12.2191	4.5741	0	5.8592	9.6015	0	8.6771	0.86	9.594	10.3804	4.9614	10.3561	9.8442	6.9068	7.2224	10.1776	10.8304	7.299	7.8085	13.5215	9.8254	8.6034	8.7417	3.6334	7.2535	0	0	9.2977	3.3169	9.9073	9.0318	2.3434	7.6777	0.86	6.5151	0	10.4193	11.8323	4.1127	9.9447	0.86	10.9559	10.5669
TCGA-5T-A9QA-01	9.3663	1.0328	0	12.1706	10.04	10.2658	11.1741	3.583	0	6.0297	9.3127	0	8.4613	0	8.7283	10.8456	5.8711	8.8592	9.6875	6.3679	6.8391	10.5614	10.7636	4.3876	8.6498	13.0492	10.47	9.0774	8.8559	0.6069	7.0812	0	0	9.3606	3.057	9.9777	5.2129	8.5405	7.4569	0	3.1449	0	10.4345	12.0691	0.6069	10.4545	1.6286	11.3615	10.7928
TCGA-A1-A0SB-01	10.8075	6.0416	0.5366	11.812	11.3068	9.9874	12.9785	2.7775	0	5.0239	8.6733	0	8.9025	0.5366	11.6066	9.5837	5.4822	11.8212	9.9553	7.6251	8.5365	9.9784	11.0914	7.6317	6.9137	14.2056	6.8897	8.1539	7.8044	1.7015	9.3225	0	2.0543	8.3969	2.3376	10.6566	7.568	3.5622	8.0176	0.5366	6.5926	0	10.6306	12.2768	6.3432	10.5575	2.9556	11.6823	10.4958
TCGA-A1-A0SD-01	9.1657	2.4935	0	11.7868	11.0131	10.5228	12.8109	4.614	0	5.1989	9.1406	0	8.8554	0.7326	11.3271	9.5805	4.9123	9.491	10.0307	6.4432	7.559	9.8248	11.1372	7.2715	8.2545	12.6713	10.7418	7.7987	7.9179	4.5745	9.0633	0	0.7326	9.5133	3.2632	10.4706	7.1047	5.1989	6.5075	0.4123	3.1602	0	10.544	12.0805	4.7968	9.9573	0.4123	11.6015	10.3249
TCGA-A1-A0SE-01	9.7179	3.3983	0	11.3219	11.2617	10.3831	12.5342	4.1789	0	6.2297	9.2023	0	8.6254	0.4104	11.0987	10.1876	4.3516	9.6415	10.0984	6.9706	7.0333	10.2223	11.0641	6.2916	7.3271	13.7102	9.7464	8.1631	7.4814	4.7192	8.7824	0	0.9907	9.8265	1.5726	10.6202	6.9779	6.3216	7.4519	0	4.3747	0	10.5319	12.6939	4.2801	10.229	0	11.656	10.7049
TCGA-A1-A0SF-01	9.8581	4.9132	0	11.4817	11.07	10.2721	12.7637	3.382	0	6.4376	9.9958	0.8928	8.6025	0.8928	10.3905	10.3506	3.836	9.0846	9.4322	7.4752	7.4577	10.0956	10.9857	6.3913	7.3815	13.8022	9.7235	8.554	8.3149	4.7157	8.593	0	0.8928	9.2491	2.5141	10.3997	7.7028	4.2145	7.5628	0.5144	4.739	0	10.0935	12.196	5.4821	9.98	0	11.2368	9.8594
TCGA-A1-A0SG-01	10.1198	1.6599	0	11.8184	11.0909	10.2251	12.7285	3.0356	0.4436	6.3512	10.0569	0	8.6755	1.6599	10.7235	10.5125	5.5122	10.7437	10.1606	6.9472	6.7197	10.0904	11.0712	6.587	7.0862	12.8034	10.4907	8.0354	9.0267	3.7655	8.9802	0	2.0841	8.8701	1.4854	10.8426	7.0875	3.4222	6.3827	0.4436	4.1922	0	10.4703	12.1545	6.5528	9.2724	0	11.5558	10.3879
TCGA-A1-A0SH-01	8.8669	1.6631	0.4449	11.8779	11.8526	10.8757	12.3325	3.5649	0	6.0988	8.5374	0	8.8007	2.4152	10.9931	10.2298	3.8801	7.6722	9.9699	6.8425	7.2234	9.75	11.4144	7.5368	7.1816	12.6058	9.7814	7.4003	7.9523	4.7742	8.803	0	0.4449	8.9174	1.6631	10.3532	7.3972	2.7609	6.4541	0	4.0151	0	10.7788	12.209	5.5725	9.5235	0	11.3578	10.1503
TCGA-A1-A0SI-01	9.2614	2.7836	0	11.9635	11.3979	10.1506	12.4758	3.4983	0	6.818	9.1395	0	8.2246	1.1225	11.0147	10.2103	4.8705	10.0997	10.4766	6.7048	7.821	10.2345	11.149	7.2336	7.8031	12.5032	9.2724	8.4244	7.8907	4.9274	8.3339	0	0.3722	9.7264	3.1612	10.2099	8.0025	0.913	5.7698	0.3722	4.9686	0	10.0127	12.6029	3.8906	9.7011	0	11.5347	9.9198
TCGA-A1-A0SJ-01	9.7663	6.1765	0	11.502	11.4405	11.0243	12.6826	4.3753	0	4.0324	9.2988	0	9.4262	0.4497	11.0746	9.3341	4.5877	10.8537	9.7017	7.3653	6.3221	9.3305	10.7987	6.2229	7.7795	12.6656	9.8567	7.2312	7.9149	4.2422	7.6359	0	0.7921	9.1282	2.4302	10.4476	6.4117	3.7481	6.6457	0	2.2197	0	9.96	12.1759	6.0627	9.9381	0	11.373	9.9483
TCGA-A1-A0SK-01	9.8632	7.497	0.7051	12.099	9.9933	9.6306	13.7266	2.7383	0.3953	6.2659	7.9381	0	11.192	0.7051	11.2996	8.5645	6.8466	11.8093	12.4531	8.2696	8.1191	10.7626	11.0828	5.9737	5.9994	13.5457	7.998	8.3131	9.358	6.4331	10.7926	0	1.6808	9.1408	4.2924	10.6662	4.3823	4.7964	7.4405	2.1592	6.5638	0	10.628	13.2708	6.0969	10.421	0.9601	11.8989	8.8009
TCGA-A1-A0SM-01	8.8234	1.8177	1.178	11.9934	11.9332	10.4712	12.4207	3.0462	0.706	6.2622	9.0204	0	8.5078	0	10.8405	10.5206	3.7683	8.1632	9.2348	6.1449	7.2348	9.6401	10.924	7.3886	7.7435	12.5949	9.4346	7.9066	7.4967	3.9851	7.6036	0	0.9613	9.4114	1.8177	10.4541	7.013	1.6824	6.8249	0.3958	2.8705	0	9.4273	12.1983	4.8782	9.8178	0.706	11.221	9.8916
TCGA-A1-A0SN-01	9.2611	0.4013	1.1909	11.9838	10.4515	10.166	12.1069	2.8903	0	6.5299	8.9815	0	8.8352	0.9725	10.6751	10.2335	3.3191	10.1268	10.3458	6.3487	7.0809	10.6406	10.5756	7.2084	6.9133	13.4902	10.6503	8.7432	7.9408	5.7267	9.1628	0	0.9725	9.9933	2.37	10.1363	8.7038	1.1909	7.0216	0.4013	5.9452	0	10.1218	12.5575	5.0049	11.2201	0.4013	11.5935	9.9861
TCGA-A1-A0SO-01	8.6701	8.9699	0	11.6209	11.0278	11.2183	12.3429	1.5323	0	1.9906	8.3991	0	10.0561	0	10.7299	9.9932	6.6967	6.1988	10.3563	7.1969	8.6643	10.2522	11.4628	7.3297	7.6343	12.9818	7.9453	8.4221	6.4823	2.413	10.5532	0	1.2338	9.0515	2.6797	9.4648	5.769	2.413	6.3451	0	3.7768	0	11.2593	13.0138	5.3675	10.3898	0	11.7481	10.2029
TCGA-A1-A0SP-01	10.7866	1.9703	0.7905	11.4308	10.9066	9.7889	12.2753	6.5438	0	6.9105	9.4108	0.4487	10.6046	1.6731	10.1832	10.0805	6.0824	11.8263	11.148	6.3051	7.296	10.462	11.188	6.1251	7.4387	14.8937	8.9015	7.7759	8.5934	5.63	7.5944	0.4487	0.4487	8.7905	1.8294	9.8983	8.7111	5.5081	7.4753	1.6731	1.6731	0	9.8334	12.6857	4.2104	10.8567	0	11.7153	8.9384
TCGA-A1-A0SQ-01	8.8559	2.8982	0	12.1569	12.0191	9.9801	12.248	4.3191	0.4889	5.9334	9.5229	0.4889	8.5113	0.8535	11.3713	9.9511	3.572	9.4314	10.1186	7.0456	7.8235	9.7744	10.391	6.2298	7.7651	12.3259	10.1221	8.0987	7.6343	2.8179	6.1619	0	0	8.9624	2.2113	10.4304	6.5136	8.4742	6.6647	0	6.5263	0	10.5705	12.3761	2.6426	9.7581	9.1716	11.2345	10.2361
TCGA-A2-A04N-01	9.9831	1.7558	0	12.185	11.3242	10.386	12.8835	2.8756	0	6.6729	9.7997	1.13	8.9607	0	10.6457	10.5644	6.0088	10.3097	10.0888	7.62	7.5546	10.2762	11.2463	6.9931	7.4691	13.0029	10.8265	8.8658	9.1676	4.3232	9.1696	0	2.0599	8.9879	2.6207	10.6711	6.7006	3.3935	6.9659	0	3.3381	0	10.2003	11.8038	6.886	10.0298	0	11.1992	10.2751
TCGA-A2-A04P-01	10.5102	6.9166	0.6028	12.1741	11.2632	9.965	13.1865	5.5275	0.6028	4.51	11.1193	0	9.4643	1.8453	10.0136	10.8629	4.6655	11.9458	10.617	5.8722	8.6226	10.1621	11.4742	7.482	7.5987	14.6034	9.881	8.5645	8.3101	3.6335	5.5595	0	1.0267	9.6265	6.4098	10.3226	7.7251	2.6292	7.4662	0	3.8039	0	9.2744	11.4961	4.4079	11.0894	0.6028	10.4638	8.7875
TCGA-A2-A04Q-01	10.064	2.2799	0	11.7065	10.7574	10.4053	12.498	7.7918	0.4706	7.9259	9.0895	0.4706	9.0439	2.3902	10.126	10.0989	5.8112	12.4999	9.5252	6.3775	7.412	10.1034	11.1794	7.0456	8.0242	13.7589	9.5206	8.2096	8.8023	5.3477	8.8811	0	0	9.2904	2.3902	9.6871	9.6804	2.9176	6.9811	0	2.7623	0	10.0056	12.2206	3.3031	10.5578	0	10.9562	9.8617
TCGA-A2-A04R-01	9.5425	1.4911	0	11.9362	10.4421	10.5751	12.8823	4.051	0.7861	5.0859	9.9819	0	8.6793	0.4459	10.8833	9.6168	5.7323	7.4381	9.4557	6.9686	7.6428	10.1871	11.039	5.7542	8.7499	12.51	11.2666	8.4248	8.6869	4.9231	7.9918	0	0	10.5401	3.6952	10.8281	5.5435	5.6092	5.8637	0	0	0	10.278	12.3669	6.8422	10.1235	0	11.2513	9.7845
TCGA-A2-A04T-01	10.449	9.2573	0	11.3839	10.6897	9.4547	12.3811	6.4237	0	3.7193	9.4639	0	9.4661	1.0308	10.9133	10.3048	5.1608	11.7744	11.689	6.7186	6.3457	10.5764	11.8981	8.6314	7.5569	14.0051	9.5897	7.7681	8.8747	4.8833	7.2339	0.4305	1.2576	8.8607	1.2576	9.7398	8.1376	4.2276	7.6925	1.0308	2.636	0	10.1756	12.8158	3.277	10.8448	0	11.3129	10.8745
TCGA-A2-A04U-01	9.4763	6.3214	0	12.5415	10.9603	10.5431	13.185	5.9124	0.6036	7.1894	10.6313	1.8471	9.5054	0	8.7677	9.6477	5.624	10.6978	10.0735	6.6093	6.7827	10.4825	11.7387	6.9302	7.4813	13.5855	9.0748	7.5747	6.4384	1.0279	5.3018	0	1.8471	8.4624	4.3379	10.1865	4.5123	3.2192	7.7345	0	1.0279	0	10.2611	11.782	4.0519	10.8317	0	11.7696	8.0238
TCGA-A2-A04V-01	10.5333	2.9105	2.0906	12.22	11.2698	10.3432	13.9613	4.3031	0	5.1877	10.3829	0	8.9507	1.7843	10.5604	10.3531	6.1346	8.3866	9.8399	7.4306	7.1453	10.2857	11.3032	6.0922	7.8768	14.5246	10.4314	8.1401	8.2753	2.3432	7.4066	0	0.8598	9.2019	2.6545	10.5436	6.7623	7.3786	7.9654	0	4.9421	0	10.2161	11.8182	4.6224	10.1739	0	11.0227	10.2279
TCGA-A2-A04W-01	8.9774	2.5516	0	12.0188	11.9258	10.1348	12.4209	4.5664	0	6.3296	10.2526	0	8.5188	1.057	10.1906	11.2488	3.9115	13.0102	9.7144	5.9927	7.3108	10.1381	10.7052	6.083	7.5032	13.9395	9.5854	7.2911	7.392	3.6879	7.6466	0	0.6232	8.9093	2.0847	9.1602	5.8781	0	6.6421	1.057	4.5989	0	9.0571	11.8678	4.1497	9.9736	0	11.5394	8.9109
TCGA-A2-A04X-01	8.9665	1.6612	0	12.5742	11.0061	10.3803	12.384	4.2497	0	5.7641	9.5079	0	8.7013	0.4441	10.2213	10.4383	4.3803	11.4924	10.0619	6.4394	7.1995	10.2073	10.8543	6.3143	7.7009	13.5907	9.8776	8.2486	6.6457	3.8417	7.1083	0	0	8.6723	3.4239	10.3255	8.3365	0.4441	7.4341	0	1.0576	0	9.0483	11.7622	4.4294	10.1757	0	11.3592	10.4842
TCGA-A2-A04Y-01	9.3774	3.6294	0	12.0841	10.9864	10.771	13.1805	3.7775	1.0027	5.064	9.4434	0	8.9996	1.2254	10.5786	10.1135	5.8879	12.4773	9.2556	6.6346	7.8529	9.8845	10.9507	6.9205	8.114	13.5615	11.0114	9.8884	8.1068	3.5073	7.7975	0	1.2254	9.254	1.5885	10.6206	7.8777	2.8119	7.8233	0	7.936	0	9.804	11.9496	4.8295	10.1731	0	11.2393	9.9503
TCGA-A2-A0CK-01	10.2726	4.7689	0	11.8479	11.2294	10.0421	12.9213	5.4133	0	5.3857	9.9966	0.8545	8.3319	1.5946	9.887	9.8677	4.7689	10.6857	9.516	7.298	7.6854	10.5796	11.0756	6.3894	8.3995	14.258	10.2768	8.5575	8.4432	3.4191	6.8897	0	0.4895	8.6961	3.3058	9.8974	7.1903	4.9495	8.073	0.8545	2.5481	0	10.281	11.9941	4.4061	9.8852	0	10.8893	10.3897
TCGA-A2-A0CL-01	9.5693	3.6849	0	11.6492	11.0977	11.0476	12.3498	5.006	0.8002	4.4677	8.5087	0	9.3017	1.0785	11.3758	9.525	5.2076	9.5409	10.0251	7.1669	8.2853	10.0688	10.9165	7.9169	7.3428	12.8635	9.3912	8.6472	8.2715	6.8842	8.6121	0	1.3119	8.9231	3.5544	9.891	10.3052	1.3119	5.8782	0	3.3068	0	10.4072	12.0091	5.1181	10.1534	0	11.2663	10.1149
TCGA-A2-A0CM-01	11.4132	0	0	12.0196	11.1327	10.5565	12.1254	4.3163	0	4.9755	8.6296	0	8.9958	0.9434	11.3968	10.3711	5.379	11.7522	10.2337	6.0359	6.8454	10.1967	11.5496	6.9078	7.1642	12.0221	9.3297	7.7707	8.6775	4.5616	7.1284	0	0.9434	9.4497	2.3656	10.1295	8.7049	2.8073	6.68	0	0.5474	0	10.1337	12.5075	3.145	11.2335	0	11.782	9.9331
TCGA-A2-A0CO-01	10.051	6.0752	0	11.1768	11.2051	10.1402	12.0071	6.351	1.81	6.4848	9.6434	0.5037	9.1768	0	10.5738	10.118	5.3465	10.7695	9.3498	6.4848	7.3384	10.5395	10.3812	7.2853	8.6854	13.7245	10.0963	8.5962	8.1845	5.1398	7.6785	0	1.4174	8.7898	3.6664	9.9096	9.0126	3.5682	7.4425	1.4174	6.0572	0	10.1089	11.6776	4.452	10.0836	1.9724	10.9926	10.3459
TCGA-A2-A0CP-01	9.6413	4.8982	0	12.0527	11.1117	10.1621	12.453	4.305	0	6.526	10.884	1.8801	8.4794	0	10.0147	10.6251	5.3651	11.172	9.7018	6.8531	7.3386	10.1496	11.1849	6.4616	7.8612	14.3941	10.336	8.0319	9.0457	3.9141	7.4478	0	1.2268	8.6695	2.9453	10.1938	6.8193	6.7491	7.2838	0.74	4.3531	0	10.0859	11.5944	6.9185	10.1528	0	11.172	10.0805
TCGA-A2-A0CQ-01	10.3112	0.4407	0	12.2531	11.1687	10.3437	12.9193	3.3122	0.4407	5.4436	10.7702	0	8.706	0.4407	10.2704	10.4074	5.7895	11.0397	9.6379	6.7527	7.0994	9.9568	11.2507	7.1194	9.004	13.7368	11.9233	8.9465	7.385	3.2045	7.0536	0	2.8936	9.5939	1.948	10.3735	7.8701	3.4124	7.9242	0	4.6403	0	9.8455	11.7984	5.8972	10.1884	0	10.9868	10.3148
TCGA-A2-A0CR-01	10.1562	4.1291	0	12.0363	10.5435	9.5595	12.0696	6.8529	0	5.0095	10.4814	0	7.7721	2.9426	9.4896	10.1306	3.7047	10.6067	8.9025	6.414	7.0599	10.6191	10.3091	7.0502	9.0939	14.7317	10.0504	8.3859	8.3351	5.0682	5.3621	0	0	7.9749	4.7946	9.6146	9.9342	3.8897	8.1482	0	7.1667	0	9.6138	11.2772	3.31	10.2963	0	10.2989	10.1443
TCGA-A2-A0CS-01	9.2703	2.3655	0	12.3055	10.7255	10.5046	12.9951	3.2182	0	6.2951	10.5142	1.5089	8.5517	0.9433	10.6153	9.9185	4.5039	6.962	10.2901	6.5437	6.6927	10.0786	11.1698	5.8509	8.5406	13.6389	10.8107	8.0844	7.2557	2.8072	6.9779	0	0	9.1301	1.2536	10.6865	7.9669	1.5089	7.1888	0	5.2092	0	10.3571	11.8049	5.852	10.0493	0.5474	11.3767	10.2359
TCGA-A2-A0CT-01	9.0876	1.1726	0	11.1702	11.4965	11.8367	12.7943	3.2897	0	6.0582	9.3596	0	9.0898	0	10.9568	9.3969	3.2267	8.8258	9.9638	7.4608	7.2747	9.7459	11.1626	5.9355	7.2102	12.2981	10.0412	8.0578	8.3105	3.4081	9.6101	0	1.1726	9.2687	2.4851	10.4285	6.2288	2.6859	6.6022	0.504	1.418	0	10.6727	12.3877	6.0216	9.3448	0.504	11.8318	9.8949
TCGA-A2-A0CU-01	11.2247	2.9769	0	11.5801	11.116	10.5705	13.3145	3.9191	0.4665	4.6024	9.4075	0.4665	8.8959	1.3376	11.4205	9.6612	6.3566	9.004	9.4808	7.2169	6.8283	10.3297	11.3279	6.2607	7.3397	12.2746	10.6793	8.6466	8.8691	2.6658	8.8175	0	2.3785	9.3232	3.3986	10.2978	6.6368	7.2607	7.2353	0	5.2921	0	11.0136	12.2992	5.549	9.9208	0	11.1817	10.4804
TCGA-A2-A0CV-01	8.9437	3.0291	0	12.0265	11.5781	10.7034	12.6885	4.5453	0	5.5231	9.3638	0.6536	8.9645	1.1017	10.7986	10.1777	3.7964	10.3447	9.8921	6.7685	7.1141	9.5752	10.7479	6.8744	8.2878	13.9942	9.4749	8.3007	7.6324	3.9647	8.4104	0	0	9.0713	3.0291	10.4454	8.0304	3.7042	7.1407	0	5.5847	0	9.9215	11.9729	5.1566	10.0031	0.3635	11.3316	10.5676
TCGA-A2-A0CW-01	9.741	3.35	0	12.2589	10.6494	10.0995	12.7243	3.7083	0	5.2177	9.8348	3.2226	7.6009	0	9.6608	10.4845	4.4954	13.1338	10.5985	6.1288	8.537	10.5648	11.4273	5.9049	7.7586	12.5193	10.6719	8.3891	9.409	3.2663	6.9576	0	0.897	9.193	0.6552	9.9095	7.3622	3.8299	6.3069	0	4.7165	0	9.7473	12.5246	3.3088	10.914	0	12.1281	9.2729
TCGA-A2-A0CX-01	8.9323	0.8538	0.4891	11.945	10.7706	10.4997	12.3024	4.1981	0	5.0215	10.1644	1.3865	8.4332	0	10.7273	11.7599	7.4205	12.51	10.2747	5.9244	7.0418	10.3199	12.4622	6.5915	7.1059	14.6186	10.7187	8.067	7.6581	3.1814	8.2579	0	0	9.1982	2.8987	9.9939	7.0195	1.5936	7.0506	0	3.7124	0	10.1022	12.675	3.8799	10.5596	0	11.2854	9.2218
TCGA-A2-A0CY-01	8.4062	5.0676	0.6906	12.9661	10.4751	9.4878	13.0679	2.5634	0	5.8449	10.9972	0	7.8758	0	10.5052	10.9759	6.5593	12.435	9.1596	6.1741	7.6163	10.0905	10.3181	6.863	7.1562	15.8557	9.5729	7.5704	9.2511	1.5067	6.9587	0	0	10.163	6.8554	9.3603	4.451	3.7961	8.3584	0	3.0646	0	9.6532	12.0802	5.6819	10.3859	0	10.5887	8.8518
TCGA-A2-A0CZ-01	10.1639	4.063	0	11.6858	11.2883	10.6266	12.5733	4.8389	0	6.5303	9.8177	0.5619	8.8501	2.4021	10.6887	10.2969	3.9784	11.7348	9.6241	6.9691	6.8311	9.8229	10.7482	7.2247	8.0163	14.0998	9.5305	7.6511	7.5484	4.8389	8.004	0	1.5384	8.7784	2.9386	10.2093	8.2675	2.9386	7.3051	0	5.885	0	10.2231	11.6978	4.7901	9.9027	0	10.5968	10.5174
TCGA-A2-A0D0-01	8.3209	1.7954	7.7299	11.8358	10.838	10.0396	12.5211	4.6374	0	5.0677	9.989	0.4976	8.3247	0.4976	9.2304	10.0562	4.5639	13.1871	9.5671	6.0003	6.2075	10.2384	12.2424	6.1248	8.0249	16.3628	9.5344	7.2879	8.2466	2.3557	6.3957	0	0	8.7487	3.3886	10.4235	7.0841	3.4978	7.7767	0	2.1026	0	9.6885	12.6056	2.2347	12.404	0	11.192	8.4858
TCGA-A2-A0D1-01	11.1395	1.9355	0	13.0469	11.5712	9.2478	12.407	2.8321	0	4.3438	9.8486	0	8.2197	0.5567	10.5514	10.3007	7.0068	11.4555	10.6873	8.0533	9.2219	10.3362	10.0771	6.5942	6.6686	14.5138	9.6916	8.8053	9.4985	1.746	8.8707	0	1.5278	8.1898	3.5644	10.0298	5.3911	0	7.0433	0.9573	5.1825	0	9.3903	12.231	1.2706	10.6591	0	10.3683	9.8196
TCGA-A2-A0D2-01	10.1611	2.1132	0	11.7749	10.9105	9.5101	12.9964	7.2704	0.4538	4.6665	8.2466	0	8.1801	1.8429	10.4955	10.1124	4.844	11.5001	10.9147	6.8665	6.8802	10.0688	10.9445	6.4888	7.4144	12.9021	7.8809	7.9298	8.1046	3.1313	7.9363	0	0	9.1318	2.1132	10.1133	7.7704	2.936	6.7225	0.4538	1.9844	0	9.9149	12.1152	3.2481	11.2534	0	11.157	9.3904
TCGA-A2-A0D3-01	9.2467	0	0	11.9473	12.0452	10.326	12.6327	2.8969	0	6.0888	10.2106	0	8.5815	0.4032	11.0237	10.8825	4.8922	10.7687	10.356	6.8871	7.7182	9.8261	11.438	6.5325	6.3867	13.5003	10.1912	8.5863	7.7956	3.5005	8.4265	0	2.7663	10.0159	0	10.6805	7.1021	4.7781	7.4007	0	5.538	0	10.5624	12.743	5.7602	9.9996	0	11.7081	10.089
TCGA-A2-A0D4-01	10.9353	4.0158	0	12.1437	10.1117	10.1858	12.2753	5.5066	0.6159	4.4441	10.0148	0.3405	8.4754	0	10.4758	9.616	5.1105	8.0706	10.4562	6.6973	6.1007	10.5466	10.9014	6.4971	7.4373	12.1624	11.4914	7.8217	9.9041	1.5179	7.9058	0.6159	1.2211	9.6644	2.9859	10.0355	4.1299	1.0461	6.8582	0	4.4616	0	10.6874	12.5367	3.21	10.4975	0	11.0113	9.6766
TCGA-A2-A0EM-01	9.3572	1.4728	0	11.6602	11.7259	10.1506	12.6179	3.1396	0	5.1762	9.3889	0.7742	8.6997	1.0464	11.2313	9.5073	5.0581	9.0209	10.6742	7.5199	7.1241	9.7144	10.9125	6.5332	7.8651	13.1866	9.1292	8.1943	7.6377	3.7086	7.037	0	0	9.6284	1.0464	10.5838	6.8184	2.1862	7.5058	0	1.8015	0	10.4957	12.6784	4.6726	9.5479	0	11.4094	10.2132
TCGA-A2-A0EN-01	10.0545	4.2849	0	12.0735	10.9669	10.339	12.1461	4.2603	0.4116	5.5104	8.8121	0	9.0785	0.7316	10.8523	9.8131	5.1434	11.9249	10.1299	6.7012	7.5741	10.3688	11.1171	7.2155	7.9025	13.2887	10.0186	8.6997	7.9829	6.222	7.7592	0	1.4066	9.2789	2.2119	10.4114	9.1582	2.1051	6.9213	1.4066	4.3564	0	10.4184	12.0673	4.631	10.2392	0	11.0455	9.987
TCGA-A2-A0EO-01	9.778	2.5901	0	11.881	11.3562	10.4672	12.6554	4.0377	0	5.6986	9.1481	0	9.0607	0	11.0705	9.8192	4.1872	10.0919	9.8213	7.1782	7.1566	9.9188	10.8361	6.3586	7.772	14.1634	9.1859	7.7729	7.4888	5.0092	8.7481	0	0.7802	8.9552	2.9662	10.5483	7.5728	2.4071	7.5673	0	5.7282	0	10.1735	11.9767	5.6886	9.9485	0	11.4034	10.3276
TCGA-A2-A0EP-01	10.5574	5.8779	0.7351	11.6995	10.7037	10.3882	12.163	6.1851	0.7351	5.8861	9.0631	0	9.2095	3.8029	10.3897	9.8901	5.0542	11.0816	9.6467	6.0176	7.4409	10.0582	10.3775	8.0862	9.9809	13.7911	9.139	8.9542	8.012	5.926	6.9181	0	0.7351	8.7197	4.8367	9.7551	10.1063	2.7329	7.8344	1.412	4.8698	0	9.7106	11.6909	5.3052	10.0069	0.9976	10.788	10.3179
TCGA-A2-A0EQ-01	10.2059	1.1658	0	11.9862	11.3253	10.0035	13.1624	3.0084	0	4.3852	9.8402	0	9.1329	1.1658	10.8306	10.6749	5.1792	11.4874	10.4816	6.9015	7.9545	10.3967	10.9045	6.8711	7.0384	14.7416	8.3795	8.0089	8.6264	5.0766	9.1614	0	0.5003	8.6204	2.1097	9.0337	9.8667	0.8711	7.6936	0	1.9641	0	10.0466	12.286	2.1097	10.2079	0	11.2765	9.493
TCGA-A2-A0ER-01	10.0794	1.8923	0	11.965	11.5178	10.1288	13.4021	2.5414	0.3801	2.6143	8.3967	0	9.1864	0	11.2956	9.6138	4.1105	7.3093	10.1535	7.4302	7.0388	9.6552	10.587	5.7878	7.8411	12.903	10.5899	8.2109	7.3472	2.9317	8.4903	0	0	9.7938	1.8923	11.0009	6.7667	6.1602	7.4798	0	4.8742	0	10.6862	12.4296	4.5972	9.377	0	12.1136	10.4178
TCGA-A2-A0ES-01	9.4128	6.6413	0	11.6843	11.9455	10.4616	12.4358	4.7352	0.8016	4.6524	8.3175	0	9.2629	0.8016	11.4577	9.5289	4.9058	10.0766	9.7764	7.4864	7.9173	9.9128	10.73	7.4562	7.4155	13.3025	9.2168	8.5426	7.5335	3.8076	8.8202	0	1.5148	9.1941	2.9424	10.5861	7.3551	6.6466	6.6731	0	3.5112	0	10.286	12.0549	6.5697	9.6407	1.5148	11.3844	10.4707
TCGA-A2-A0ET-01	8.9065	0.8581	1.663	11.961	10.7399	10.7305	13.164	3.8075	0.3459	4.2793	9.2594	0	9.657	0.3459	11.8975	9.4221	4.7258	6.2277	10.1293	7.562	8.6574	9.9908	10.2963	6.3381	7.9729	13.0917	10.1745	9.0912	7.7279	3.1017	8.1582	0	0.8581	9.7121	3.0554	10.6763	7.5307	4.6185	7.1482	0.3459	0.6245	0	10.913	12.7736	3.0554	10.9053	0	10.9708	10.917
TCGA-A2-A0EU-01	9.9326	1.5786	0	12.0671	11.2382	10.9534	13.2442	3.5999	1.3726	3.7776	9.3641	0	9.5966	0	10.9201	10.2761	5.803	9.1787	9.9543	8.2674	7.9457	9.5997	11.14	5.7823	7.1881	12.4267	9.883	8.5427	8.4225	4.0784	7.7939	0	0.8437	8.9988	2.6242	10.6326	6.2647	6.9235	7.0457	0.8437	2.3142	0	10.2686	12.0096	5.8926	9.7542	1.5786	11.6024	10.164
TCGA-A2-A0EV-01	9.4123	3.065	0	12.1339	11.574	10.4308	12.0629	3.5701	0	4.946	8.5842	0	9.5064	0	11.6021	10.3907	5.4873	9.2074	9.7235	7.3773	6.7737	10.1604	11.4155	6.7363	7.2146	12.5951	10.5688	8.0924	7.4914	4.2925	7.3372	0	1.0375	9.5557	2.2808	10.5296	8.3249	4.2129	6.8503	0	3.1242	0	11.2476	12.3897	4.2665	10.0281	0	11.143	10.6027
TCGA-A2-A0EW-01	9.8717	7.5494	0	11.8255	11.3993	10.3781	11.9302	5.0078	0.7727	5.2686	8.2773	0.4374	9.0242	1.2732	11.5894	9.4326	5.0546	10.4178	9.3185	7.0335	8.1354	9.7995	10.7243	7.7094	8.2401	13.2558	9.2799	8.379	7.7854	4.7282	9.4088	0.4374	1.7989	9.216	3.4948	10.7137	8.0003	4.1123	6.8374	0	4.3563	0	10.4725	12.0703	5.6302	9.8864	0	11.3374	10.4279
TCGA-A2-A0EX-01	9.4068	1.6731	0	11.5309	11.7558	10.6497	11.894	4.5441	0	5.8228	9.2885	0	8.6338	0.5239	10.783	9.7133	3.7289	10.8746	10.1654	7.6167	6.9798	10.0331	11.3411	6.8544	7.131	14.6477	10.1853	7.7162	7.74	4.8806	9.8517	0	0	8.7022	1.6731	10.1568	7.5709	6.5178	7.9098	0	5.3977	0	10.2767	12.1265	5.4126	9.5186	2.1708	11.1166	10.2949
TCGA-A2-A0EY-01	9.5451	1.3008	0	11.5879	11.1212	10.6537	12.5798	3.2351	0.4499	7.7461	9.2261	0.4499	8.8311	1.0688	10.6735	11.1048	4.7141	11.7086	9.601	7.3201	8.5477	9.9166	11.5968	7.2847	6.5218	12.1538	10.3644	8.8779	8.6017	3.825	8.5192	0	0.7923	9.315	4.1264	9.6683	8.1692	2.6979	6.6142	0	7.0242	0	10.1287	12.2728	4.3239	9.3108	0	10.9218	9.5772
TCGA-A2-A0ST-01	9.787	7.8659	0	11.607	10.8146	10.5771	12.413	7.6888	0	5.5475	9.3844	0	9.0467	2.3999	11.1243	9.635	6.0069	11.0768	9.7889	6.3773	7.6677	9.9557	11.1115	7.9581	8.1759	14.3051	8.3902	8.3791	7.7184	6.2932	7.9178	0	1.1911	9.135	0.8918	9.8705	10.5763	4.8695	7.4591	0.5138	3.834	0	10.4802	12.316	2.5123	10.6205	0.8918	11.3634	10.169
TCGA-A2-A0SU-01	8.9755	1.6565	0	12.1487	11.2563	11.0727	13.1922	4.7913	0	5.3282	9.857	0	8.7802	0.8961	10.7646	9.7622	3.8851	9.258	10.1862	7.1734	6.5805	9.9189	10.8414	6.1133	7.7504	13.5272	9.6243	7.7304	7.1119	4.5475	7.7877	0	1.1962	8.6793	2.5199	10.449	7.3437	5.281	7.3702	0	5.8536	0	10.6771	12.2106	4.0813	9.6806	0	11.3118	10.2624
TCGA-A2-A0SV-01	9.7043	0	0	11.4315	10.492	10.5449	12.4251	3.3222	0.3576	6.517	9.7198	0	8.5437	0	9.9291	10.1535	5.3357	11.5993	10.3609	5.7594	6.0744	10.3086	11.0401	6.1926	8.1524	12.829	10.0354	8.4939	8.6766	2.6002	7.4569	0	1.931	9.2061	2.2194	9.3367	6.746	2.1295	6.9468	0	6.9567	0	10.4236	12.2976	5.6178	10.7073	0	11.1202	10.2851
TCGA-A2-A0SW-01	9.1269	3.1533	1.2118	12.0454	11.5032	10.1079	12.8449	5.2916	0	4.7951	8.7718	0	8.8033	1.8609	10.9571	10.925	5.259	7.829	10.8697	6.1086	7.3747	10.0872	10.4769	6.7379	7.1798	12.8803	10.1531	8.0718	8.3684	4.8835	7.8538	0	0.9088	9.2598	0.9088	9.1098	8.8548	1.2118	7.0559	0.5248	3.5272	0	9.5938	12.1916	4.4633	10.4936	0	11.1295	9.8284
TCGA-A2-A0SX-01	11.6352	8.1029	0.9734	11.5818	10.7828	10.7108	12.3794	4.1192	0.7157	4.7382	7.8065	0	9.0513	0.7157	10.7166	9.1674	5.7545	11.521	10.498	7.1754	8.4449	10.1173	11.3753	8.7991	7.3145	12.8852	8.8187	8.9631	8.2832	6.2384	8.5598	0	0.7157	9.392	4.1192	10.1394	9.3415	5.8379	6.8813	3.068	1.6995	0	10.6184	12.6546	5.4069	10.6245	0.4017	11.4352	9.7023
TCGA-A2-A0SY-01	9.6681	4.5205	0	11.7961	11.6345	10.322	12.2922	4.8517	0	5.3843	9.2287	0.7629	8.7619	1.6279	10.9577	9.7759	3.3796	10.4985	10.1269	7.1438	7.0709	10.4635	10.9855	6.8161	8.0167	14.0426	9.3977	8.2336	7.8986	4.3584	8.8342	0	0	9.4029	2.2729	10.574	8.2151	3.2269	7.7242	0	2.0482	0	9.8523	12.5764	4.5422	10.0587	0	11.5646	10.5013
TCGA-A2-A0T0-01	9.8212	5.4569	0	11.3925	10.9622	10.9584	12.3817	3.6017	0	6.9488	9.8746	0	7.8922	1.7196	10.2851	10.3251	4.7662	11.1222	10.8148	4.4998	6.9977	10.5267	11.0974	6.6851	6.9674	13.0188	9.4896	8.5337	8.6676	1.9814	8.4591	0	0	9.3611	2.7861	10.5782	6.3447	3.2996	6.8375	0	2.0964	0	10.7065	12.6951	3.5216	11.4183	0	10.9175	9.7933
TCGA-A2-A0T1-01	9.6129	2.5531	0	11.5812	11.3201	10.3122	12.2307	5.2929	0	5.0536	9.1527	0	8.6037	1.0865	9.9807	10.845	4.9698	13.2833	9.5988	6.0399	8.0129	10.2179	11.0672	7.3283	7.8172	13.6894	10.1202	7.6129	8.3425	5.4981	8.8809	0	0	8.4406	2.7264	9.4015	9.1791	4.3021	6.7056	0.4589	4.382	0	10.1222	12.2755	4.1881	10.2761	0	10.9218	9.8124
TCGA-A2-A0T2-01	11.5955	6.0069	0.5319	11.9904	11.6011	10.0779	12.7202	3.4924	0	4.1652	10.5416	0	7.8154	3.9738	9.9393	11.5614	5.0488	13.1387	9.6677	6.391	6.7785	9.7654	11.329	5.652	6.977	13.8261	10.6271	6.7003	8.3606	2.6668	7.0741	0	2.3255	9.9996	3.8	9.6324	5.914	0	7.3863	0.5319	2.7646	0	9.812	11.8894	4.5417	10.5946	0	11.709	8.8834
TCGA-A2-A0T3-01	9.5854	2.248	0.9543	11.4009	10.8249	10.5178	12.8429	3.6148	0.9543	6.4829	8.9643	0	8.6532	0	10.9379	9.9813	6.0981	9.4732	10.4497	6.5804	8.9724	10.1898	11.0958	5.8314	6.6387	12.3144	10.1463	8.2141	8.8429	3.755	8.1004	0	3.788	9.4515	3.4999	10.7588	6.498	5.106	5.7666	0	3.2855	0	10.361	12.7391	4.8643	10.299	0.9543	11.8005	9.715
TCGA-A2-A0T4-01	9.1123	4.2523	0	11.721	10.7345	10.7684	12.2269	5.1948	0	6.3492	9.7275	0	8.6897	1.7825	10.7684	9.6694	4.2888	9.8355	10.0741	6.5875	6.4653	10.0079	11.1123	6.9254	8.8565	13.4851	10.622	8.0447	7.3447	4.0964	8.1351	0	1.5618	8.9595	3.2905	10.2865	7.9107	5.6523	7.2782	1.5618	3.1389	0	10.3718	12.259	5.999	10.1363	1.9739	11.1562	10.3766
TCGA-A2-A0T5-01	9.3689	1.8291	0	11.8321	11.181	10.1232	13.0031	4.21	0	6.4562	9.9789	0	8.4589	0	10.6206	10.9207	5.0955	11.5894	10.2734	6.4918	7.0947	10.1852	11.3415	6.7628	7.3762	14.1645	10.3233	7.7192	7.6264	4.8801	8.4363	0.4486	0.7904	9.5155	2.0985	10.3868	6.9868	6.3311	7.8842	0.4486	3.578	0	10.2616	12.4913	3.8933	10.4884	0	11.355	9.9752
TCGA-A2-A0T6-01	9.4825	2.2103	0.3811	11.6549	11.5888	10.4207	12.2141	3.7106	0	5.4167	8.2801	0	9.0258	0.6822	11.4566	9.3432	4.6015	9.8278	10.1156	7.4169	8.0025	9.6628	10.7974	7.8445	7.9437	13.1639	9.2226	8.5736	7.6476	5.5058	9.9149	0	0.6822	9.4757	2.0083	10.5433	8.9608	2.3874	6.9928	1.1435	2.6874	0	10.7881	12.3206	4.0635	9.7879	0	11.7581	10.6421
TCGA-A2-A0T7-01	9.6096	2.5634	0	12.0492	10.9996	10.8357	12.4063	4.0277	0.3661	7.6441	8.7168	0	9.0082	2.0627	11.343	9.8172	4.4269	10.0604	10.0657	6.5857	7.2154	10.0374	11.0598	6.8212	7.5639	12.6047	9.7215	7.8817	9.2333	4.053	10.4845	0	0.6578	9.5068	3.5822	10.3685	7.9115	4.8733	6.8931	1.2895	5.5435	0	10.798	12.5353	5.3425	10.5221	0.3661	11.6654	10.8217
TCGA-A2-A0YC-01	9.9013	1.2772	0.3614	11.9106	11.2825	10.4529	12.4705	5.312	0.3614	5.4778	9.4029	0	8.7235	0.6503	11.4059	9.6207	5.6756	8.4291	10.1046	7.1376	7.3984	9.9825	10.8662	7.2173	7.8466	12.3519	11.0566	8.6405	7.451	3.3379	7.2087	0	1.7128	9.1306	2.143	10.5424	8.0246	0.8908	6.2294	0	3.0709	0	11.202	12.3885	4.6877	9.52	0	11.3775	10.4698
TCGA-A2-A0YD-01	10.1506	3.4991	0	11.6767	11.2116	10.2048	12.7564	4.4122	1.1943	6.394	9.1363	0	8.9345	2.1836	11.3161	9.9376	4.5964	11.9099	10.1774	6.5509	7.0836	9.7921	10.7632	7.6627	7.7051	12.7188	10.0049	8.1303	7.7962	4.5174	7.9488	0	2.0776	10.3553	2.6214	10.3848	8.6277	3.8284	6.2969	0	4.8591	0	10.6434	12.5554	4.3679	9.7093	0	11.5521	10.4855
TCGA-A2-A0YE-01	9.9066	8.6674	0.3971	10.8946	10.8373	10.2734	13.0287	5.0445	0	6.7001	9.3035	0.7081	8.9577	1.181	11.4406	11.3052	5.943	11.7186	9.9402	6.651	7.4819	10.0894	11.4789	7.5886	7.951	13.3139	8.8168	7.4664	7.3452	1.6862	8.2385	0	0.7081	8.9868	3.8703	10.4488	5.0583	7.0873	6.0154	0.7081	3.5181	0	10.3497	12.4049	6.2736	10.5153	1.8217	12.036	8.8841
TCGA-A2-A0YF-01	8.2283	2.0663	0	12.1901	10.8188	11.2384	12.9264	4.4587	0.3399	3.9146	8.9109	0	8.2969	1.2193	11.2718	10.2606	4.4234	7.8067	10.455	6.7343	8.9165	10.236	11.1156	7.5343	7.8685	12.1722	11.2474	8.788	6.8781	2.775	7.6928	0	0	10.4643	0.8456	11.1851	7.6284	1.9717	6.6793	0	3.1218	0	10.5016	12.2744	2.9832	9.5076	0	11.7802	9.7855
TCGA-A2-A0YG-01	8.8155	0	0	12.2153	11.3417	10.434	12.4474	2.5661	0	5.9241	8.7544	0	8.3098	0	11.8613	10.4703	3.6795	11.1731	10.9075	6.9161	7.5422	10.1335	10.7799	6.6118	5.8524	12.5416	10.043	8.5798	7.7279	2.7177	7.6019	0	0.728	8.8239	0.4094	10.3176	6.7545	0.4094	5.8604	0	5.5925	0	10.0076	12.8889	2.9802	10.0281	0	11.3959	9.8202
TCGA-A2-A0YH-01	9.9363	2.8848	0	11.8044	10.5196	10.7316	12.7569	3.9584	0	6.1109	10.0945	1.0457	9.0565	0.4381	11.1591	10.3904	4.5886	10.4481	10.0612	5.77	7.4262	10.182	10.9564	7.6593	7.4896	12.4073	9.6615	7.3404	9.2976	3.4031	10.087	0	0.4381	9.4942	0	10.4474	7.9599	5.4916	5.5905	0	2.0679	0	10.7171	12.5339	4.0228	9.4094	0	11.6548	9.8363
TCGA-A2-A0YI-01	9.37	3.0278	0	11.7862	11.8435	10.6899	12.5775	3.7887	0.3765	5.6833	8.6088	0	9.0259	0.3765	11.4777	9.8282	4.6695	10.097	10.6183	6.8776	8.175	9.7504	11.1725	7.9945	8.0521	12.8552	9.843	8.9126	7.3212	5.104	8.4357	1.6263	2.1947	10.9213	0.9218	10.7516	9.2302	2.9741	6.1631	0.3765	4.874	0	10.537	12.2389	6.1987	9.2967	0	11.6243	9.8914
TCGA-A2-A0YJ-01	9.2775	2.6528	0	11.251	11.447	10.0951	12.6822	1.7828	0	8.167	8.8904	1.3936	8.5519	1.6013	10.1632	10.1135	4.8206	12.0934	10.6963	6.4999	7.4623	10.44	10.9115	8.822	5.9712	11.9533	10.6525	8.294	7.0839	0.4924	6.413	0	0	8.6442	2.8283	9.7929	5.8158	3.4281	6.3782	0	4.3878	0	10.1866	12.4918	1.944	9.8677	0	11.5345	9.1958
TCGA-A2-A0YK-01	9.7396	6.6172	0.7844	11.7818	11.3652	10.4249	12.5199	5.435	1.2898	4.6554	8.1248	0	9.3178	1.8191	11.4255	9.5323	4.7162	10.4829	9.717	7.0731	8.4539	10.084	10.6063	8.1211	7.7283	13.277	8.7474	8.5207	7.5499	5.9213	8.9262	0	1.4886	9.3739	3.6085	10.3818	9.8271	4.4562	6.7245	1.4886	6.2436	0	10.1455	12.2191	5.5056	9.7082	0.4449	11.5751	10.3212
TCGA-A2-A0YL-01	9.5895	3.4503	0.9716	11.7137	11.4044	10.3693	12.7508	4.9444	0.7143	5.6534	8.9688	0	8.8576	0.9716	11.5149	9.2839	4.3827	9.2358	10.3552	7.3804	7.8677	10.0388	10.9832	7.3416	7.5705	13.8976	8.4532	8.5177	7.4024	4.8987	9.2389	0	0.9716	9.496	2.6883	10.5913	7.7133	5.2047	6.8176	0.7143	2.4554	0	9.9857	12.3266	4.6267	9.6695	0.4009	11.705	10.5144
TCGA-A2-A0YM-01	10.7393	2.8449	0.3724	11.0981	10.3193	10.4331	12.2769	3.9477	0.3724	4.7661	8.7942	0	10.1486	0.9134	11.2738	9.6991	5.8392	11.8053	10.5443	5.883	7.3485	10.5224	10.9779	6.6768	7.2059	12.6888	8.0793	7.8499	8.3309	5.7863	8.4291	0	0	9.0114	7.019	10.5755	7.6057	6.9554	6.2829	0	3.8331	0	10.5852	12.9413	5.2408	11.0805	0	11.6596	9.5875
TCGA-A2-A0YT-01	9.9195	2.4102	0	11.4251	10.8462	10.5404	12.5353	4.0093	0.8553	6.3272	9.3596	0.8553	9.3895	0.8553	11.0525	10.2132	3.5919	11.3328	10.3641	6.4657	7.1828	10.0076	11.4417	7.3519	6.8286	11.8074	10.1878	8.3582	9.7364	3.3462	9.5946	0	1.6588	9.3429	1.988	10.4909	6.448	3.2266	6.9446	0.3445	3.7155	0	10.3448	12.6965	3.8831	9.8067	0	11.3077	10.4814
TCGA-A2-A1FV-01	9.4732	4.356	0.9358	11.4044	11.5586	11.02	14.1931	4.4988	0.3833	4.4792	8.125	0.3833	9.3098	0.6859	11.859	8.9437	5.9006	8.4863	10.7009	7.7782	8.3809	9.9975	11.3933	6.6849	7.0892	13.4748	10.5395	8.5056	6.7967	2.8252	10.5151	0	2.0156	9.3393	2.6262	10.1168	5.5902	9.3971	6.9713	0.6859	3.6859	0	10.2884	12.8213	8.5764	8.9905	0.3833	11.7909	9.7144
TCGA-A2-A1FW-01	9.3142	3.7823	0	12.2569	11.2339	10.3187	13.5865	2.1892	0.3748	5.0202	8.3509	0	9.2247	0	12.2676	9.976	4.1866	8.0093	10.1725	7.67	8.4752	10.6296	11.1754	6.4729	6.3439	12.6233	8.3833	8.68	7.844	4.2777	10.7237	0	0.9185	9.1693	2.0922	10.6661	6.2208	1.3124	6.7916	0	5.2956	0	10.027	12.2811	4.3634	9.5534	0	12.3541	10.0109
TCGA-A2-A1FX-01	9.4229	1.0588	0	12.1042	10.8344	10.8423	13.1732	4.1308	0	5.0185	9.2151	0.3457	9.1137	0	10.9783	9.8437	5.1563	6.7544	9.4488	7.3019	7.9867	10.0072	11.149	7.0206	8.1073	12.6026	11.4699	8.5083	8.6444	3.0551	9.152	0	2.1765	9.3457	1.3922	10.4856	7.5134	7.3313	6.9217	0	3.7209	0	10.4567	12.2154	5.6752	10.7256	0	11.8079	10.5744
TCGA-A2-A1FZ-01	9.8005	4.2634	0.8699	11.7774	11.7575	10.9133	12.7421	4.3242	0.4995	5.16	8.5993	0	8.6492	0.4995	11.5462	9.5813	4.0637	9.9767	10.0111	6.9334	7.4459	10.0371	11.4527	7.213	7.9924	11.9606	8.6463	8.7161	7.839	3.8732	8.3441	0.4995	0.4995	9.9624	1.9621	10.4205	8.1809	1.6176	6.1054	0	5.85	0	10.6506	12.452	6.214	9.6849	0	11.5735	11.0123
TCGA-A2-A1G0-01	10.0161	6.2594	1.2109	11.7931	11.8753	10.4907	12.9501	4.0686	0	5.0821	8.8431	0	9.1813	0	11.711	9.9127	5.69	9.2032	9.7937	7.7371	7.5088	9.7028	10.7512	7.6468	6.9275	12.9124	9.8498	9.2514	7.7349	5.096	9.4705	0	1.4026	9.3751	2.7902	10.6509	8.4678	7.7895	6.5245	0.41	4.4403	0	11.0196	12.3926	4.4403	9.8565	0	11.6202	10.6343
TCGA-A2-A1G1-01	9.2744	1.0701	0.3504	11.5581	11.6663	10.5224	11.9917	4.9267	0	3.3322	8.1037	0	10.6506	0	11.9935	9.8098	6.0051	11.8073	10.6948	6.2383	8.6493	10.1653	11.3972	7.4122	6.7483	13.3408	7.5646	8.5733	6.754	4.3393	6.7206	0	1.0701	9.1556	2.5042	10.424	8.5857	0	7.3085	0	1.0701	0	10.0497	12.6571	4.639	10.3158	0	12.4397	8.4573
TCGA-A2-A1G4-01	9.1931	2.1006	0.3495	11.9833	11.4336	10.5475	13.5893	2.973	0.3495	5.3288	8.6201	0	8.9194	0.3495	11.4792	10.0876	5.0353	12.6734	10.6072	7.9916	8.4118	10.2405	11.014	6.5234	7.2738	13.3174	9.9002	8.6743	7.9474	2.6963	9.3296	0.6305	1.0678	8.6685	0.8657	11.0727	6.7534	4.6506	6.5947	0.3495	3.2051	0	10.7669	12.4803	6.7931	9.4224	0	11.8518	10.6563
TCGA-A2-A1G6-01	9.4307	5.514	6.1775	11.8153	11.8761	10.9101	13.0587	4.7735	0	5.0159	8.2104	0	9.6769	1.2229	11.1354	9.0093	5.4713	10.2948	9.807	7.6592	8.1924	10.5914	10.8354	7.2546	7.556	13.6485	9.2489	8.7391	6.9552	2.7378	8.2956	0	1.4157	8.9158	2.6638	10.8726	7.7867	6.5657	7.4981	1.2229	4.0009	0	10.0362	12.1907	5.5657	9.604	1.0005	11.6003	10.6394
TCGA-A2-A259-01	10.3216	3.2794	0	11.8101	11.2567	10.3817	12.5611	3.2794	0	6.0032	9.6552	0.3908	9.0501	0	11.2105	11.132	5.3289	10.6529	10.242	7.3326	7.7037	9.8338	11.3768	6.7714	7.1894	13.3408	9.8694	8.3127	8.8103	5.0863	10.515	0	1.8026	9.2528	2.1446	10.5272	7.9774	4.586	6.2531	1.3535	3.7817	0	10.0639	12.3436	6.4144	9.6751	0.951	12.1929	10.3504
TCGA-A2-A25A-01	9.7541	5.475	0	11.8828	11.5546	10.7087	12.3469	5.9938	0.2944	5.415	8.7233	0	9.4029	1.0923	11.342	9.4265	4.8619	10.6066	10.0179	7.2548	8.3704	10.0448	10.7352	7.8179	8.0125	13.6282	9.5917	8.6033	7.491	4.6309	8.7101	0	1.4914	9.3563	3.3624	10.4296	8.0866	4.8953	6.5098	1.7069	4.2395	0	10.0759	12.259	4.8507	9.7142	0.5389	11.4025	10.3936
TCGA-A2-A25B-01	8.3889	1.445	0	11.9627	12.0317	11.0953	11.6646	3.0419	0	5.6115	8.5354	0	8.996	0.7563	11.8079	9.7711	4.0144	7.5553	10.6178	6.062	7.2826	10.31	12.0359	6.7977	6.5703	14.4292	9.9186	8.9435	7.7867	4.1324	9.0028	0	0.4271	9.6112	2.0359	10.1774	7.3962	1.7705	7.1801	0	3.365	0	9.9144	13.1888	3.9833	9.7498	0	11.9144	10.0806
TCGA-A2-A25C-01	8.8823	1.7766	0	11.9288	11.2242	10.3818	12.0641	3.5344	0	3.7858	7.9337	0	8.9456	0	12.0886	9.728	3.9595	9.2172	10.899	7.2148	9.1566	9.9765	10.9632	7.4736	7.5898	12.1021	9.5588	8.8897	7.548	4.9123	8.5408	0	0.2876	9.9322	2.1792	11.5824	7.7713	1.0723	6.2095	0.2876	3.4496	0	10.9581	12.9261	5.0532	9.8682	0	11.768	10.7153
TCGA-A2-A25D-01	9.2104	5.9789	0	12.0007	11.0572	10.9466	12.1498	4.7078	0	5.2015	9.6033	0	8.4938	0.8169	10.3087	10.263	4.7078	8.6592	9.9019	6.5297	6.6819	10.1147	11.7215	7.0999	7.9202	14.5076	10.9208	8.4203	8.5651	4.8856	7.9282	0	0.4655	8.8886	2.3754	10.1339	8.5767	3.0418	7.0107	0	3.9865	0	10.3937	12.0867	3.9155	10.0089	0	11.4627	10.1668
TCGA-A2-A25E-01	9.3918	0.9586	0	12.1381	11.5254	11.1414	12.8765	4.0364	1.3631	4.8096	8.7585	0.3945	8.9732	1.3631	10.7573	9.8362	5.9098	7.2172	10.5099	6.7538	7.9588	10.0955	10.9654	6.3654	6.9233	12.4401	10.2878	8.8877	8.297	4.3124	7.977	0	0.7039	9.119	2.8022	9.8279	6.7664	5.7503	6.8434	0	7.1453	0	10.6795	12.4548	3.9213	9.2015	0	10.6762	10.2037
TCGA-A2-A25F-01	9.4292	3.1253	0.3306	11.4254	11.0249	11.1035	11.8702	4.9117	0.3306	4.0402	7.8881	0	9.8669	2.895	11.5659	9.1086	4.7277	11.293	10.5148	6.866	8.1248	10.1163	10.6697	8.2906	8.1466	13.102	8.3936	8.2288	7.4917	7.6444	8.7876	0	1.0216	10.352	2.6208	10.1746	10.8713	2.8441	6.6008	1.1939	2.8441	0	10.4743	12.5365	4.6994	10.7212	0.5994	11.7982	10.2842
TCGA-A2-A3KC-01	9.9338	3.5858	0	11.0488	10.6501	10.1999	12.6258	5.4582	0.4384	6.5549	9.4151	0	8.8842	2.9535	11.1611	9.6335	4.7314	9.157	9.8826	6.3441	7.6141	10.3152	10.868	7.4304	8.1966	13.2509	10.4401	8.6051	8.2388	4.7505	8.8766	0	1.0463	9.6359	4.2826	10.3258	8.2986	3.747	6.2259	0.4384	4.4086	0	10.3093	12.1181	6.3629	10.3989	0.4384	11.3722	10.4912
TCGA-A2-A3KD-01	9.1266	3.2627	0	11.9369	11.1431	10.2847	12.7704	4.2088	0.3746	6.5285	9.3729	0	8.5683	0.6717	11.2127	10.3715	4.3201	12.9451	9.8217	6.5469	7.9049	10.372	10.6422	7.1267	7.1909	12.8106	10.48	8.192	8.3072	3.6166	8.6611	0	0.6717	9.5888	3.5451	10.875	6.771	3.0207	6.287	0.6717	4.979	0	10.3514	12.4781	4.6275	10.025	0	11.858	10.3017
TCGA-A2-A3XS-01	10.6252	8.1464	0	11.8629	10.4541	9.8241	12.5117	4.5639	0	6.5979	9.8204	0	8.7682	1.2099	10.2868	10.8113	6.0008	11.4318	9.7058	6.4966	6.9745	10.3661	10.6923	7.3762	6.9912	13.2498	8.897	8.2021	9.9235	4.3714	6.8404	0.4096	3.3022	8.4252	5.8029	9.3839	7.7812	1.4014	7.6763	0	3.787	0	10.1337	11.8251	4.8696	9.9264	0.7282	10.686	9.553
TCGA-A2-A3XT-01	11.5144	1.3169	1.1329	11.5818	10.2736	9.9443	12.2951	3.8797	1.8814	6.7073	9.921	0.6749	7.9797	2.8001	9.8805	10.1887	6.2453	11.2503	9.966	5.3772	6.822	10.6963	11.2176	7.844	7.8276	13.4796	8.865	8.1068	7.3899	3.13	6.5324	0	1.1329	8.9042	2.671	8.7716	8.3984	0	7.6019	0	2.0979	0	9.4322	12.356	2.9745	11.5692	0	10.5335	9.7315
TCGA-A2-A3XU-01	10.1684	3.3954	0.4821	11.5559	11.177	9.2998	12.3675	5.4282	0	4.7648	11.4519	0	7.0218	0	8.5604	10.8507	4.9428	12.5474	9.8997	5.1013	6.606	10.4724	10.8414	6.7776	7.2028	15.8587	10.3425	6.9215	9.7287	0	4.7221	0	0	8.185	3.2822	8.6963	4.4084	6.2095	8.9243	0.4821	1.5772	0	9.8967	12.3206	1.3713	11.9676	0	10.5253	9.7355
TCGA-A2-A3XV-01	7.185	1.8402	0	11.6074	10.9374	10.3744	11.4917	5.2638	0	2.8976	10.9643	0	7.5354	1.4438	8.4907	11.5703	5.7055	12.2435	10.2228	4.7445	5.7976	10.1968	9.8711	6.0871	7.3223	15.4814	11.9103	7.946	7.2759	2.2842	5.2798	0	0	7.3193	0.8955	9.8993	6.0243	0	8.7272	0	6.6796	0	9.8711	11.0662	3.6068	10.9367	0	10.7641	9.6151
TCGA-A2-A3XW-01	11.216	5.2151	0	11.9543	9.8695	9.461	12.1028	6.3159	1.0448	5.359	10.7724	1.0448	8.0304	6.9496	8.7699	9.9431	4.28	12.5193	8.6249	5.3083	5.5347	10.6122	9.9636	6.0869	8.7716	14.2358	10.8144	7.6877	8.721	2.2922	5.6814	0	1.6444	7.7389	5.3959	9.2547	8.2612	3.3014	7.9705	3.3014	4.7478	0	10.0559	11.3962	3.9236	10.3709	0	10.9805	10.494
TCGA-A2-A3XX-01	11.3744	6.6884	0	11.4155	10.2705	9.2737	12.3505	3.9444	0.7532	6.6884	9.8116	2.7711	7.9508	3.4055	10.0068	11.0579	6.0912	11.5084	9.9042	5.0389	6.2684	10.4284	10.292	7.0657	7.5255	13.6604	9.5063	7.2941	10.5614	3.151	7.1828	0	1.2454	9.5015	4.2859	9.3605	6.9019	2.5356	7.0133	0	2.9735	0	10.5101	12.6182	3.4959	11.137	0	10.8036	9.5043
TCGA-A2-A3XY-01	10.7428	4.2405	0.3372	11.2718	10.7778	9.4171	12.0658	4.8268	0.8398	5.5887	9.2425	0.8398	9.0272	2.3072	11.7355	10.2501	4.4109	12.3603	9.684	5.3766	6.8188	10.3918	10.3666	7.3235	8.0841	13.8691	8.5703	7.7163	8.3271	4.9548	8.2126	0	0.8398	9.8386	4.0241	9.6529	8.2456	4.3376	7.7073	1.0378	4.0701	0	9.9557	11.9376	3.5274	10.8615	0	10.7652	9.9051
TCGA-A2-A3XZ-01	9.0886	2.8485	0	11.9797	11.3777	9.3005	12.1993	4.1326	0	5.7567	9.5883	0	8.5316	2.7034	10.3088	11.2699	5.4391	8.8346	9.9266	5.4842	6.2632	10.9272	10.6228	8.1299	7.1942	14.2899	9.6527	8.0459	8.5985	4.438	6.3753	0	0.7563	9.0136	3.2652	9.5818	9.2783	2.8485	7.7573	0	7.1244	0	10.2707	12.3756	3.8519	10.5273	0	11.0415	10.0165
TCGA-A2-A3Y0-01	10.362	3.8211	0.9892	11.2807	11.4678	9.454	12.1813	5.6322	0.7283	5.0805	8.9886	0.4097	8.6413	7.7466	8.828	10.1954	5.7425	13.2101	10.3273	4.837	6.7289	10.7088	10.6404	5.9837	7.9467	13.7587	10.7234	8.4901	9.5539	3.4827	6.528	0	0	8.4227	3.643	9.6822	7.5533	1.21	8.3735	0.4097	3.8866	0	9.7569	12.2126	1.5705	12.5995	0	10.8599	9.5626
TCGA-A2-A4RW-01	10.0085	4.0651	0	11.8051	11.5758	10.2868	12.7045	4.621	0.6828	7.444	9.0116	0	8.6738	1.1445	10.7227	10.2623	5.1743	9.7783	10.242	6.7568	7.6666	10.3841	10.3769	6.7406	7.3298	12.6983	9.454	8.9808	8.998	3.4175	8.0593	0	1.4936	8.7849	4.5851	10.2784	8.1044	8.6457	7.1065	2.2116	5.7459	0	10.443	12.0768	3.5724	10.1559	0	10.7844	10.5253
TCGA-A2-A4RX-01	10.0832	3.296	1.8158	11.0729	11.5188	10.4334	11.0209	5.7863	0.705	6.6428	8.3325	0.705	8.6089	1.5313	11.2393	9.6475	4.7795	12.0927	10.2722	6.5872	8.2838	9.8583	10.5009	6.8619	6.7191	13.2544	7.4505	8.8307	9.1355	4.6037	9.0626	0	1.1765	10.388	4.9362	10.235	8.0327	5.475	6.731	2.8681	2.4358	0	10.2236	12.1176	4.011	11.1271	1.1765	11.403	10.0441
TCGA-A2-A4RY-01	10.4065	5.37	0	11.863	10.9472	10.2538	12.5597	5.4695	0.5773	5.2996	8.902	0.9886	8.9953	1.9829	10.9145	9.6874	6.2062	10.903	9.5403	6.8902	7.8598	10.322	10.4844	7.1117	8.0646	13.1873	8.9108	8.5527	8.3544	4.6504	8.3058	0	1.9829	9.062	4.0659	9.8967	8.0161	6.6916	7.1014	1.791	5.5923	0	10.0222	11.9021	4.3358	10.4396	0	11.2666	10.9654
TCGA-A2-A4S0-01	10.2517	1.6262	0	12.0776	11.4928	10.1802	12.7923	3.3772	0	6.7542	9.2224	0	8.8442	0.6057	11.1408	9.0994	5.1889	11.9363	9.9248	7.3277	7.8555	10.1394	10.6696	6.3735	8.6471	12.0022	10.6566	8.1644	7.8749	1.359	7.9284	0	1.031	8.6196	2.2179	10.7213	5.5519	7.7335	6.7046	0	4.1453	0	9.9846	11.7973	4.8921	9.8361	0	11.1508	10.578
TCGA-A2-A4S1-01	10.3455	2.1386	0	11.2387	11.3168	10.3198	11.8412	6.2616	0.8881	5.3572	10.2848	0.8881	8.2912	1.8288	9.9042	11.4046	4.1713	10.5501	9.6726	5.4443	6.2775	9.8269	10.888	7.6647	9.2842	13.0123	10.0732	8.0252	7.6568	0	5.1307	0	1.8288	8.6224	7.1084	9.4415	6.3695	0.8881	6.4277	0	0	0	9.4415	11.1923	3.5923	10.3864	1.8288	10.4536	9.2771
TCGA-A2-A4S2-01	10.33	3.5035	0	11.7509	10.8671	10.1002	12.1609	4.1085	0	5.861	9.7462	0	8.6819	0.9891	10.6228	10.204	5.3879	8.5498	10.3041	6.6647	6.6293	10.1536	10.5899	6.903	7.8809	13.0719	8.9467	9.1021	8.4231	4.9329	7.4416	0	0.9891	9.5498	3.4394	9.9322	8.0468	1.9835	6.2357	0	4.9787	0	10.0421	11.9922	3.8375	10.7581	0.5776	11.0665	10.2247
TCGA-A2-A4S3-01	9.5952	5.3696	0	12.1492	10.7086	10.4228	12.2648	2.6734	1.0537	6.4966	10.5494	0	8.8964	2.6734	9.9343	11.5564	4.2289	8.3882	9.8364	6.3896	7.4712	10.8373	11.3219	6.7118	7.0069	13.2605	8.7144	8.88	8.4975	4.2697	9.7356	0	0	9.3074	3.8528	9.5168	8.3291	2.4069	7.2443	0	6.3615	0	10.8678	12.0808	4.4223	11.29	0	11.7162	9.5534
TCGA-A7-A0CD-01	9.106	0.6615	0	11.4663	11.2765	10.7734	11.8377	3.7243	0.6615	5.6977	8.982	0	8.9009	0	11.4826	9.5154	5.9829	7.2964	10.1189	7.4956	7.7112	10.0083	11.4	6.2096	7.6946	13.3773	10.62	8.7286	7.7967	4.3971	9.4073	0	0.3684	9.9419	0.905	10.9407	5.8798	3.4829	7.3123	0	5.5443	0	10.9621	12.4552	4.7949	10.0917	0	11.7321	10.6427
TCGA-A7-A0CE-01	9.5751	4.1385	1.4303	11.4626	10.5215	10.0002	13.3826	3.0213	1.2363	5.4388	8.5321	0	8.8046	1.2363	11.0147	10.6043	5.5474	11.426	10.2452	7.2239	7.9629	10.23	10.4461	7.1345	6.51	13.576	9.3841	8.4407	7.8143	8.0485	6.7292	0	0.7467	9.1766	3.9296	10.6971	5.2843	5.3214	6.6583	0.7467	5.4388	0	10.4631	13.1561	6.0901	11.01	0.7467	11.2142	9.0299
TCGA-A7-A0CG-01	8.6821	3.7612	0	11.5211	11.5159	10.475	12.3425	5.0002	0	4.9277	8.1456	0	8.9332	2.0495	11.3956	9.7571	4.1279	12.1424	10.4116	7.377	8.2792	9.8675	10.9651	7.1646	7.413	13.5276	9.4101	8.4875	6.8725	5.3308	8.7295	0	0	9.328	2.4106	10.2002	9.0132	3.9562	7.1286	0.8358	4.5222	0	9.9734	12.5011	4.0617	9.5965	1.3617	11.5852	10.0298
TCGA-A7-A0CH-01	9.3815	1.2069	0	11.9762	11.5613	10.2772	13.0836	2.1664	0	4.6681	9.2378	0.5222	8.692	0	11.6018	9.7786	5.4934	7.3814	10.3001	7.2177	8.1698	9.9287	11.0317	6.6502	7.5314	12.9164	9.3567	8.8353	7.552	3.1457	8.0958	0	1.2069	9.9368	3.0728	10.5486	6.5122	2.3002	6.8434	0.9048	4.6926	0	10.4859	12.5263	5.6394	9.7609	0	11.4988	10.267
TCGA-A7-A0CJ-01	10.0773	2.4669	0	11.4708	11.0509	10.8223	12.6134	4.042	0.4619	3.9034	9.4108	0	7.8695	1.0923	9.9922	10.352	4.8162	12.306	9.6758	7.5704	7.1702	10.2762	12.1733	4.8544	8.287	12.7795	10.2691	9.0378	8.6381	2.3649	4.1985	0	0.4619	9.1541	2.8906	10.421	6.5169	1.3275	6.2641	0.4619	8.1032	0	9.7462	12.3225	1.7068	10.0893	0	11.6316	9.3537
TCGA-A7-A0D9-01	10.9025	2.8431	0	11.7959	11.164	10.5207	14.2764	4.7293	0	5.0847	8.3241	0	8.8169	0.4974	10.9845	9.6193	5.9621	11.355	9.578	7.8214	7.7349	9.8602	10.938	6.3481	7.3366	12.1931	10.1849	8.2577	9.6178	4.538	7.9495	0	1.6128	8.9974	2.7578	11.2213	5.7903	2.1022	6.3003	0	4.9757	0	10.2042	12.1826	5.5453	10.2052	0	11.3979	9.8595
TCGA-A7-A0DA-01	10.7025	6.7245	0	12.0579	11.4506	10.5951	12.501	3.975	1.2257	4.8636	9.5215	0	8.2584	1.2257	10.4257	10.5201	5.1072	11.0515	9.748	6.1142	7.4949	9.6945	11.2858	8.3896	6.5794	13.1351	8.9512	7.9541	9.2168	2.8123	8.9424	0	2.2269	9.8736	3.6298	9.0058	6.3034	4.1754	5.9443	0	3.064	0	9.8539	11.9511	5.0354	9.8889	0.4165	10.0314	9.5501
TCGA-A7-A0DB-01	9.4012	3.9239	0	11.9896	11.4222	10.7523	12.7633	3.5041	0	6.0723	9.7901	0	8.4404	2.0234	10.8282	10.428	4.7782	11.1462	10.129	7.2693	7.7724	10.1215	11.4461	6.4274	8.5185	13.9367	9.3309	8.4966	7.4945	3.4032	8.0951	0	2.1534	9.1284	2.67	10.6317	7.827	2.2726	7.0821	0	5.4184	0	10.2046	12.2681	4.0627	9.9707	0	11.3034	10.2958
TCGA-A7-A0DC-01	10.4153	2.1237	0	12.218	10.7349	10.2759	13.7537	3.69	0	5.4408	9.9519	3.3446	8.8725	0	11.0264	10.5823	5.9123	7.0239	10.1373	8.5821	7.4234	9.5784	11.5979	5.0468	6.8134	13.3022	9.8173	9.4663	9.2671	2.6994	9.5345	0	1.7834	8.8921	2.5569	11.0872	2.6299	6.4745	7.3442	0.3844	2.6299	0	10.5783	12.3036	6.6382	9.7529	0.3844	11.821	10.3611
TCGA-A7-A13D-01	10.6641	5.0125	0	11.656	11.2615	9.7443	12.8153	5.8749	0	4.269	9.0704	0	8.4102	1.3923	10.8663	10.067	5.6599	11.764	9.8179	4.8992	6.4912	10.2066	10.8505	10.0253	7.546	14.2324	10.3162	7.6265	8.4792	2.2191	8.5652	0	1.7813	9.2505	3.4262	9.2706	5.0305	2.5545	5.8032	0	1.5998	0	10.1763	12.3559	3.3706	11.2464	2.0874	11.3629	8.9225
TCGA-A7-A13E-01	10.757	3.0461	0	11.1565	10.7619	10.3025	12.9691	5.2856	0	7.6592	9.2157	0	9.0857	3.188	10.0038	10.2922	5.2537	10.636	10.3488	7.9972	8.4907	10.023	10.5299	8.0447	6.5288	13.9287	8.7785	10.2259	8.4821	1.8328	4.2101	0	2.6146	8.8577	3.5454	9.5945	5.4212	7.381	5.9458	0	4.1066	0	10.558	12.4146	3.2541	10.3382	0	11.1179	9.6103
TCGA-A7-A13F-01	8.5945	1.3821	0	12.1455	11.286	10.5567	12.5112	3.6141	0	4.4518	9.0496	0	8.4968	0	11.0096	9.5782	4.9966	11.5897	9.8434	6.2113	6.5816	9.7742	11.1293	6.5008	7.6253	12.453	11.4802	8.1946	7.427	2.2062	5.9552	0	1.3821	9.4956	1.3821	10.1099	6.6175	6.5008	6.5756	0.4871	0.8506	0	10.7558	12.3428	5.1675	10.5042	0	11.2952	10.1805
TCGA-A7-A13G-01	10.322	1.5278	0	12.2527	11.374	10.4524	13.2394	2.7906	0.3438	6.3993	9.3231	1.0539	8.7102	0	11.6617	10.4538	5.3126	8.5203	10.2391	6.4356	7.7109	10.3337	10.7513	6.1336	7.6766	13.0121	10.7132	8.9884	7.3744	2.8456	7.8024	0	2.4073	10.3721	2.0802	10.7007	7.155	0.6211	6.3993	0	5.3512	0	10.4676	12.7792	6.2078	9.1972	0	11.5945	10.0611
TCGA-A7-A13H-01	10.7331	4.0545	0	11.4171	11.0096	10.472	12.1403	4.9469	0.4297	6.4324	9.5168	0	8.703	2.0438	10.7585	9.9345	6.1016	9.791	9.5003	7.1345	7.4153	10.5433	10.7393	6.9114	8.264	12.848	8.7607	9.3572	8.8982	3.8954	7.826	0	1.2559	9.6354	3.3743	10.2598	9.4646	2.5505	7.34	1.4516	6.1089	0	10.4421	12.1252	5.2918	10.167	0	11.4176	10.9863
TCGA-A7-A26E-01	9.643	3.2869	0	12.0723	11.7878	10.5635	12.7208	3.076	0.6144	4.1038	8.3079	0	9.0508	0	12.2006	9.1968	4.9907	8.3624	10.4484	7.9856	7.892	9.9939	11.1846	7.2203	6.8886	12.6852	9.7447	9.2613	6.9837	4.0118	9.7686	0.3397	1.044	9.5908	1.3745	10.7065	7.4546	1.7609	6.8672	0.3397	3.3633	0	10.5936	12.6088	6.2851	9.068	0.6144	10.9998	10.3603
TCGA-A7-A26F-01	9.0091	1.7592	0.7787	11.9855	12.7722	10.2357	12.7579	3.6101	0	2.7997	6.9661	0	8.9616	0.7787	11.847	10.1352	4.8172	12.5074	10.486	6.5328	8.3608	9.6286	10.3744	7.7255	6.5135	12.3609	9.2587	8.1284	7.1274	3.9139	8.4793	0	0.7787	9.1424	1.4166	10.0842	7.4891	0	6.1474	0.3086	3.8437	0	10.3472	12.4256	6.0207	10.0705	0	11.491	9.8172
TCGA-A7-A26G-01	8.9447	4.6804	0	11.6515	11.2877	11.4349	12.9279	4.1005	0	5.8222	7.5163	1.0671	9.1189	0.3491	11.6186	9.5606	5.3076	9.2342	9.9877	7.7323	8.9709	9.7326	11.0485	8.4651	6.6793	12.951	8.7801	8.4391	7.2124	5.5291	10.3745	0	0	9.0513	3.2871	10.2039	8.8673	3.4764	6.4057	0.865	1.6737	0	9.942	12.8207	5.459	9.3202	1.4021	12.2357	9.2557
TCGA-A7-A26H-01	9.197	1.7441	0	11.7998	11.288	11.0194	13.1188	3.5491	0.6062	4.9432	9.1414	0.6062	8.7759	1.0317	11.9628	10.5595	5.1798	11.0747	9.9502	7.0017	7.5073	10.0544	11.285	7.1529	7.379	13.0198	9.1645	8.6238	7.8519	4.9554	8.9754	0	1.4996	9.7691	1.2051	10.6725	8.4729	2.2189	6.6582	0.3347	5.8429	0	9.9922	12.9893	6.4713	9.4256	0.6062	11.56	9.933
TCGA-A7-A26I-01	9.5836	5.8645	0	11.6761	11.5506	10.0197	13.195	3.6255	0	3.4899	7.9019	0	8.6081	0.3523	11.5364	10.0045	5.9765	10.3295	10.8974	6.2836	7.9333	10.0342	11.0219	6.7734	7.6873	13.0948	8.294	7.3496	7.4805	2.1109	8.5978	0	2.8249	8.9425	3.0822	9.9791	5.7652	5.8916	6.0385	0.3523	0.3523	0	9.9532	12.4686	4.7843	9.9157	0.6353	10.6643	9.2562
TCGA-A7-A26J-01	9.2267	2.3047	0.3578	11.7588	10.8708	10.6688	12.2125	4.1381	0	6.051	8.9272	1.2675	9.4116	0	11.8343	9.8304	5.7222	8.5402	10.3822	6.7506	8.0111	9.9762	10.9252	6.8595	7.2211	12.8393	10.4333	8.7678	8.0622	4.92	9.541	0	1.9316	9.909	2.4604	10.6188	7.5166	4.3913	6.4498	0	2.4604	0	11.3754	12.7422	4.6557	10.3931	0	12.2082	10.4679
TCGA-A7-A2KD-01	8.6725	1.7664	0	11.4096	11.6013	10.4485	12.4063	3.0367	0	5.0915	8.536	0	10.2798	0.8486	11.7944	9.641	5.3013	12.3352	10.5932	6.648	7.1049	10.2954	11.1411	7.2178	7.6294	13.5096	8.8161	7.8621	8.8246	4.3935	8.8574	0	0.6171	8.9404	1.9767	10.2103	7.9029	6.3693	6.7008	0	3.7596	0	11.1611	12.2708	4.5821	10.305	1.2231	11.4621	10.0611
TCGA-A7-A3IY-01	9.2298	0.4322	0	11.7662	11.1248	10.518	12.1473	5.5034	0.4322	4.3861	9.3893	0	8.6548	1.4576	10.6243	10.0358	4.2338	12.7992	9.8973	7.0212	7.8376	9.9672	10.9293	7.0404	9.0074	13.7917	10.6144	8.1405	7.9064	2.7945	5.153	0	0.4322	8.9201	1.9239	10.4043	7.2895	6.6367	7.445	1.0341	4.2864	0	9.7731	11.9682	5.5685	9.9903	0	10.4902	10.4443
TCGA-A7-A3IZ-01	11.0211	0.7457	0	11.8107	11.1875	9.7565	13.158	3.7572	0.4205	5.0509	9.5096	0.4205	8.8962	0.4205	11.4972	9.3894	5.8373	5.7763	10.08	7.7291	7.5426	11.003	10.5016	6.4422	7.5647	13.3234	9.6061	8.7899	8.1579	2.6814	8.8962	0.4205	1.4287	9.6365	2.1323	10.9523	6.4919	9.3712	6.7174	1.4287	0.7457	0	10.4048	12.4962	6.4422	10.0029	0.7457	11.4255	10.5767
TCGA-A7-A3J0-01	8.5924	6.2939	0	11.8284	11.1731	10.3065	12.3543	4.0882	0.3314	4.6594	9.1899	0	8.7921	1.196	11.1021	9.4113	4.9519	12.2474	10.6431	7.0328	8.4473	10.3596	10.9589	6.5755	7.6802	12.6106	10.5156	8.5661	8.0236	2.9473	8.3341	0	1.35	9.0813	2.6831	10.507	7.2606	5.9706	5.8336	0	6.1648	0	10.6042	12.1565	3.6575	9.7365	10.5429	11.6243	10.2351
TCGA-A7-A3J1-01	10.7418	5.9948	0.8303	11.7797	10.1544	10.2451	12.7488	4.0944	1.3541	6.5524	9.6009	0	8.8474	1.3541	11.1675	9.3774	6.0803	10.0189	9.8278	7.0499	7.9218	10.2004	10.6977	7.4612	8.399	13.0113	10.0824	9.1365	8.6333	5.5032	9.1778	0	1.8455	9.4449	3.4056	9.8063	9.1913	1.1997	6.1868	0	3.9566	0	10.592	12.0484	6.1451	10.4888	0	11.5687	10.6213
TCGA-A7-A3RF-01	10.4534	2.4389	0	12.0502	10.9152	10.1029	12.7177	3.7997	0	7.3083	10.4273	1.0147	8.184	0.4224	10.2017	9.6063	4.2501	8.7366	9.5208	6.4663	6.668	10.3922	10.3512	5.488	8.7439	13.212	11.6826	7.8683	7.83	0	5.9907	0	1.0147	8.3823	2.3454	9.6934	4.3971	5.9674	7.862	1.0147	11.2953	0	9.8679	11.6861	4.2501	10.2504	0	10.8264	10.3216
TCGA-A7-A425-01	10.6627	6.0742	0	12.2268	10.1798	9.3098	12.2388	5.7287	0	6.3654	10.4149	0.7804	8.5026	3.0314	10.3217	10.8781	5.0415	10.9001	9.5733	5.9373	6.3528	10.8116	10.296	6.67	8.4913	13.2961	8.8808	8.7867	8.7642	2.1979	6.3654	1.284	0.4423	9.0757	3.9404	9.9703	7.5179	3.0934	6.9633	0	7.5514	0	10.0467	11.946	5.8945	10.6798	0	11.0183	10.6649
TCGA-A7-A426-01	10.7895	5.7761	0.8733	11.9687	10.9017	9.9304	12.8953	5.6857	0.8733	5.9673	9.9945	2.0181	8.8305	1.5564	10.2041	10.0568	5.868	11.0574	9.409	7.0432	7.22	10.3676	10.5134	6.7652	8.2804	13.699	9.8027	9.1626	9.4342	2.5146	7.336	0	2.2032	9.0859	4.8584	10.2813	7.1847	4.4644	7.6919	2.1136	6.2973	0	9.6857	11.855	6.1642	10.1392	0.3531	10.8798	10.6767
TCGA-A7-A4SA-01	10.7509	6.0703	0	11.0259	10.7472	9.9563	12.1267	4.178	0.6338	4.97	9.2462	0.6338	8.3702	1.0727	10.6852	10.1012	5.0442	11.1526	9.9674	6.9672	7.6127	10.5166	10.8645	7.0714	7.9945	13.1069	9.9255	8.805	8.7979	4.8646	6.9798	0	2.1077	8.9776	2.9298	9.5959	8.9261	2.1077	6.5915	0	3.8318	0	10.0174	12.2446	4.457	10.0319	1.91	10.6311	10.4277
TCGA-A7-A4SB-01	10.5607	4.8916	0	12.1813	11.3933	9.5872	13.2055	4.2315	0	5.0991	9.9942	0	8.8686	0.6542	10.868	10.384	6.8258	8.8896	9.0928	7.0296	7.2081	9.9835	10.2663	5.8952	7.2584	12.9654	7.7748	9.3376	8.4338	2.3265	7.362	0.6542	1.4442	9.2641	3.175	10.3119	5.3223	1.1026	7.3968	0.6542	4.8635	0	10.096	11.6886	6.4247	10.3313	0	10.9931	10.0907
TCGA-A7-A4SC-01	10.4999	4.7201	0	11.9878	10.5639	10.4317	12.0993	4.5172	0	5.9958	9.2489	0	8.8482	1.1061	11.1695	10.3007	5.2213	10.4001	10.1247	6.2895	7.6131	10.5193	10.6523	7.0892	7.8003	12.5938	10.2974	8.7396	8.2916	3.2697	7.6632	0	3.8905	9.4005	2.1563	10.3436	7.9216	2.6291	6.5334	1.4483	6.6456	0	10.2888	12.236	5.031	10.236	0	11.3819	10.3752
TCGA-A7-A4SD-01	11.3722	3.6372	0	11.5724	11.2059	10.0902	12.4161	5.7072	0	4.2411	8.4295	0	9.7692	1.8022	11.1445	10.2319	5.0591	12.1264	9.912	4.9703	7.0373	10.3205	11.2785	6.2783	7.3372	12.4512	9.1131	7.7905	8.6204	4.1225	7.1578	0	1.5801	8.8709	5.1629	9.7393	7.6863	5.6223	6.4023	0	5.4687	0	9.9984	12.2612	3.517	11.4046	0	10.6771	10.0643
TCGA-A7-A4SE-01	9.5553	6.7827	0	11.617	10.7115	9.8151	11.7975	4.6467	1.7426	5.7013	9.3489	0	8.8647	2.3522	10.1082	10.8179	5.7649	11.8298	10.0399	6.5586	7.4958	10.5503	10.9993	7.9742	7.4512	12.2149	8.3381	8.0592	9.3254	3.8571	7.4816	0	1.9756	8.6069	5.2683	9.8649	6.6956	5.7013	7.3581	1.1198	1.1198	0	10.0172	11.9275	3.7353	11.5632	1.1198	11.5884	9.6936
TCGA-A7-A4SF-01	9.6558	0.6392	0.6392	11.9099	11.0332	9.4504	13.0199	2.2936	0.6392	4.7359	10.3561	4.5074	8.2755	0	10.5854	11.0882	4.7658	6.5563	10.0966	6.8561	6.8972	10.524	10.4267	5.4011	8.2326	12.5513	9.6873	7.908	9.2403	2.8345	7.2698	0.6392	0	10.3131	1.9213	10.3567	7.321	0	6.1661	0	6.3548	0	9.6903	12.0799	4.2358	10.0396	0.6392	11.5017	9.4956
TCGA-A7-A56D-01	9.3964	4.9247	0	11.7851	9.3336	9.2138	11.6247	5.4503	0	4.1982	12.6311	1.2235	8.2919	2.6646	8.5475	10.8199	4.8926	12.1075	9.0159	5.1312	5.1851	10.3916	10.7819	4.4392	9.7978	14.9186	10.544	7.5281	7.3388	1.5863	4.1982	0	0	7.9542	5.1034	9.6012	6.8136	1.8759	7.8537	0	4.0893	0	9.4931	10.3317	4.7207	11.4883	0	9.4729	9.2973
TCGA-A7-A5ZV-01	8.9317	4.9735	0	11.3957	11.2824	10.1139	12.5023	3.6331	0	6.0083	9.9152	0	9.01	1.181	9.8913	11.1303	3.7734	13.7469	9.6532	4.7196	7.6254	10.1768	10.7394	5.8757	7.7487	14.0787	10.943	7.679	8.761	2.7449	9.2809	0.7081	2.7449	9.0118	5.8108	9.5349	6.651	2.8752	6.5374	1.8217	0.7081	0	10.3274	11.5673	1.8217	10.4716	0	11.0641	10.2834
TCGA-A7-A5ZW-01	9.7338	1.8797	0.921	11.7638	12.0501	10.3497	12.6961	4.6508	0	5.5411	9.1114	0.5328	9.0926	0.921	10.8552	10.1294	4.865	10.3308	9.8452	7.1871	7.542	9.6977	11.2246	7.1422	7.7297	13.5972	9.4178	8.6042	7.7176	3.6569	6.9418	0	0.921	9.3979	3.1764	10.3096	7.7479	3.2459	8.1777	0	4.7499	0	9.855	13.1228	4.5717	9.394	0.921	10.9245	10.3644
TCGA-A7-A5ZX-01	9.7617	3.262	0.4949	11.9754	11.5754	10.405	12.8614	3.9756	0	5.7492	9.18	0.4949	9.049	2.8355	10.6499	9.3413	5.2723	9.8353	9.6427	7.4025	7.8101	10.3583	10.9238	6.5275	8.0669	13.6371	9.8792	9.0049	8.1996	3.5908	7.564	0.4949	1.1555	9.1037	3.5908	10.2327	6.656	6.2143	7.9239	0	5.3754	0	9.6189	11.8536	3.7308	9.8704	0	10.8352	10.8012
TCGA-A7-A6VV-01	10.7662	5.4078	0	11.8277	11.3094	10.132	12.2586	4.8769	0.4578	8.1117	9.3469	1.0843	8.972	1.3183	10.3688	8.8918	5.1286	12.9398	9.7862	5.0657	6.9912	10.6413	11.2726	6.8062	7.8602	14.1209	9.2108	8.1558	9.3386	4.0605	8.3631	0	1.8536	10.261	4.5717	10.4177	8.2277	4.1842	5.8889	0	2.7228	0	10.1963	12.2	5.395	10.795	0	10.9496	9.2538
TCGA-A7-A6VW-01	10.1626	5.1551	1.2541	11.6517	10.705	9.6732	12.5375	4.2131	0	4.9762	10.4972	1.2541	8.8147	0.9437	9.3273	10.5681	5.1736	12.5931	9.325	5.6687	6.7566	10.4879	10.9429	6.4781	7.571	14.9192	10.3493	7.8486	8.642	2.0814	5.2974	0	0	8.7056	4.6445	9.1777	7.2566	4.2131	7.2124	2.3662	5.3142	0	9.5718	11.8662	6.0264	11.9916	0	10.3801	8.9768
TCGA-A7-A6VX-01	9.6146	2.9753	0	11.3869	11.1685	10.8328	12.4262	2.8943	0	8.3072	9.6373	0.8938	9.4987	0	10.8513	10.5838	5.4702	10.867	10.1628	6.1395	6.3962	10.2806	12.2101	6.0767	7.5518	13.3663	10.0652	7.9548	9.5656	3.1939	8.9998	0	2.148	9.4014	4.0014	9.8898	6.6453	3.1247	5.7828	0.515	5.5907	0	9.763	12.4341	5.1941	10.3467	0.515	10.8205	9.5475
TCGA-A7-A6VY-01	9.9502	4.1934	0.4286	11.6809	10.6791	9.8165	11.893	5.999	1.0269	5.825	10.0711	1.7745	8.9298	2.2645	10.0743	10.3021	4.5955	11.779	10.7479	6.3686	7.2263	10.7258	10.1311	7.2199	7.9092	12.7421	9.8232	8.5397	9.6314	3.7498	6.3866	0	1.2531	8.5464	3.891	9.4662	7.8519	4.5104	6.3195	0	8.6983	0	9.986	12.4349	4.0799	10.8899	0.7586	10.6809	9.7835
TCGA-A8-A06N-01	10.4156	0.9395	0	11.9627	11.7421	10.8757	13.4005	2.0747	1.1025	3.8155	8.6572	0	9.5063	0	11.5488	9.8451	6.3249	4.5955	10.3845	7.9762	7.3365	10.3652	10.9313	4.957	6.2749	12.6355	10.983	8.6164	9.6167	1.249	10.0908	0	2.5407	9.067	1.616	10.5721	4.9781	6.5179	6.9962	0	1.3819	0	11.5947	12.515	3.2111	10.052	0	11.9415	10.4403
TCGA-A8-A06O-01	9.7281	2.8316	1.0142	11.6676	11.0309	11.0592	12.2661	3.0248	1.4328	6.1844	9.1957	0	8.69	1.2386	10.9698	10.2805	6.0868	8.4333	9.9497	6.7098	7.2729	9.9909	11.421	6.0279	7.4574	12.5372	9.9873	8.7159	9.8919	3.5702	9.8394	0	2.5258	9.4076	1.8951	10.5505	7.8139	0.4221	6.6378	0	2.6086	0	10.4989	12.5054	5.6227	10.5806	0	10.8102	9.9456
TCGA-A8-A06P-01	10.2363	3.4911	0	11.7964	10.6773	10.2128	12.3689	4.3101	0	5.6602	9.9729	0	8.7766	0.732	10.6221	10.8758	5.2733	10.4794	10.1378	6.5218	6.858	10.0282	10.6877	6.5558	7.8032	13.3186	9.9029	8.1169	9.2489	3.689	8.8372	0	1.7283	9.2292	1.7283	10.3263	6.9341	3.4481	6.6506	0.732	3.8297	0	10.8924	12.1946	6.6554	9.494	0	11.7002	10.5558
TCGA-A8-A06Q-01	8.7731	1.2496	0	11.7685	11.4292	10.6226	12.491	2.3599	0.8692	4.4002	9.7058	0	8.4483	0.3512	11.6776	11.2313	5.4131	7.5847	10.0537	7.8015	8.8475	10.402	11.2189	5.1249	7.9814	13.7186	9.9072	8.8362	8.0392	1.909	10.0879	0.6333	1.5504	8.4676	1.2496	11.1786	6.5007	0.8692	7.4772	0	5.0903	0	9.7994	12.7057	3.412	10.481	0	11.2961	9.6963
TCGA-A8-A06R-01	9.3826	2.9759	0	11.6885	11.2544	10.1592	11.792	4.2258	1.8197	5.4479	10.472	0	10.4416	0	10.782	10.6206	5.2701	13.2067	9.7581	6.9613	8.2661	9.8125	11.1821	6.7834	7.6157	13.5321	10.8226	8.5854	6.9571	4.4087	7.2487	0	0	8.2457	2.3149	10.1223	7.8097	6.9444	6.8482	0.7848	4.2805	0	9.343	12.1111	4.7942	10.2609	0	10.3831	9.554
TCGA-A8-A06T-01	9.0278	1.0483	0	12.4675	11.2222	11.1385	13.3089	3.0373	0.3414	5.2113	9.4748	0	8.3615	0.3414	11.4203	9.4545	4.873	7.0161	9.5293	7.3378	7.9495	9.9691	11.6439	6.1435	8.3853	12.6689	10.6428	8.6993	8.5521	2.9896	7.6356	0	1.7669	9.5154	2.5376	9.9856	7.7617	0.6173	7.063	0.3414	3.0835	0	10.6476	12.2256	1.7669	10.2071	0	11.6873	10.3357
TCGA-A8-A06U-01	9.0977	1.3538	0	11.7289	11.1211	10.7803	11.9291	2.5027	0.474	5.1702	10.1992	0	8.6964	0	11.3049	10.456	4.4339	10.6414	10.6165	7.2872	7.2434	10.4022	12.2357	6.0771	7.2606	12.7709	10.538	8.5559	8.9086	3.8303	7.7133	0	1.7371	9.3317	2.7728	9.7737	7.4469	1.1156	6.6797	0	3.0002	0	10.5657	12.4604	4.2979	10.0201	0.8302	10.823	9.3847
TCGA-A8-A06X-01	9.6417	0.5819	0	12.0036	11.2545	10.148	12.6622	4.2765	1.8007	4.4505	9.6876	0	8.3679	2.1627	10.959	10.6422	3.6918	11.5567	9.8401	7.2575	7.0514	10.2424	11.2374	6.3831	7.8067	12.9157	11.9365	9.7867	8.3916	2.4518	6.9155	0.5819	0.5819	9.3193	0.5819	9.4735	6.6842	0.5819	7.0296	0	4.5146	0	10.05	12.6236	4.7724	9.3416	0	10.6889	10.2032
TCGA-A8-A06Y-01	8.7745	0.4999	0	12.601	10.4113	10.8608	13.7881	3.0797	0	5.5788	9.4555	0	8.7948	0	11.1953	10.6096	4.9063	10.5851	10.3018	7.0292	7.5623	9.8007	11.4086	6.7638	7.0401	13.2397	10.4752	9.1642	8.2931	1.6185	8.1278	0	1.4095	9.9751	2.241	10.5878	4.44	0.4999	7.1222	0	5.2425	0	10.378	12.2783	5.0212	10.0665	0	11.3844	9.8952
TCGA-A8-A06Z-01	9.3159	0.5913	0.3257	11.8353	11.7705	11.1585	12.8566	2.6598	0	6.7603	9.8178	0	9.0364	0	12.2624	10.9514	4.9132	4.588	9.6409	6.7837	7.5906	10.1565	11.113	5.7601	7.5129	12.9812	10.9102	7.9243	8.7986	0.8155	8.4629	0	0.5913	9.109	0.8155	10.4387	5.5808	0.5913	7.1737	0.5913	4.2659	0	10.7343	12.3908	4.9609	10.4799	0	11.2887	9.44
TCGA-A8-A075-01	9.5611	0.78	0	11.869	10.6248	10.8059	11.588	3.9394	0.78	6.7814	9.3858	1.6559	9.3781	1.2834	10.181	11.1518	4.6859	10.8116	10.292	6.0961	7.3525	10.2958	11.3612	6.0286	7.2087	13.173	10.1819	8.1888	9.3935	4.4221	8.0016	0	0.78	9.1585	1.8114	10.5226	7.8596	3.0305	7.1415	0	5.7374	0	9.9006	12.5728	3.9394	10.1788	0	11.0108	9.837
TCGA-A8-A076-01	8.8475	0.3774	0	12.3067	11.6197	10.2355	11.9711	3.8235	0	5.3282	8.9089	0	8.9071	1.4825	11.4952	10.5463	3.6625	7.2983	10.3844	7.4589	8.5637	10.1286	11.2052	6.7596	6.941	11.9502	10.383	9.0086	9.1104	4.0746	8.5091	0	0.6764	8.7365	1.4825	10.6045	7.7145	0.3774	6.9739	0	5.3809	0	9.6891	12.6454	5.0045	9.6423	0	11.4261	9.6648
TCGA-A8-A079-01	9.5647	0.7465	0	12.1118	9.7879	9.8256	11.9296	2.9592	0	7.1389	9.1759	0	8.8352	1.0119	10.4922	9.5252	4.6857	6.4883	10.3596	7.0458	7.0197	10.9233	10.8639	5.5981	8.5024	13.4068	11.5979	9.0441	9.3694	3.1909	9.6511	0	0	8.9214	2.7571	10.3071	7.1074	3.5241	6.9423	0	7.5858	0	10.161	12.3291	3.4809	10.6451	0	11.7621	9.8591
TCGA-A8-A07B-01	8.9528	3.2408	0	11.4406	11.6117	10.014	12.1397	0	1.8221	5.739	6.8784	0	8.7665	0	11.1697	9.1279	4.8099	6.5149	10.4216	7.0901	8.8899	9.7021	11.575	6.284	5.8276	13.1098	8.8481	8.6036	10.2596	4.5743	10.7689	0	0	8.5783	0	10.2645	6.9293	2.9565	6.2362	3.4782	4.9348	0	10.8753	12.7541	2.6021	9.809	0	11.0109	9.1694
TCGA-A8-A07C-01	8.7694	4.2743	0	10.7788	10.4721	11.1964	13.3445	3.9161	0.3403	2.9353	7.8751	0	9.4373	0.6153	11.1499	8.6438	6.5802	9.4831	11.3091	7.8421	9.2235	10.3649	11.1472	8.1922	6.244	13.3321	8.151	8.8606	7.0998	4.4426	9.3149	0.3403	1.3761	9.9703	4.8543	10.383	7.9344	6.5842	6.3596	0	0.6153	0	11.1147	13.0389	2.9846	10.5244	0.3403	11.7958	10.33
TCGA-A8-A07E-01	9.448	3.3862	0.6536	11.8418	11.2481	9.9129	12.2944	4.9448	0	6.3388	8.7257	0.3635	8.6841	1.1017	11.2526	10.4013	3.7964	9.8844	10.5174	6.9533	8.4583	10.14	10.9829	7.3829	8.0922	12.9739	9.3043	8.4177	7.8998	4.0669	8.7869	0	0	9.1078	4.7123	10.2522	8.0367	1.8395	6.5209	1.7191	5.1797	0	10.2033	12.8274	4.3361	9.9954	0	11.0578	10.296
TCGA-A8-A07F-01	8.8674	0	0	11.7335	10.8555	10.1125	12.9536	2.5777	0.8705	6.6134	8.6196	0	8.8606	1.0734	12.2224	9.7311	5.093	8.3338	10.7471	7.0669	8.3127	9.9176	10.8065	6.8533	7.0953	12.0361	8.6635	8.7127	7.9897	4.4941	9.334	0	2.0133	10.163	1.8011	10.3111	8.1553	0.6343	6.0418	0.8705	4.9457	0	10.7597	12.6162	5.7698	10.4472	0	12.0044	10.0181
TCGA-A8-A07G-01	9.2963	1.0216	0.4259	12.1087	11.4058	11.0602	12.0431	2.9116	0.4259	4.8828	9.305	0	8.3647	1.2471	11.233	9.5548	5.3877	10.8756	9.7402	7.123	7.2554	10.0995	10.1812	7.1296	7.589	12.7037	9.8232	8.3782	7.3465	5.3396	8.6353	0	1.2471	9.6637	1.442	9.8758	7.5896	2.3564	7.0084	0.4259	3.664	0	10.6366	12.5951	4.6657	10.2633	0.4259	11.2268	9.9893
TCGA-A8-A07I-01	8.7964	1.2159	1.2159	11.846	10.9192	9.98	11.7661	2.1788	0.9122	6.0597	8.1254	0	8.8007	0	11.4477	10.0322	3.359	6.562	10.7169	5.8984	7.5408	10.0297	10.8022	6.9183	6.9139	11.7927	8.8959	8.7719	8.1658	3.7853	8.5471	0	1.6802	8.5109	4.847	10.6362	7.7708	0	5.4949	0	4.8021	0	9.7548	12.5798	5.181	10.2875	0	11.6156	10.2727
TCGA-A8-A07J-01	10.0771	3.7464	0	11.6103	11.2429	11.1896	12.7795	3.6961	0	6.2123	8.8744	0	8.5022	0.9412	11.2404	9.6633	4.5851	9.4901	10.2521	7.1145	6.5605	9.6169	11.3272	7.408	8.3162	12.7428	10.2819	8.1493	7.7507	3.9318	8.6433	0	1.251	8.6499	2.0773	10.1642	8.5909	8.2399	6.2033	0	3.9318	0	10.6909	12.0463	6.2033	9.4432	0	11.2665	9.9885
TCGA-A8-A07L-01	9.5089	0.4251	0.4251	11.7502	11.2024	10.6337	12.9409	4.5618	0	6.5473	8.9795	0.4251	8.4966	0.7531	11.1454	10.0618	4.2603	11.1697	10.1812	6.1339	7.4632	10.1994	11.4328	6.4633	7.1326	12.2883	10.3883	7.9646	7.8664	2.4476	9.769	0	0	9.0324	0.4251	10.1986	5.6341	2.2539	6.9585	0	7.8957	0	10.2482	12.9541	5.5094	10.824	0	11.8303	10.111
TCGA-A8-A07O-01	9.6396	1.135	0.9238	11.2711	11.0634	10.2882	11.8929	4.6394	0.3774	7.3937	8.9943	0.3774	9.8765	0.6764	10.4792	10.602	5.3389	13.7025	10.4699	5.1207	5.3705	10.6635	11.1738	6.9875	5.9159	14.1843	10.1181	6.7676	9.1953	3.9957	6.889	0	0	9.8204	1.135	9.6675	6.9909	1.6291	7.3362	0	1.7623	0	10.5669	12.6998	1.8842	11.1333	0	12.1639	9.1731
TCGA-A8-A07P-01	9.0376	1.0262	0	11.8852	11.9269	11.3871	12.3708	3.9554	0	5.3605	9.6598	0	8.7394	0	10.5058	9.9085	4.4645	7.0057	9.7876	7.4208	6.318	9.7407	10.952	5.9897	7.7413	12.8006	10.5232	7.9981	7.7405	4.4645	9.006	0.4281	0	8.844	0.4281	10.4889	6.8063	0.758	6.6463	0	3.1047	0	10.7724	12.4111	4.5732	9.0815	0	11.3882	9.4218
TCGA-A8-A07R-01	7.1715	8.009	0	11.5383	9.9827	10.7811	11.0654	2.1048	0	4.6094	8.7172	0	8.183	4.0005	10.7475	10.9539	5.1133	12.4594	10.2353	6.5036	6.8233	10.7462	11.5765	6.136	6.8493	11.8741	9.7755	7.6109	7.386	1.6326	9.1396	0	1.4858	11.0997	2.1048	10.146	5.0362	3.5975	6.596	0.6783	2.4599	0	11.217	13.3322	2.2021	11.8608	0.6783	12.0472	9.1556
TCGA-A8-A07S-01	9.6255	2.4198	0	11.8439	10.6798	9.9606	12.4209	3.1752	0.4165	6.2153	9.9606	0	8.4762	0	11.2483	10.1336	4.0353	7.0393	10.1301	6.8089	7.7361	10.2502	10.8641	7.1213	8.0563	12.9396	10.668	8.4708	7.2664	2.5899	7.1891	0	0.4165	9.8277	0.4165	10.366	6.8513	1.8788	6.5807	0	2.5899	0	10.4762	12.6723	3.6299	9.686	0	11.2919	10.199
TCGA-A8-A07U-01	10.0213	4.6203	0.4853	12.0861	10.3241	10.4793	12.5446	4.7968	1.1374	4.6665	9.0707	0	9.332	0.8479	10.945	10.0485	5.0957	12.4437	9.5382	5.7057	6.9469	10.0362	10.7464	7.4476	7.5599	13.2554	9.6439	7.7344	8.3599	4.5233	9.0447	0	2.632	9.9242	3.1697	9.801	9.6711	1.9258	5.921	0	1.1374	0	10.0634	12.2595	4.0177	10.9509	0	10.9648	9.8961
TCGA-A8-A07W-01	9.4877	0.7098	1.9486	12.0328	10.8665	10.6579	12.3162	2.6052	0.3981	6.5317	9.3448	0	8.9838	0	10.9091	10.5242	5.2786	9.5762	10.4705	6.8386	6.6597	10.4314	11.4345	6.6089	7.5914	12.5457	10.2606	7.8181	10.3163	3.3527	10.4233	0	0	9.3728	2.1685	9.8214	7.4681	0.3981	6.471	0	6.0682	0	11.1232	12.7236	4.4154	10.6112	0	12.2811	9.9549
TCGA-A8-A07Z-01	10.0013	2.1503	0	12.4945	10.5788	9.8139	12.868	2.6791	0	4.4677	10.5522	2.7857	8.7263	0.9874	10.5455	9.6605	4.2979	8.6366	10.7139	6.0304	5.5298	10.276	10.1921	5.7301	8.9079	13.3951	9.5197	7.6151	7.4053	1.5681	5.808	0	0.5766	9.2509	0.9874	9.7512	7.0729	6.4668	6.8637	0	3.6771	0	10.1352	12.1933	2.6791	10.3146	0	11.1639	10.1515
TCGA-A8-A081-01	9.172	2.5062	1.496	11.5293	11.0628	11.3605	12.555	2.7488	0	6.0674	9.1582	0.832	9.4658	0.6043	11.2631	10.4847	6.0334	11.8112	10.7965	8.1989	8.4341	9.922	11.4925	6.0761	6.8347	12.1672	10.2667	8.8819	9.1791	4.8879	9.6048	0	2.3677	8.9832	1.496	10.2894	9.027	7.4703	6.4826	0.832	5.422	0	11.0774	12.3918	5.8109	9.6592	0.6043	11.6939	9.9717
TCGA-A8-A082-01	9.9884	0.4854	0	11.6267	10.1398	10.0182	13.072	4.0179	1.1375	4.6206	8.8093	0	8.5962	0.848	10.8469	9.5169	4.121	8.0168	10.4751	7.2498	7.5592	9.8397	10.3534	6.7892	7.8353	12.6185	9.8744	8.1568	8.646	4.5969	9.0151	0	0	8.9606	1.3785	10.5308	7.5125	3.7004	5.6724	0	6.7892	0	10.6171	12.3783	4.3923	10.0888	0	11.9531	10.8868
TCGA-A8-A083-01	9.7646	1.0279	0	11.8024	11.466	10.0639	12.7248	4.1605	0	5.4114	9.6245	0	8.8527	0.3331	11.2394	9.3626	4.8213	10.3922	10.3646	7.3216	8.1932	10.1997	10.7736	6.3781	8.1441	13.7744	10.5977	9.007	8.149	1.2008	8.3182	0	0.6036	9.7473	2.0416	10.8444	5.3667	1.2008	6.9281	0.6036	2.6903	0	10.3905	12.1784	5.7684	9.8253	0	11.2925	10.5899
TCGA-A8-A084-01	9.6494	1.8903	0	12.4	10.9288	9.5731	12.9405	3.3067	0.8266	5.3653	8.82	0	8.647	0.4717	10.4036	9.8277	3.8994	11.8135	10.6182	7.2128	8.4166	10.265	10.9356	6.1497	6.6001	11.9544	10.1201	9.2121	8.0982	2.9212	8.3046	0	0.8266	9.542	2.6813	10.0685	6.2558	0	6.772	0	6.7821	0	9.9601	12.8356	5.0146	9.7468	0	11.3659	10.5218
TCGA-A8-A085-01	9.935	0	0	11.4895	11.3657	10.869	12.523	4.6543	1.6673	4.5239	9.7144	0.3124	8.52	0.5691	11.3161	10.0865	5.4529	5.6602	10.0188	7.2537	8.9113	10.1328	10.9885	6.7881	6.3687	13.0946	10.0157	8.5594	7.899	3.3827	6.1175	0	0.3124	8.7722	1.5531	10.4042	5.1916	3.3827	6.8502	0	5.0619	0	10.9644	12.2775	5.6533	10.4376	0.5691	10.5018	9.9597
TCGA-A8-A086-01	9.5046	0.3923	0	11.2662	11.3214	10.7112	12.3886	4.16	0	5.2433	10.0143	0.3923	8.8241	0.7004	11.0559	10.1478	5.4431	8.0332	10.469	7.5465	6.7365	10.11	11.0545	6.6269	7.2705	13.4701	10.4371	8.1973	9.1134	4.6831	8.3363	0	1.6725	8.7683	1.3576	10.5388	6.5422	7.4824	7.2913	0	4.0001	0	10.8019	12.3497	6.1562	10.2665	0.3923	10.5721	10.1959
TCGA-A8-A08A-01	9.8786	0.4455	0	11.9033	10.9511	9.9164	12.6493	2.2073	0	6.0784	10.3791	1.0603	8.2437	1.6649	10.8672	10.4515	5.2305	7.9716	10.1791	6.2182	6.4267	10.3876	10.7163	6.7561	8.152	13.5524	9.9077	7.9799	7.7735	3.6938	7.6202	0	0.4455	9.5282	1.4901	10.2633	7.7275	5.2024	6.8898	0	5.4253	0	10.4163	12.3581	5.7109	9.7068	0	10.468	10.2065
TCGA-A8-A08B-01	8.4473	2.4375	0	11.1014	10.3653	10.2136	11.7652	0	0	4.6353	9.6793	0	8.7699	0	10.867	10.75	4.3529	13.0579	10.6911	6.7769	7.7877	9.9361	12.0605	4.4726	5.6692	13.6349	9.2287	8.5831	5.9324	2.4375	6.393	0	0	9.4082	6.6807	10.3614	7.0985	5.0357	6.4954	4.6857	6.2663	0	8.7344	12.7657	0	10.3806	0	11.5298	9.8766
TCGA-A8-A08C-01	8.7495	0	0	11.8972	11.7971	10.7829	12.9724	2.5213	0	6.1586	9.9486	0.7461	8.5172	0	11.5171	10.7219	4.812	11.4868	10.1911	6.8764	7.9074	9.9012	11.5069	8.9946	7.239	13.3966	9.5548	8.3431	7.9942	3.02	6.676	0	1.2355	10.0152	0.7461	10.2802	7.7346	1.0114	6.8083	1.0114	7.4684	0	10.5434	12.7585	4.0214	9.9276	0	11.4408	10.5538
TCGA-A8-A08F-01	9.2847	1.991	0	12.1139	9.9188	10.8684	11.9461	3.0401	1.6439	6.5362	9.2559	0	8.6895	0.511	10.776	10.3921	5.4847	8.0496	9.6845	7.1934	7.4393	10.4539	10.621	6.762	7.8838	12.9271	8.6821	8.9197	8.5443	3.5393	7.9138	0	0.8876	9.1059	2.1376	10.0725	8.6731	4.3612	5.3559	0	4.982	0	10.8519	12.596	4.1002	10.6884	0	11.0715	10.5136
TCGA-A8-A08G-01	10.3217	1.4547	1.2933	12.154	10.9162	10.7552	13.9816	3.9	0	5.742	9.5253	1.4547	9.0733	0.3676	11.2194	9.9468	5.7882	10.1631	10.2744	6.7481	7.0836	10.5217	10.6681	6.0696	8.3336	12.7537	10.7014	8.3513	8.1625	3.1898	7.5888	0	2.8265	9.3574	1.8526	10.673	6.9204	5.9185	6.7827	0.6602	3.689	0	10.8431	12.6854	5.7263	10.5356	1.2933	12.1168	10.2585
TCGA-A8-A08H-01	9.3494	4.5128	0	11.6758	10.7782	11.1384	12.2059	5.2969	0	5.3764	8.9771	0.5316	9.3699	2.4475	10.967	10.0967	4.5407	10.7074	10.1862	6.45	7.1921	9.6701	10.7166	8.5378	8.8419	13.3415	8.7909	8.2412	7.4818	3.7036	7.6608	0	1.2243	8.8768	4.6725	10.0467	9.4243	3.1729	6.8901	3.6014	2.1903	0	10.477	11.8741	4.6725	10.2541	0	11.2234	10.0154
TCGA-A8-A08I-01	10.5707	5.1281	1.3472	11.5651	11.799	11.0654	11.4652	2.4937	0.2876	4.6078	8.2557	0.5273	9.2596	0.5273	11.6585	8.8069	4.9947	9.0395	9.8492	7.5346	8.1284	10.1929	10.9096	8.1295	7.6259	12.9333	8.4484	9.5433	8.0149	5.4307	9.7655	0	4.4853	8.9165	3.0495	10.6028	10.7096	3.0495	6.3174	0	3.8755	0	10.5336	12.3009	5.982	9.9873	0	11.4047	10.655
TCGA-A8-A08J-01	9.1247	0.9986	0.4144	12.5138	11.2215	11.1589	12.4528	4.1128	0.7358	5.716	8.8489	0	9.2001	1.583	10.9957	10.1155	5.6883	6.7653	10.3732	6.5568	6.9744	10.0089	11.0243	6.7313	6.842	12.4629	11.1908	8.0195	9.1307	3.1674	8.2701	0	0.9986	8.9763	1.2208	9.9279	7.1804	0.4144	7.0952	0	5.716	0	10.1109	12.2657	3.8718	9.8141	0	10.8759	9.9085
TCGA-A8-A08L-01	10.3406	0.9648	0	11.3081	11.5672	9.7426	12.8891	3.3948	0	5.4434	9.6837	1.3709	8.2433	0.7088	11.2797	9.705	5.3678	11.3895	10.8681	7.5015	7.8909	10.4884	11.2723	7.723	7.6165	13.1923	7.7598	9.0667	8.5076	4.6134	9.2492	0	1.823	8.4033	3.4793	9.5953	8.1816	4.5755	6.7194	0.3976	6.215	0	9.9003	12.6643	4.9159	10.4484	0	10.7049	10.4976
TCGA-A8-A08O-01	9.8015	3.222	0	11.9676	11.6352	10.317	12.7026	3.7092	0.8743	4.874	8.8031	0	9.2368	0.5023	11.757	9.9307	6.115	8.507	10.3161	8.5103	7.8487	9.9253	10.7739	6.3901	6.8188	12.3027	10.5577	8.2211	8.0638	5.1527	8.4255	0	0	9.4817	2.3689	11.0165	6.3018	4.0367	6.2316	0	3.285	0	10.8946	12.5047	4.874	10.0388	0	11.6837	10.2961
TCGA-A8-A08P-01	9.6108	1.3832	0	11.7957	10.4855	11.4541	12.3802	3.7511	1.3832	5.6798	9.1342	0	9.1879	1.59	10.3161	10.3357	4.9615	9.6078	9.6816	6.3039	7.3597	10.0694	11.4916	6.4636	7.669	12.8484	9.8133	8.096	8.8461	4.7834	8.675	0	0	8.9727	1.59	9.7062	8.675	2.2075	6.677	2.8138	4.025	0	10.4158	12.3837	4.2551	9.72	0	10.8516	9.8197
TCGA-A8-A08R-01	9.9455	2.1263	0.3852	11.5947	10.564	11.2385	12.613	5.3819	0.3852	3.7268	8.275	0	8.1217	2.224	10.6443	10.5746	5.2017	10.4981	10.0573	5.8861	7.7247	10.2335	11.8726	8.0848	6.8967	12.914	9.4016	7.7413	9.1443	3.5869	9.3443	0	0.9396	9.9965	2.6327	9.772	8.4518	6.5828	6.4223	0	6.9328	0	10.3217	12.3856	3.0607	11.0029	0	10.6713	9.7705
TCGA-A8-A08S-01	9.5699	0.9765	0	12.1392	10.0264	10.5159	11.8923	3.3722	0	4.9239	9.6199	0	9.2304	0	11.4575	9.6394	5.4349	8.3665	10.1886	7.0227	7.3338	10.3739	11.1384	5.6287	7.8996	12.2713	10.6821	8.077	8.7298	2.0792	8.9871	0	1.5536	9.33	4.0984	10.9271	7.3396	0.7183	6.649	0	5.3462	0	10.4825	12.2901	5.2997	10.2649	0	11.797	11.0053
TCGA-A8-A08T-01	9.7391	2.8724	0	11.646	11.0802	10.4478	12.8736	2.8724	0	6.02	9.4357	0.736	8.7301	0.9988	11.3419	10.463	5.4571	9.3044	10.1468	7.3105	7.5649	9.9397	11.2949	6.4788	7.5837	13.4883	9.369	8.4921	7.4098	3.6223	10.643	0	1.221	9.6427	1.4135	10.2252	7.3928	2.9979	7.0274	1.221	5.8305	0	10.3791	12.3894	3.8722	9.6172	0.4145	11.3413	10.1575
TCGA-A8-A08X-01	9.3725	1.1382	0	11.7556	10.4114	10.2328	11.9263	4.6451	1.1382	6.1912	9.1557	0	8.9238	0	10.4184	10.0367	4.2029	12.278	9.7892	5.8593	7.5666	9.9737	11.438	7.05	7.4468	14.0055	9.3997	8.0512	8.0414	4.0013	8.6365	0	1.4863	9.5769	6.5923	10.4196	8.6168	0.6786	6.1182	0	5.234	0	10.0707	12.448	4.0544	10.3825	0	11.0254	9.94
TCGA-A8-A08Z-01	9.2426	2.2976	0	11.6852	11.1384	10.5039	12.213	3.7444	0	5.5145	8.8895	0	9.3094	1.9772	11.4823	9.8916	5.3278	8.0122	10.3393	7.0032	7.6724	9.8866	11.0757	7.7619	8.0794	12.8587	8.4761	8.3519	7.6816	4.5356	8.6099	0	2.7813	9.5831	1.2051	10.4382	8.2396	7.4959	6.5245	0.4075	3.4748	0	10.634	12.675	6.3275	9.8593	4.6337	11.5248	10.4156
TCGA-A8-A090-01	9.6486	0	0	11.8342	10.9577	10.9842	12.3707	3.0276	0.461	5.5294	9.0924	0	9.0178	0	11.6045	9.8973	5.6205	8.4041	9.5329	7.1013	7.4321	9.971	11.1439	6.8196	7.6574	12.0303	10.3335	8.7579	7.5843	3.4811	7.8522	0	1.8623	9.3496	1.8623	10.2155	8.2214	2.2526	6.3831	0	2.7329	0	10.9167	12.2512	5.7773	9.7575	0	11.7584	10.2929
TCGA-A8-A091-01	10.9047	1.3038	0	11.5597	11.2213	9.8975	14.092	4.5101	0	7.4395	9.3338	0.3159	8.9697	0	11.7721	9.5101	6.0838	7.3898	10.1998	8.1829	8.0223	9.8912	10.9013	7.0719	6.8433	12.3063	9.799	8.0317	8.6369	4.1211	9.0459	0	0.7944	8.5011	1.8847	11.0136	7.7163	6.7047	7.0705	0.3159	4.0376	0	10.472	12.2525	3.6445	9.4085	0	11.5795	10.4046
TCGA-A8-A092-01	8.8784	0.3722	0	11.9775	10.5521	10.6289	12.143	1.7459	0	6.6673	9.4564	0	8.8812	0.3722	11.261	10.2876	5.7461	10.7163	10.4016	6.5543	8.5117	10.2986	11.6322	5.986	7.3244	12.7276	9.3275	7.8038	10.0183	2.513	10.279	0	0.6677	9.8348	0.9129	10.4297	7.0629	2.9018	7.0787	0	3.6411	0	10.9555	12.7738	2.9575	10.7228	0	11.3787	9.7421
TCGA-A8-A093-01	10.0118	0.4084	0	11.489	10.9278	10.1937	12.8971	4.2724	0.4084	5.7897	9.668	0	8.3043	0	11.2428	10.0558	5.7982	7.7104	10.3427	7.9411	7.0288	10.0489	11.126	5.8645	6.9424	13.3885	10.1009	8.909	7.8397	4.9284	9.0159	0	1.2072	9.2464	0.9867	10.0858	5.9662	1.3984	6.9393	0	5.222	0	10.7858	12.5185	3.9447	9.5495	0	11.5252	10.263
TCGA-A8-A094-01	9.1001	0	0	12.264	11.1796	10.1803	12.918	3.189	0	4.9239	8.5271	1.1694	9.2438	0	9.6537	10.7279	3.3742	12.3766	10.1581	7.0117	8.2297	9.5649	10.4488	6.5869	6.954	12.7683	10.4429	8.4074	7.494	3.5383	9.3553	0	0.7001	8.8652	2.4255	10.7228	8.6578	4.8	6.0971	1.8067	3.8193	0	9.5276	11.9978	4.4749	9.6152	0	11.11	9.3798
TCGA-A8-A095-01	9.6137	1.7647	0.425	11.5408	11.3674	9.8452	12.7235	2.9087	0	5.0533	8.7537	0	8.6941	0	11.5317	10.4764	4.7385	10.9744	10.7296	7.2617	7.8786	10.4101	10.75	6.5886	7.6291	13.521	9.5812	8.5734	7.5733	3.6608	7.2935	0.7529	0.425	9.8247	2.8413	10.8873	7.9118	3.5805	6.4541	0	4.1803	0	10.4883	12.8759	4.3834	10.0674	0.425	11.3533	10.0834
TCGA-A8-A096-01	9.7665	0.2738	0.8765	11.8118	10.8554	10.4282	12.481	4.3232	0	5.0156	8.9324	0	8.7114	0.2738	11.5621	9.8711	4.52	6.6716	10.3341	6.698	7.6645	9.8551	10.571	8.4316	8.2679	13.0155	9.8994	8.2058	7.542	5.1743	8.2629	0	0.7022	9.7575	1.4179	10.2113	9.1608	0.2738	6.7521	0	2.2515	0	10.4369	12.3077	4.1641	9.9117	0	11.4492	10.7014
TCGA-A8-A097-01	9.1436	1.0613	0.3468	11.6499	10.5012	10.9505	12.0954	3.6016	0.6261	7.1745	8.3206	0	8.8545	0.86	11.4792	10.1501	6.0007	7.4703	10.3901	6.9036	7.4791	10.3453	11.2739	6.5782	7.2393	12.5534	10.1132	8.236	7.4231	4.6542	10.2147	0	1.2379	9.8449	2.4903	9.7959	7.7506	7.6113	5.9124	0	4.418	0	10.9861	12.3723	5.725	10.459	0	11.349	10.5275
TCGA-A8-A099-01	8.3392	0	0	11.7441	10.5351	10.6777	12.9771	1.5176	0	5.9898	8.3916	0	8.6798	1.2208	11.9956	9.4933	3.5085	8.529	10.4277	6.7796	8.2064	9.8654	11.2069	6.4359	7.8275	12.4577	10.56	8.7564	7.5737	3.8915	9.0202	0	0	10.1227	1.5176	9.6459	6.9162	0	6.4067	0	3.4744	0	10.4784	12.5924	5.4458	9.5306	0	11.6561	10.3507
TCGA-A8-A09A-01	9.0834	2.0606	0	12.0464	11.7173	11.102	12.1112	4.9915	0	3.5698	8.4638	0	9.2718	1.8948	11.1376	9.9577	5.0714	8.1368	10.2363	7.2031	7.7473	9.9996	10.5326	6.8364	7.0625	12.1786	9.9633	7.732	8.4526	5.4003	9.6557	0	1.4918	9.2526	2.3442	9.9925	8.2677	3.5698	6.4369	0	5.9686	0	10.9873	12.4235	6.1907	9.7284	0	11.3463	10.3947
TCGA-A8-A09B-01	10.0525	3.1148	0	12.023	10.9447	10.2324	12.6233	2.9939	0.4311	6.4492	9.2465	0	8.2775	0.7626	11.3987	10.0217	5.9612	10.5094	9.5033	7.3999	7.461	10.2915	11.079	6.6477	7.6137	12.7464	10.356	8.8511	8.2163	2.8618	8.4909	0	2.4667	9.3792	2.8618	10.5817	6.8745	3.7214	6.4435	0	2.7165	0	10.6814	12.5189	6.0699	10.2748	0.4311	11.0593	10.5889
TCGA-A8-A09D-01	9.9867	5.1327	0	11.1179	11.164	10.688	13.0039	5.0302	0.8495	5.7636	8.943	0.4865	8.8382	1.1394	10.7515	10.179	5.558	10.4479	10.0594	7.4969	7.8351	10.3541	10.7599	7.0012	8.2164	12.7582	9.848	8.616	8.2236	4.2205	8.2504	0	0.8495	8.5449	2.073	9.5978	8.2561	1.5873	6.5672	0.4865	4.9576	0	9.7865	12.3127	5.4824	10.0399	0	11.5783	10.4173
TCGA-A8-A09E-01	9.1633	1.1128	0	11.7688	10.6752	10.2427	12.2678	2.2855	0	6.9204	9.7426	0	8.3815	1.3506	10.9008	10.248	4.2047	8.261	10.4074	5.6048	7.0229	10.8041	11.225	5.1333	8.0225	12.6528	11.0886	8.4196	8.0238	2.3958	8.6458	0	1.5546	9.7122	2.0357	10.343	5.5221	1.1128	6.6854	0.4725	4.753	0	10.8688	12.5911	5.1335	10.32	0	11.6171	10.8106
TCGA-A8-A09G-01	8.6366	3.1131	0	12.2614	11.8996	10.5457	12.0601	4.2053	0.3853	4.8041	8.3598	0	7.9255	0.689	11.6227	10.9942	3.5501	11.2776	10.5932	6.4072	8.7435	10.1961	10.8105	6.8551	6.968	12.877	8.3134	8.4957	7.9737	4.5067	9.302	0	1.1534	8.9334	0.9398	10.1147	8.9594	1.3394	6.8322	0.689	7.2117	0	9.4783	12.6819	2.2244	10.1983	0	11.5638	9.6464
TCGA-A8-A09I-01	9.1449	0.4859	0.2633	12.2473	10.0252	10.4569	11.5123	2.889	0.8488	5.4413	10.0913	0	9.0208	0.8488	10.9829	10.3881	3.3801	10.1055	10.3953	6.4111	7.3236	10.615	11.0958	6.4704	7.6732	12.8258	9.9316	8.6678	7.4529	3.0719	8.5103	0	0.6787	9.911	2.889	10.4261	7.4661	1.5861	6.9813	0	2.203	0	9.6773	12.9962	4.3521	10.1204	0	10.9419	10.2984
TCGA-A8-A09K-01	10.2686	2.6968	0	11.7363	10.6688	11.2915	13.6248	4.8071	2.2619	4.9713	9.5429	0.5077	8.6933	0	11.7754	10.0393	4.6463	5.5409	9.881	7.5919	7.6865	9.9125	11.5266	5.9283	7.5944	12.3108	10.8558	9.016	10.1869	4.1933	9.4502	0	3.4198	8.6874	0	9.7876	8.2671	2.2619	6.0155	0	5.4602	0	10.0621	12.5948	4.2898	9.4615	0	11.7095	10.6325
TCGA-A8-A09M-01	9.884	0	0	12.056	10.5415	10.8366	12.6956	3.787	1.2766	6.3653	9.6492	0.7751	8.5444	0.7751	9.9622	10.6734	4.5706	7.3056	9.5174	7.1909	6.816	10.2097	11.3717	6.2141	7.9222	12.8663	10.5088	9.028	9.0072	3.1415	7.6087	0	1.0475	8.9304	1.648	9.419	8.1006	2.8879	6.4263	0	2.1879	0	10.1181	12.1742	5.8819	10.0816	0	11.2022	10.0349
TCGA-A8-A09N-01	8.9964	1.4571	0	12.7046	11.0627	9.9807	12.8157	2.0196	0.5225	5.1487	8.8862	0.5225	8.8403	0.5225	11.5707	10.3611	4.1361	6.7769	10.1312	6.1462	8.1353	10.1544	11.0371	6.1072	8.1259	12.6568	9.8524	8.1597	8.5773	3.9853	8.6791	0	0	8.8306	2.4233	9.6384	7.2016	0.5225	7.6994	0.5225	5.9964	0	10.0979	12.3516	5.6529	10.4337	0	11.9693	10.0524
TCGA-A8-A09Q-01	9.3515	0.7261	0	11.269	11.2007	10.8068	12.7602	3.5601	0	6.8919	9.6131	0	8.9252	1.5669	11.9291	10.2245	4.3892	7.1563	9.9985	6.9388	8.6264	9.9807	12.0779	7.2755	8.8045	13.9831	9.657	8.6709	8.8173	4.7108	10.0223	0	0.7261	9.4026	2.851	10.3417	8.4661	0.7261	7.388	0	7.1629	0	10.2486	12.4287	5.196	10.2133	0	11.5504	10.3015
TCGA-A8-A09R-01	9.6014	0.656	0	11.597	10.7365	11.0765	13.2674	2.628	0.656	5.5827	8.2238	0	8.6807	0.656	11.9509	9.5394	4.5339	8.4883	10.35	6.8309	7.4854	9.9939	10.7713	6.9234	7.514	12.2128	11.0904	8.1584	8.1929	4.2141	9.2024	0	2.4109	9.741	2.0589	9.7971	7.7628	0	6.1662	0	6.9733	0	11.493	12.6406	5.7071	10.2016	0	11.6146	10.4015
TCGA-A8-A09T-01	9.3451	0	1.7478	11.8484	11.6509	10.6304	12.4139	3.6772	0	3.6772	9.2552	0	9.0044	0	11.2009	10.2562	4.3124	11.863	10.0972	7.1064	7.3827	9.7995	11.2604	5.8283	8.1335	13.0896	9.9375	7.9715	8.3681	3.0136	8.6367	0	0	8.8409	2.3018	10.8066	6.8454	6.1168	6.5986	3.6772	2.7011	0	10.7057	12.3832	5.3882	8.9366	0	11.063	10.441
TCGA-A8-A09V-01	9.7041	2.7002	0	11.7035	11.3056	10.1165	13.5176	3.5847	0	4.2999	8.7011	0.3505	8.9832	0.3505	11.9717	9.1513	6.1352	7.1447	10.3445	7.9392	8.4257	10.3779	10.7638	6.8048	7.2715	12.8313	9.4132	9.5607	7.944	4.1737	9.197	1.0703	2.8726	10.2223	1.4058	11.0709	6.7689	4.3199	6.8571	0	5.7119	0	10.4803	12.6102	4.3783	9.6738	0.3505	11.5826	10.7468
TCGA-A8-A09W-01	7.5288	0.8787	0	11.821	11.4714	10.5681	11.7129	3.5215	1.4208	5.0387	8.8772	0	8.6171	0.5052	10.8114	9.8226	4.0086	10.5058	10.799	6.296	7.199	10.1888	11.1506	6.841	7.294	12.2781	10.1637	8.0045	7.0922	3.5215	9.503	0	0.5052	9.2414	2.2552	10.7666	7.4686	1.175	6.5815	0	3.8912	0	10.9262	12.9701	3.7634	9.8666	0	11.7413	9.5538
TCGA-A8-A09X-01	8.4714	0.8702	0	12.2322	10.3313	9.917	12.2808	5.0569	0	4.9833	9.5344	0	9.2456	1.4091	10.9717	10.6152	4.0996	13.1813	10.6168	4.8857	7.2409	10.1389	10.4151	7.3582	7.078	14.5191	10.7724	7.8081	7.4535	4.4935	8.1713	0	0	8.8561	0.8702	10.3169	9.1117	0	7.68	0	5.2731	0	9.8629	12.4748	3.8325	11.1105	0	11.6747	9.7599
TCGA-A8-A09Z-01	9.9907	3.5046	0	10.8292	11.2887	10.5772	12.4796	2.7464	1.2795	3.0246	8.8251	0	8.8786	1.0501	10.2341	10.4424	3.9665	8.1056	10.1073	6.5348	6.7171	9.7446	10.7226	5.5882	6.6281	12.9478	10.3095	7.9705	7.6294	3.203	7.2943	0	2.1918	9.5909	0.7772	9.5578	7.8485	7.317	7.3895	0	2.8922	0	10.2944	11.8963	3.5926	9.9785	0	11.4997	11.0186
TCGA-A8-A0A1-01	9.9179	4.2534	0	11.8653	11.0351	10.5323	12.4825	3.0051	1.0029	5.3807	9.0906	0	8.8899	2.1744	11.5151	9.6617	4.5601	9.3862	10.2345	6.7739	7.6278	10.0881	10.687	7.4487	7.8249	12.7958	9.6966	8.6958	7.5565	4.7869	8.457	0	1.3254	9.7183	1.5888	10.5066	9.7311	1.3254	6.5907	0	3.2531	0	10.397	12.3247	4.0498	9.9202	0	11.6267	10.3417
TCGA-A8-A0A2-01	9.5238	1.9818	1.1243	12.1671	11.2467	10.5873	13.1062	2.516	0	5.3823	9.4158	0	8.8004	1.1243	11.6348	9.8164	5.7417	7.4393	9.9821	7.9657	8.1877	10.0774	11.0018	6.9982	7.875	12.8578	10.3908	9.0138	8.7128	4.4164	9.4349	0	2.3589	9.6291	1.9818	11.2398	7.9311	1.1243	7.1377	0.373	3.8353	0	10.3704	12.5014	7.5883	10.3056	0.373	11.1117	10.7367
TCGA-A8-A0A4-01	10.141	6.9047	0.9034	12.0274	11.0712	10.4569	12.3403	5.8033	0	4.9956	8.9714	0.5213	8.7487	0.5213	11.4506	9.7872	4.8289	11.0309	9.9673	7.1005	7.8908	10.0436	10.7024	6.5194	8.2446	13.4829	9.8675	8.324	8.7072	2.533	9.2637	0.9034	2.1641	9.5475	5.5045	10.8348	7.4412	2.9124	6.5766	2.4202	6.6597	0	10.5649	12.2888	3.9817	10.594	1.2052	11.4622	10.5748
TCGA-A8-A0A6-01	9.2276	2.3939	0	11.9094	11.3699	10.9713	12.7266	4.2138	0.6154	5.354	9.1754	0	9.3265	0	11.353	10.3141	5.1744	10.4628	9.9443	7.171	8.0198	9.572	10.9694	6.87	6.9245	12.8806	9.5019	8.4246	7.8506	5.257	8.1606	0	0	9.558	2.6599	9.7959	9.0096	3.8906	6.5314	0	3.8906	0	10.3456	12.2903	4.5775	9.819	0	11.7355	10.1986
TCGA-A8-A0A7-01	9.0462	3.9927	0	11.3852	11.9081	11.1544	11.9897	4.4979	1.1229	4.983	8.6178	0	9.0333	2.05	10.8087	10.2554	4.7917	10.2142	10.0922	6.3828	6.9846	9.9297	10.6685	7.6143	7.6993	12.9857	9.2847	8.1875	8.6576	6.2403	9.0192	0	1.1229	8.8903	2.9401	9.7123	9.8881	2.1807	7.2155	0	5.3029	0	10.1328	12.2185	4.4206	9.6152	0	11.5364	9.9276
TCGA-A8-A0A9-01	9.7756	0.3706	0	11.2641	10.6199	10.0449	12.2841	3.1552	0.6652	6.3022	9.705	0	8.7218	1.1188	11.293	10.3127	5.9525	7.1605	10.1039	7.3381	8.0446	10.3426	11.0167	6.2252	7.5996	13.4401	9.3275	9.3003	8.8176	3.4921	7.855	0	0.3706	10.0353	2.5076	10.5112	7.4439	0.3706	6.9408	0.3706	2.1747	0	10.6962	12.688	5.104	10.7909	0	11.5601	10.3385
TCGA-A8-A0AB-01	9.8032	1.1947	0	12.063	11.2065	10.5625	13.1585	2.1213	0	4.3273	9.5672	0.8264	8.8682	0.5998	11.9163	10.8784	6.1042	9.5224	10.2047	7.7341	7.695	10.1352	11.5483	6.0479	6.5169	12.8975	8.5967	9.0567	7.8926	3.7958	9.4262	0	0.8264	9.6974	1.4877	10.6682	5.7781	3.972	7.2894	0.5998	4.1502	0	11.3067	12.8048	6.8251	10.2813	0	10.9522	10.3646
TCGA-A8-A0AD-01	9.6338	0	0.5218	11.6758	11.6781	10.4016	11.7435	3.7225	0	4.8739	9.5675	0.5218	9.2165	0.5218	11.5619	10.8463	4.6164	6.7975	10.3781	7.3534	7.5202	9.7737	10.9973	7.417	7.8052	12.6552	10.6134	8.9655	6.9977	3.4041	8.1353	0	0.5218	9.0545	1.4557	10.7832	8.175	9.4366	6.144	0	3.9429	0	10.8041	12.1825	5.6755	9.0064	0	11.5282	10.3355
TCGA-AC-A23C-01	9.2285	1.7682	0	12.0636	11.585	10.5009	12.658	3.9201	0.9278	5.3578	8.0038	0	8.9728	0.6795	11.9222	10.0945	5.2248	9.6196	10.6724	7.072	8.2757	10.0449	10.9609	7.2288	7.2845	11.9349	9.879	9.0542	7.2103	4.8863	8.9218	0	0.3794	8.8956	2.8106	10.4046	7.8748	1.3242	6.3239	0	5.9202	0	9.7906	12.8463	5.2014	9.8748	0.3794	11.8914	10.2599
TCGA-AC-A23E-01	9.0938	1.503	0	11.5155	11.1434	10.4531	12.1603	4.2508	0	4.9236	8.701	0.6883	8.8566	0	11.4791	10.1726	3.9703	8.7744	10.4286	7.2626	7.5317	9.7921	10.9385	7.8657	7.9265	13.5857	9.757	8.3661	7.305	4.2037	8.1518	0	0	9.3937	1.6508	10.7197	7.0394	0.939	7.3327	0	2.1253	0	10.5344	12.5619	5.7104	9.7853	0	11.321	10.2953
TCGA-AC-A23G-01	10.3187	2.2122	0.788	11.3938	10.9576	10.1891	12.2094	5.8682	0	6.8648	10.0307	1.2948	8.5657	2.4224	10.8124	10.02	4.2607	10.3064	9.4632	6.1888	6.7032	9.9423	10.4024	7.2287	8.4533	14.0241	9.012	7.5247	7.7653	4.8388	7.9964	0	0.788	9.2475	2.4224	9.782	7.7459	3.2811	6.7132	1.2948	4.5111	0	10.4616	11.9179	6.4981	9.8864	0	10.9832	10.0166
TCGA-AC-A23H-01	8.8195	0.3758	0	11.763	11.4354	10.475	11.8105	3.6214	0	4.796	8.142	0	8.1113	0.3758	10.5333	10.0521	4.9975	12.4404	11.2475	6.529	8.0783	10.3704	10.9066	6.3616	6.0732	12.3204	11.0514	8.3654	8.0067	2.6681	9.9357	0	0.3758	9.4554	1.1311	10.3268	6.33	1.1311	6.7762	0	4.3879	0	9.2952	12.6738	5.1862	9.4056	0	11.773	10.6578
TCGA-AC-A2B8-01	9.8512	4.1603	0	11.9113	11.0554	10.639	12.5305	3.8178	0.5887	6.6477	8.709	0.5887	8.9427	1.0056	11.4507	10.4451	4.7657	10.8988	10.3428	6.5229	7.5542	9.8035	10.73	7.3978	8.0551	13.0008	9.8969	8.4067	6.927	4.831	9.1967	0.3242	0.5887	9.7008	3.0543	10.5128	8.51	5.9239	6.0554	1.5924	3.2195	0	9.9423	12.621	6.7046	9.3247	0.3242	11.5137	10.4272
TCGA-AC-A2BK-01	8.4988	4.289	0	11.2354	10.2047	9.8285	13.3521	3.0064	0	4.3124	7.6011	0	9.0462	1.378	11.9739	9.1326	6.5358	8.6021	10.3191	7.2074	8.5854	10.3029	11.4185	8.7477	6.8056	14.4644	7.8946	8.9032	8.6045	2.8867	9.9505	0	0.7133	10.5565	4.3354	10.3047	4.715	6.6273	7.1565	0	2.3666	0	10.2959	13.3438	3.1169	10.4816	0	11.4682	8.5501
TCGA-AC-A2BM-01	9.685	1.025	0.4276	11.9313	10.6061	10.5839	13.4897	2.9819	0.4276	5.3704	9.3609	3.0435	9.496	0	11.7243	9.2961	5.3942	7.09	9.7279	6.8989	7.5115	9.553	11.0701	6.2159	8.5732	12.7447	10.1742	8.1648	8.466	4.2169	6.383	0	2.85	9.1934	1.9107	9.9515	7.9095	7.7452	6.4865	0	2.7793	0	10.1845	12.462	6.6639	10.212	0	11.231	10.6941
TCGA-AC-A2FB-01	9.9276	4.6244	0	11.8653	11.3595	11.0138	12.6487	4.6432	0	4.1584	8.5055	0	9.0188	0	11.5017	9.7162	4.6618	11.3356	9.9182	7.1565	7.6301	9.8256	10.7357	7.8283	7.3554	13.4576	10.0762	8.192	7.0405	6.2702	8.2938	0	1.97	9.3152	2.0847	10.2765	9.7286	5.0199	6.6232	0	4.2099	0	10.1628	12.2416	5.633	9.5429	0	11.7607	10.4182
TCGA-AC-A2FE-01	10.2641	3.8996	0.695	12.0059	10.4101	10.0551	12.4872	4.5788	0	5.4998	9.3611	0	8.7077	1.9203	10.8854	9.8856	4.8032	11.6215	10.1021	6.2279	6.9809	10.0799	10.9077	7.0832	8.7092	12.6098	10.7372	8.1122	8.1073	5.2876	8.0729	0	0.695	9.2994	3.3181	10.2105	9.4877	3.8385	7.3362	1.162	3.5261	0	10.0924	12.1673	5.4598	10.3329	0.3889	11.1191	10.4283
TCGA-AC-A2FF-01	9.3051	6.7452	1.7024	11.9374	11.3904	10.7142	12.6623	5.5856	0	5.7414	8.7275	0	9.0746	1.5521	11.4836	9.612	6.0526	10.8966	9.7028	7.4155	8.0058	9.9136	11.0414	7.8655	7.9214	13.8611	8.2189	8.6818	7.3373	5.4	9.4766	0	0.7173	9.1212	3.579	10.5682	8.9085	4.4338	7.0096	1.1942	4.6892	0	10.5562	12.1886	5.6701	9.6104	0.4028	11.5311	10.5066
TCGA-AC-A2FG-01	9.8445	5.8901	0	11.9972	11.5071	10.6616	12.4311	4.2388	0.3324	5.0389	9.3144	0.3324	8.9743	0.3324	11.0922	10.3863	4.6496	9.9151	9.7378	7.0143	7.5232	9.9257	10.7288	7.5898	7.6455	13.4753	9.1925	8.8861	7.7328	2.9027	8.5644	0	1.7365	9.8631	2.9994	10.5819	7.3135	3.9553	6.602	0.6025	6.6733	0	10.5396	12.3418	4.297	9.6082	0.3324	11.0537	10.6259
TCGA-AC-A2FK-01	9.9794	5.3891	0	11.5904	11.709	10.5769	12.8552	4.5654	0	4.2316	7.8921	0	9.1708	1.2227	11.7329	9.0575	5.1022	10.9739	9.9004	7.5146	8.2128	9.7803	10.6199	8.2033	7.2145	13.0691	9.3087	8.2364	7.4316	3.701	9.3779	0	0.9179	8.959	3.4306	10.5566	8.6125	7.3355	6.9613	1.4744	5.562	0	10.4497	12.1404	5.7164	10.0102	0	11.5913	10.7857
TCGA-AC-A2FM-01	10.679	4.0906	0	12.1069	11.0782	10.5697	13.2368	5.4736	0.4159	4.5268	9.983	0.7383	9.0917	0	10.7894	9.5099	4.5882	8.2544	10.1927	6.815	6.5373	10.7112	11.1722	6.5681	7.1404	12.1832	10.0957	7.7381	9.8906	2.1181	8.3697	0	2.4178	8.6651	5.8107	10.6746	6.055	2.5878	6.9575	0	4.3009	0	11.084	12.1385	4.349	10.2976	0.7383	11.4664	10.7038
TCGA-AC-A2FO-01	10.3746	5.8488	0	11.3023	11.5279	10.5039	12.861	5.3283	0	5.2274	8.8044	1.3514	9.103	0.8285	11.0241	9.6144	5.1188	9.7889	10.0582	7.3636	7.5691	9.9588	10.9754	7.4005	7.6653	12.8776	10.045	8.8918	7.6577	5.1507	8.3946	0	0.4729	9.1121	3.7455	10.3725	8.6871	4.6907	6.8749	0.4729	6.5971	0	10.3602	12.2367	6.1851	9.7446	0.4729	11.3289	10.2729
TCGA-AC-A2QH-01	8.8894	4.9774	0	11.5301	10.5927	9.3217	11.4638	1.7963	0	5.2825	9.4412	3.2085	9.1544	0	10.7398	10.3122	6.0827	9.6525	9.8263	5.7262	7.6356	10.3337	11.9141	7.7505	9.3305	14.2221	8.9019	7.6175	8.5391	7.0271	10.3299	1.4053	2.7593	8.6259	4.59	9.353	4.3775	1.4053	7.3812	6.6781	0.8674	0	9.5906	12.2357	4.59	11.2313	7.0088	10.5201	9.9348
TCGA-AC-A2QI-01	9.9095	1.6889	0	11.9691	11.517	10.1728	12.2608	5.5951	0	7.5702	9.3848	0.398	8.5109	1.3722	10.8711	10.0145	5.0483	8.2102	9.7369	7.0045	7.5988	10.3015	10.8932	6.9425	7.5483	12.7201	10.0223	8.0465	8.367	4.28	7.6926	0	1.1832	9.3124	2.7482	9.7515	7.9608	3.8424	6.9238	0.398	6.6039	0	10.5911	12.2252	5.5272	10.013	0	11.1358	10.6076
TCGA-AC-A2QJ-01	9.826	4.0751	0.6665	11.5123	9.7245	8.8842	11.5461	9.5007	0	7.3903	11.208	1.1206	8.0254	1.1206	8.4333	11.4131	2.7807	10.6321	8.5998	4.8379	5.6191	10.3697	10.5587	7.3284	10.2112	14.9236	9.5558	6.9022	9.8175	4.7774	3.11	1.7436	0	7.5206	4.8379	9.0259	7.6778	1.7436	7.6443	0	2.5104	0	9.8034	10.8177	4.7142	11.4948	0	10.0943	9.3453
TCGA-AC-A3BB-01	10.4168	3.38	0	12.0257	10.8792	9.7389	12.2014	5.1887	0	6.5494	9.822	0	8.7284	2.9098	10.373	10.3498	4.309	11.7016	9.8553	6.3202	6.7712	10.267	10.8201	7.1255	8.5669	13.8834	10.3894	8.4746	8.3837	4.6163	7.0407	0	1.8212	9.3354	3.6113	9.9705	8.942	3.918	7.968	1.4905	4.4107	0	10.1996	12.0673	3.6113	10.2621	0	11.0174	10.3319
TCGA-AC-A3EH-01	9.2539	0.4281	0	12.4953	10.9796	10.0401	12.689	2.6283	0	6.472	9.7354	0.4281	8.1585	0.758	10.7266	10.188	5.0503	11.7255	9.9356	6.8108	6.4998	10.607	10.9593	6.0476	7.3784	12.5924	10.4435	7.7428	8.8752	2.7068	8.306	0	0	9.5642	2.9194	9.6782	6.28	3.5918	7.1877	0	6.7379	0	10.7107	12.4537	6.2736	10.8026	0	11.4997	10.4178
TCGA-AC-A3HN-01	10.4812	5.3115	0.3373	11.8665	10.9774	10.1485	12.3308	5.2825	0	6.0164	9.3458	0	8.7241	1.2121	10.9969	9.6823	4.9915	9.4002	9.9043	6.6365	7.5238	10.0407	10.7355	7.7149	8.1648	13.2168	10.2636	8.6314	8.3428	4.8002	8.3934	0	1.038	9.253	2.8191	10.3833	8.7623	2.9722	6.3916	0.3373	4.9795	0	10.5231	12.0544	4.7865	10.5641	0.3373	11.2098	10.4913
TCGA-AC-A3OD-01	9.3982	4.2175	0	11.9099	11.0062	10.8525	12.6929	4.7444	0.6782	4.4465	8.3701	0	8.7309	1.0001	11.1959	9.8391	5.2097	9.3236	10.1319	7.5415	8.3446	10.2779	11.9688	7.6405	8.0032	13.7042	9.2204	9.5769	8.294	5.4985	8.2652	0	1.6783	9.3095	3.1702	10.5235	9.3004	5.4985	6.9048	0.4855	4.4857	0	10.3102	12.3711	5.5972	10.1697	0.4855	11.3196	9.9021
TCGA-AC-A3QP-01	9.6439	1.8777	0	12.0388	10.826	10.0962	12.4481	5.0319	0	5.9215	10.7338	0.819	8.7201	0.4669	9.6321	10.8999	4.0589	11.6736	9.7392	6.7081	6.8771	10.1758	10.889	7.4246	8.5198	15.0574	10.4381	8.3273	8.9347	2.9778	6.1089	0	0	8.2909	2.751	10.0361	7.892	6.1326	8.6353	1.5413	3.5004	0	10.0439	11.6164	4.1236	10.0729	0	10.678	10.2821
TCGA-AC-A3QQ-01	9.4445	3.9035	0	11.744	9.852	9.4558	12.1395	4.697	0	7.3801	11.9218	0	7.3973	2.6974	8.9564	11.298	5.8668	9.1334	9.1701	5.9737	5.6969	10.5716	10.4615	5.3715	8.64	14.3341	10.7575	8.0652	8.3002	3.3187	4.8039	0	0.5838	8.2252	4.7245	9.3374	7.3584	1.3198	7.7072	0.5838	4.5815	0	10.1049	11.6093	4.9738	10.5136	0	10.5495	9.9123
TCGA-AC-A3TM-01	10.0138	0.9321	0	12.1142	10.2478	9.068	12.371	4.6474	0	5.863	11.6605	0.9321	7.4651	2.787	9.1429	10.656	3.397	10.7358	9.3757	6.6237	5.8964	10.7893	10.5556	5.3235	8.9948	14.8934	11.3661	8.0387	8.5839	2.4699	5.1682	0	0	8.4813	3.7288	9.6707	7.2921	5.7213	8.2427	0	7.6296	0	10.0024	11.5288	4.5668	10.7262	0	10.3864	10.0395
TCGA-AC-A3TN-01	10.3138	2.1292	0.8073	12.1266	10.6873	9.2841	12.3904	4.7877	0	5.8855	10.5885	0	7.5782	0.4594	9.6055	9.9294	4.1897	9.3411	9.4641	7.018	6.773	10.7514	10.5808	5.5582	8.6002	13.7292	11.3404	8.7816	8.4882	2.5544	5.7812	0	0	8.5955	2.954	9.9993	6.0899	0.8073	7.8855	0	6.6598	0	10.1106	11.4585	6.4092	9.8895	0.4594	10.5106	10.1315
TCGA-AC-A3W5-01	9.9184	3.0711	0	11.4917	10.6146	9.6925	12.094	4.9363	0	5.4923	10.2675	0.8661	8.8131	3.9446	10.5511	11.5526	4.9745	11.1391	9.6644	6.4288	7.3274	10.3222	10.2324	7.8229	7.8708	12.9487	9.3253	8.308	8.74	5.4522	7.4307	0	0.8661	8.7021	2.6662	10.0276	9.3418	2.4659	7.2975	1.612	5.5941	0	10.207	11.8502	5.4791	10.913	0	10.4668	10.044
TCGA-AC-A3W6-01	10.2301	4.4548	0	11.5222	10.9863	9.5545	12.3588	5.4494	0	6.6825	9.8073	0.5045	8.4739	2.7783	10.3041	10.4085	4.5351	9.905	9.6034	6.5011	7.0491	10.5024	10.497	7.4103	8.4753	13.6142	8.9252	8.7707	8.3845	4.1829	7.2687	0	1.1736	8.7171	4.0433	9.893	8.9991	3.2914	7.4931	1.1736	6.6164	0	9.5815	11.8114	5.3041	10.2649	0.5045	10.7956	10.358
TCGA-AC-A3W7-01	10.598	2.6767	0	11.5109	11.1201	9.4748	12.6024	4.8957	0	6.3347	9.2715	0.6774	8.0949	0	10.6825	10.0739	5.4146	11.5278	9.8211	7.0699	8.1583	10.7309	10.5773	6.9351	7.5003	13.3872	9.2361	9.0108	9.0024	3.1361	7.5267	0	2.5347	9.3271	3.0861	10.3025	7.4247	3.0861	7.5886	0.6774	6.9769	0	9.7139	11.9617	4.0253	10.2731	0	11.0982	10.5222
TCGA-AC-A3YI-01	10.6647	3.6933	0	11.5872	10.9391	9.7082	11.9044	4.278	0.5824	6.6997	8.7736	0	9.0077	0.9961	10.2684	10.4262	5.0799	10.8318	9.8855	6.5848	7.3006	10.3269	11.0246	6.5314	8.0104	13.7356	9.6424	8.7687	8.408	2.9932	8.2869	0.5824	0.9961	8.8076	3.6933	9.8409	6.9866	4.3849	7.8346	0.9961	4.3145	0	10.1944	12.1004	4.665	10.3797	0.9961	11.637	10.0007
TCGA-AC-A3YJ-01	9.259	0	0	11.8702	10.6733	9.7925	12.3114	4.529	0	5.3858	10.5489	0	8.1991	0.9711	10.6463	9.9823	3.7008	9.9914	9.4969	6.4098	6.7622	10.0078	10.5904	6.0613	9.6364	14.0242	11.3581	8.2659	8.0761	1.5462	6.3345	0	0	9.472	1.2871	10.0029	6.4657	5.3858	8.4072	0	3.5901	0	9.6948	11.7573	4.23	10.2482	0	10.5359	10.6033
TCGA-AC-A4ZE-01	9.4924	5.2476	0	11.3993	11.0886	10.283	13.0608	5.7673	0.4182	5.7494	9.1692	1.2296	8.8963	1.5934	10.7946	9.4857	6.3818	9.0796	9.8653	7.0715	8.1658	10.9946	10.9268	6.3328	8.2234	13.2622	11.2219	9.1445	8.2479	3.3333	7.4583	0	1.5934	9.9919	4.9351	10.8686	6.499	5.2729	6.6803	0	7.0126	0	10.3184	12.2054	3.5141	10.1813	0	11.2907	10.4114
TCGA-AC-A5EH-01	10.0289	1.4057	0.8677	11.7966	11.1395	10.1459	12.22	3.4994	0	6.5702	9.8157	0	8.6999	1.6144	10.3029	10.5472	4.0944	11.6292	10.5641	5.4958	6.5127	10.2926	10.4953	6.6834	7.7509	13.1427	10.9464	7.8498	7.2782	3.601	6.9529	0	1.4057	8.6637	3.5511	10.3044	6.9955	1.6144	7.5178	0	4.9397	0	9.8574	11.895	4.6861	10.2473	0	10.4974	10.4493
TCGA-AC-A5XS-01	9.3245	3.2967	0	11.9819	11.1857	10.3818	12.1845	4.3253	0	4.9633	10.4576	0.9479	8.766	1.5151	10.1258	11.0977	3.8081	12.2737	10.171	6.3546	7.1614	10.5344	11.1552	6.6958	8.0715	13.5158	10.3328	8.7318	8.3638	3.488	6.1621	0	0	9.0962	3.9449	10.3208	7.5669	2.6112	7.743	0	6.0653	0	9.8009	12.1745	3.9008	10.1107	0.5504	10.7589	10.2965
TCGA-AC-A5XU-01	9.1524	0.4738	0	11.5004	10.4358	10.4248	13.7292	5.881	0	5.9552	10.5525	0	8.4582	1.1153	10.9929	10.2727	4.9513	10.5809	10.5742	8.0456	8.6152	10.5451	11.305	6.8364	7.3505	13.5961	10.8733	8.5449	7.5988	3.0682	7.0489	0	1.7367	8.273	1.8959	10.0211	6.0513	7.1551	6.8877	0	4.2974	0	10.0516	12.145	5.2306	10.4097	0.4738	10.8437	10.3067
TCGA-AC-A62V-01	9.9211	2.7707	0.5018	11.8246	10.4873	9.2733	12.1787	5.7166	0	6.6854	12.1886	1.4136	7.8804	2.4793	9.1935	11.1578	4.4736	7.9669	8.9796	6.2692	5.3844	10.4158	10.944	5.0276	9.916	14.28	11.4739	7.8312	9.626	2.5831	4.9325	0	0.5018	7.7992	3.4574	9.4638	5.9481	9.1317	7.2599	0.5018	3.2834	0.5018	9.5907	12.0766	6.0603	10.6236	0	10.5741	9.5977
TCGA-AC-A62X-01	9.9716	5.7955	0	10.9455	11.8848	12.0101	12.6234	5.8063	0	6.6572	10.3983	0.5022	8.2797	0.5022	10.2068	11.2696	5.859	13.0179	9.9626	5.414	7.8993	9.783	11.7894	7.1929	7.303	13.4357	8.0833	7.7923	8.3532	0	7.4343	0	0	9.0928	3.7978	9.3954	3.014	6.3536	7.9848	1.9688	3.8403	0	9.8076	12.2729	1.8066	11.361	0	11.1908	8.2855
TCGA-AC-A62Y-01	9.041	3.6948	0	11.6766	11.4373	10.0966	12.4835	3.5999	0	5.4409	9.6739	0.4977	8.8009	2.2352	10.6686	10.4151	4.1277	11.9031	10.14	7.0626	8.6987	10.0586	11.0446	6.6541	8.4573	13.0746	10.5089	8.9075	7.5328	1.161	6.0909	0.4977	0.4977	9.0963	1.7959	10.2814	8.0594	2.8441	7.3036	0.4977	5.3564	0	9.2911	11.7909	5.885	9.4311	0	10.6889	9.5768
TCGA-AC-A6IV-01	9.8665	5.734	2.1944	11.948	11.1703	10.5899	12.5489	6.0388	0.7785	6.1447	9.6187	3.2059	8.6433	3.9362	10.8839	10.1596	6.2019	10.8762	9.7707	6.8823	7.2508	10.1128	10.7961	7.7451	8.835	13.352	9.5132	8.6027	7.9982	5.2144	8.2512	1.0518	1.809	9.3847	5.7243	10.1064	8.7272	5.0054	6.6347	0.4412	5.0372	0	10.3253	11.9207	5.4918	9.9884	0.7785	10.9654	10.2973
TCGA-AC-A6IW-01	11.3656	3.1211	0	11.7601	10.6763	10.6957	12.1227	6.2855	1.5485	7.6479	9.3323	0	8.4423	1.6986	9.674	9.7507	5.5608	11.7686	10.0253	5.7185	6.9112	10.2497	11.5616	7.2368	9.5914	14.444	10.3806	8.4436	9.7705	4.0911	5.3947	0.4014	0.9727	9.8423	3.7901	9.6327	9.1593	4.7019	7.2642	0	0.9727	0	10.2468	12.396	1.8346	11.4557	0	11.3584	9.3237
TCGA-AC-A6IX-01	9.9001	3.857	0	12.1462	11.4027	10.3664	12.4702	5.4602	0	5.8997	8.8237	0	8.9418	2.216	10.7513	10.2518	5.1255	11.4374	10.2409	6.5709	7.538	10.1191	10.8455	7.4139	8.5349	13.1252	9.9815	8.4082	7.6125	3.4388	7.9189	0	1.8287	9.818	3.857	10.3956	7.7137	6.1123	6.7428	0.4485	4.8974	0	9.9182	12.018	5.7993	10.14	0.4485	11.2376	10.6067
TCGA-AC-A6NO-01	9.7762	2.1886	0	12.0642	10.9089	9.8342	13.1003	3.0897	0	5.765	10.4228	0	8.3953	1.1284	10.4336	10.9455	5.3829	10.7497	10.0347	6.844	6.6303	10.4198	11.0491	6.3446	7.6476	13.5353	9.9013	8.6179	8.5015	3.5455	7.3286	0	2.0577	9.4383	1.9138	10.2828	6.824	6.5165	6.9119	0	5.501	0	10.4654	12.436	4.4304	10.3789	0	11.274	10.3221
TCGA-AC-A7VB-01	10.9737	1.6081	0	11.1	11.4611	10.0978	12.9816	4.4055	1.3006	6.8435	9.338	0.6648	7.8483	0	10.5967	10.3916	5.4791	7.2918	10.5666	6.0565	6.5238	10.5356	11.0118	5.4308	7.9676	12.5154	10.2817	7.7903	8.8534	2.1737	7.5206	0	1.8615	9.0895	2.4302	10.923	4.5745	3.8247	6.1427	0	7.2701	0	11.2314	12.5108	6.6636	10.4927	0	11.194	10.6019
TCGA-AC-A7VC-01	9.2162	3.2841	0.6999	11.8366	10.1491	9.0996	12.1885	5.6352	0	7.7618	9.9247	0.6999	9.3901	2.2468	9.7081	10.6592	4.0539	8.3137	9.7604	5.4621	6.043	10.7104	10.8954	7.7701	9.2167	15.1789	8.9546	7.7906	8.7012	7.528	6.5261	0.6999	0.6999	8.9473	4.391	9.4899	7.5034	0	8.0196	4.664	1.5227	0	9.9881	12.0381	6.5358	11.6095	6.4864	10.5923	9.8309
TCGA-AC-A8OP-01	10.355	4.8032	0	11.9354	10.4246	10.1664	12.1871	4.7762	2.3622	6.3714	8.846	0.6019	8.8923	1.6186	10.8149	9.6773	5.4752	8.3764	9.5974	7.1319	7.6937	9.7725	10.7483	6.8698	7.9119	13.1486	9.983	10.3209	9.3538	3.69	8.9049	1.0252	1.8433	9.5258	4.3696	10.0606	7.631	3.3671	7.5336	0.6019	8.8622	0	10.4595	12.3981	6.6421	10.0064	0	11.4405	10.5494
TCGA-AC-A8OQ-01	10.0852	4.986	0	11.6049	10.4294	9.9536	13.0843	5.4722	1.3716	6.1892	9.9241	0	8.9489	1.8663	10.1765	10.41	5.7096	11.8427	10.041	5.3465	7.5367	10.5926	11.1292	7.8474	7.8402	13.8078	8.9689	7.6049	9.3177	4.3998	7.231	0	1.64	9.1718	4.5701	9.4524	8.7646	3.9834	6.7535	2.6534	2.2339	0	10.4943	12.2728	4.0309	12.565	0	11.3196	10.0518
TCGA-AC-A8OR-01	8.7226	1.5735	0	11.9238	10.822	10.1708	12.5246	3.6846	0	6.7109	9.8972	0	8.4807	1.9871	10.2946	9.9479	5.3755	13.4386	9.5277	6.6764	7.2213	10.1306	10.7865	5.9138	8.4779	13.7219	10.2554	8.4133	8.336	0	7.6624	0	1.3116	8.7125	0.5793	10.4936	5.8657	4.3412	6.9137	0	4.866	0	10.0502	11.8639	5.2121	10.3557	0	10.9895	11.1414
TCGA-AC-A8OS-01	10.4417	5.4014	0	12.0621	11.3171	9.8479	12.6028	5.1747	0.5251	5.8377	8.8126	0	8.8515	2.3077	11.0823	10.4152	5.3557	11.8698	9.786	7.1127	8.544	10.3234	10.4289	7.6237	8.1238	13.3419	9.4437	9.2982	8.5626	4.1442	8.3285	0	2.4302	9.1908	4.0707	10.3231	8.594	3.0043	7.1444	1.2122	7.1127	0	9.7126	11.8659	6.4653	9.8582	2.5432	11.3451	10.5538
TCGA-AN-A03X-01	8.4243	2.2712	0	11.2546	10.3678	10.4777	11.4779	4.6576	0	6.5565	9.8093	0	8.6006	0	10.4874	10.2205	0	9.193	9.48	6.6419	5.8362	9.6925	11.2685	7.1232	8.3264	13.1635	9.9675	7.514	7.0694	4.3317	8.7057	0	3.216	9.4826	2.2712	10.4719	6.9405	3.216	6.265	0	3.1134	0	9.9293	11.8647	6.6419	9.4514	0	11.052	9.6884
TCGA-AN-A03Y-01	9.236	0.4407	0	12.4601	9.8692	10.4098	12.3323	3.7167	0.4407	5.948	9.7066	0	8.7933	0.4407	10.2506	10.2578	4.533	11.9071	9.7013	7.1143	7.6178	10.4574	11.5445	6.3094	6.6377	14.3453	9.5525	9.2223	10.3749	3.3121	9.113	0	0.4407	9.56	2.8224	9.9089	7.9965	4.1531	8.0383	1.2804	1.0509	0	10.0882	12.8634	5.0197	11.2649	0	11.3186	10.6385
TCGA-AN-A041-01	10.1976	0	0	12.0196	11.3512	10.9066	12.9076	5.1099	0	4.8689	8.9061	0	9.0212	0	11.6234	10.1007	6.1973	7.0853	9.8833	7.0532	8.9933	10.2784	11.1925	8.7165	6.9859	12.4405	11.268	7.923	6.5074	5.1776	7.6188	0	0.4136	9.7273	2.4978	10.3098	7.3102	0.9971	6.6947	0.4136	5.1776	0	11.2447	12.5255	5.3402	9.9504	0	11.1012	9.9725
TCGA-AN-A046-01	9.5759	2.0105	0	12.5857	11.0376	9.9452	12.1733	3.0998	0.8134	4.5908	9.2307	0.4632	8.6026	1.3303	10.921	9.8343	4.3708	7.7401	10.0437	6.8115	7.5809	10.2639	11.2728	6.8309	7.8319	14.1611	9.8643	8.8357	7.5345	5.4524	6.8499	0	2.7398	7.9883	1.8681	10.1893	8.7226	0	8.0265	0.8134	6.994	0	9.8991	12.1385	5.4772	10.4849	0	11.5381	10.2267
TCGA-AN-A049-01	9.2288	2.8901	0	12.0875	11.1193	11.3811	11.7209	4.4839	0	5.1021	10.2686	0.8915	8.5804	0.5135	11.0521	10.7377	4.4277	8.4347	9.9411	6.4059	7.0141	10.3138	11.9366	7.0565	7.2289	12.6599	10.2716	8.6527	8.9217	3.9173	7.2431	0	1.6497	9.391	3.4374	10.4004	7.2512	1.1907	6.759	0	1.6497	0	10.5768	12.434	4.8687	10.7647	0	11.7045	10.909
TCGA-AN-A04A-01	9.1234	2.473	0	11.9881	11.1994	10.4104	12.2643	4.3651	0	5.4501	9.2248	0	8.8111	2.1704	10.7644	10.5192	3.4795	11.7802	10.7182	6.5076	6.3799	10.0702	11.2258	6.3306	6.8249	13.8593	10.1993	7.3774	8.234	5.0384	7.0515	0	0	8.5891	1.2634	10.4888	6.3555	6.2265	7.4828	0	4.9915	0	10.1694	12.4973	4.7872	10.2624	0	10.9392	10.4647
TCGA-AN-A04C-01	9.19	1.2742	0.438	11.6267	11.7137	9.7224	12.5542	4.2	0	3.9248	9.7072	0.438	8.5295	1.0454	10.2118	10.8424	6.1968	11.7619	10.5712	6.4043	7.282	10.5145	11.4638	7.5347	6.8099	15.8219	8.9148	8.799	7.3526	2.1848	8.31	0.438	0	9.1563	3.0786	9.8415	6.5425	0	7.9799	0	3.3026	0	11.0111	12.2521	2.5766	10.462	0	10.5716	9.1173
TCGA-AN-A04D-01	10.1347	6.4868	0.365	12.1528	12.2522	10.1823	13.0856	3.3926	0.6562	4.3428	9.3696	0.365	7.9342	1.8445	10.3151	10.437	7.0695	10.5874	9.3651	7.5907	7.7204	10.7453	11.8918	6.737	6.4215	13.2411	7.4457	8.806	8.8881	0	7.8593	0	0.365	10.0889	2.2459	9.5709	3.5779	4.2144	7.3674	0.365	4.9516	0	10.3502	12.9082	3.2687	11.4065	0	11.0642	8.6981
TCGA-AN-A0AJ-01	9.3574	2.2892	0	11.2973	9.9329	10.4435	12.5093	2.5323	0.3775	8.3895	9.5835	0	9.6787	2.1981	10.9536	10.5635	4.1001	7.9156	10.4143	6.3103	7.0345	10.7266	11.9785	5.6621	7.5801	13.646	9.2651	8.0171	9.1799	4.2207	8.9144	0	0.6764	9.4912	3.6626	10.1924	8.5638	1.1351	7.7571	0.3775	3.9406	0	10.5178	12.6127	3.8236	11.2642	0	11.9857	10.0289
TCGA-AN-A0AK-01	9.9483	0	0	12.3737	10.7525	10.4275	13	2.594	0	5.9512	10.3783	0	8.5766	0.5057	10.3567	11.1101	3.4136	8.6909	10.7831	6.3955	7.9187	10.386	11.252	5.2955	6.9971	13.5023	10.105	7.8495	7.3858	2.691	6.5053	0	0	8.9926	0.5057	9.9123	6.2427	0	7.0849	0	7.1114	0	10.4397	12.5963	3.2321	10.2338	0	11.9899	9.6208
TCGA-AN-A0AL-01	10.2441	2.3294	0	12.8216	11.1384	9.8118	12.2187	4.7423	0	6.2533	9.0366	0	9.1847	1.3842	10.1388	10.2532	4.5573	12.3204	10.2013	5.9772	7.2284	10.2545	10.6297	7.1528	8.0586	12.5515	9.8744	7.784	7.379	4.1946	7.2284	0	0	9.2462	1.9328	10.0556	7.6831	1.3842	6.3347	3.2409	5.3092	0	9.6006	12.3211	3.7952	10.0258	2.8153	10.5918	8.9155
TCGA-AN-A0AM-01	9.46	0.4316	0	11.8298	10.8835	10.574	11.6842	3.7971	0.4316	6.6392	10.1537	0	8.1662	0.7633	10.614	11.2427	4.2839	12.8754	9.9167	5.7641	6.1795	10.3995	11.3286	5.8451	8.1357	13.6796	10.9574	7.9122	7.8996	2.468	6.2735	0	0.4316	8.7062	1.2598	9.9051	7.2901	2.468	7.2804	0	3.2278	0	9.5673	12.1673	3.474	11.1771	0	10.88	9.893
TCGA-AN-A0AR-01	10.3206	7.3191	0	11.8594	9.7423	9.7753	12.6894	3.3753	0	5.6348	9.8329	0	7.7155	0.4443	10.0541	10.3855	6.2275	10.2692	10.745	7.0356	7.7055	10.6794	11.7902	7.6801	8.5163	14.134	9.987	8.1467	8.4546	1.958	7.3385	0	0.4443	9.0313	5.212	11.2756	6.3976	5.212	7.2626	0.7835	6.0583	0	9.6719	12.2743	4.8645	10.6856	0.4443	10.7604	9.8678
TCGA-AN-A0AS-01	8.7282	0	0	11.5278	11.0501	10.5464	11.6277	3.2571	0	6.0711	9.4349	0	8.9309	1.8888	10.5564	10.7317	5.6727	13.4283	9.8465	6.3672	7.8672	10.1662	10.9717	6.144	7.8344	14.455	9.6264	7.7782	8.5815	3.1143	8.878	0	1.4866	9.3978	0.9268	10.8153	7.5088	3.1874	7.7483	3.1874	2.203	0	9.5804	11.6868	4.2496	9.7873	0	10.9629	9.7341
TCGA-AN-A0AT-01	9.0654	2.8762	0.3655	11.2026	10.5407	9.4042	13.0611	6.8689	0.6567	6.3525	9.6743	0.3655	9.4906	1.7251	10.7747	10.5141	5.4097	11.5	11.1201	6.9485	6.7112	10.6079	10.606	6.4462	7.4268	13.0669	9.7996	8.748	8.1604	4.2601	7.433	0	0	9.1874	2.9317	10.8415	7.7083	4.2601	6.6211	0.3655	2.8762	0	10.2266	12.9935	5.3293	11.9572	0	12.0143	10.1961
TCGA-AN-A0FD-01	9.5386	2.5119	0	12.0465	11.0524	10.3408	13.0029	4.5593	0	5.6001	10.1575	0.9566	7.8311	0	10.8541	10.3129	4.0868	9.2794	10.0091	7.486	6.9349	10.1477	11.2626	6.2076	8.131	14.3624	10.3434	8.1482	8.1553	4.8218	7.9729	0	0	8.7638	1.5268	10.6041	6.5127	3.3795	7.9943	0	2.3877	0	10.0348	12.1184	3.5044	10.2994	0	11.1731	9.8828
TCGA-AN-A0FF-01	10.5067	3.4019	0	12.2998	10.9935	10.7497	12.6068	4.3582	0.4522	5.4126	8.8661	0	8.5104	1.8386	11.0875	9.5062	5.0293	9.2426	9.895	7.2295	7.7323	10.3942	10.9249	6.5107	8.176	12.4624	10.8139	8.4676	7.6315	3.0638	6.7366	0	1.6819	9.8376	2.2268	10.4148	8.5031	3.6757	7.2224	0.4522	3.9749	0	10.2868	12.483	4.0409	10.2795	0	11.3289	10.7301
TCGA-AN-A0FJ-01	10.3856	6.9051	0.6783	11.6644	10.9504	10.5837	13.3993	6.9051	0.6783	7.8398	8.9478	0.6783	9.2575	4.4201	10.9956	10.1762	5.344	6.3044	9.8651	6.5735	8.0699	9.8929	11.8305	6.014	7.0868	14.0771	8.8832	7.6415	7.3225	5.8585	8.1574	0	0	8.3946	2.6786	9.5194	6.5366	6.4795	7.5147	0	4.7121	0	9.8725	12.5882	4.0537	10.8357	2.6786	11.7564	9.118
TCGA-AN-A0FK-01	7.9133	3.4164	0	11.2726	10.6865	10.2111	12.4896	4.4243	0	7.0323	10.5107	0.4565	8.6085	0	11.1399	10.3501	3.0129	12.3839	10.5279	6.031	7.8588	10.3643	11.2469	5.931	7.7809	12.9781	10.6975	8.4081	7.718	3.0779	8.0081	0	0	9.6567	2.2394	10.3858	5.3775	0.8027	7.406	0.4565	4.7175	0	9.931	12.4467	3.9206	10.6988	0	11.4643	10.1238
TCGA-AN-A0FL-01	9.331	7.1398	0	11.6591	10.9044	11.121	13.8842	4.9298	0	4.7188	9.9599	0	7.4672	0	9.8432	10.7469	4.8164	11.6177	9.6112	6.0127	6.187	10.2229	11.3743	7.6799	7.2911	13.8371	9.902	7.78	9.2601	1.7238	8.0817	0	0	8.8861	0	10.2393	5.2769	0	7.5896	0	7.6067	0	9.0442	11.8111	2.3633	9.1845	2.0787	10.9061	8.686
TCGA-AN-A0FN-01	9.357	5.1589	0.4192	11.8838	11.2754	10.5338	12.4146	5.4755	0	5.2124	8.7341	0	9.3762	2.2353	11.1459	9.9325	4.5393	9.7862	9.8359	6.903	7.6746	9.3899	11.1243	8.1712	8.2798	13.526	9.3673	8.2339	7.3352	5.6885	7.8151	0	0	9.3703	3.3367	10.1951	9.2556	2.3351	7.3591	2.3351	4.4307	0	10.2512	11.9586	6.6012	9.8178	0	11.0122	10.2816
TCGA-AN-A0FS-01	9.7063	4.126	0	11.773	11.7326	10.3819	13.0315	5.2469	0.5912	7.1112	9.0846	0	9.096	2.6595	11.1621	9.2978	5.0624	9.788	9.8856	7.1032	7.1165	10.3463	10.8854	7.05	8.0476	13.474	10.5124	8.2009	7.482	3.0162	8.8427	0	0.5912	9.4141	2.874	10.6328	6.0013	6.8063	7.775	0.3256	5.87	0	10.4713	12.4712	5.4528	9.7946	0.8153	11.2725	10.614
TCGA-AN-A0FT-01	9.1426	1.167	0	11.4574	10.6685	10.5112	12.2948	4.1036	0	5.1979	11.2883	1.4118	8.7449	1.9657	9.8464	11.0035	3.8364	13.4822	9.6231	7.2252	6.3641	9.6406	11.3842	6.8267	7.4049	13.9324	10.6309	9.301	8.2042	1.8036	6.119	0	0	8.7407	3.2807	9.5642	6.8683	2.8535	7.8569	0.8721	5.1311	0	9.8912	11.6855	5.5315	9.9999	0	10.663	9.318
TCGA-AN-A0FV-01	9.0805	2.9125	0	12.09	10.8986	10.0985	11.5373	4.4422	0	5.3282	9.5646	0	8.226	0.8222	11.3286	10.1898	3.5071	10.4165	11.497	6.324	6.6228	10.0919	10.6448	8.1442	6.3841	12.933	10.127	7.3896	6.9575	4.0985	8.7287	0	1.7244	9.1327	5.9104	10.5709	5.854	1.3427	6.5771	0.4689	7.8181	0	10.0265	12.5812	4.3365	9.8877	0	11.7399	10.1111
TCGA-AN-A0FW-01	9.5584	2.8557	0	12.181	11.7456	10.973	12.697	3.7186	0.3917	5.3767	10.2651	0.3917	8.8332	0.3917	11.2483	10.5677	4.9222	9.9322	10.0539	6.8631	7.9955	10.451	11.1183	6.3702	7.5262	13.3206	10.4788	9.0111	7.3724	3.236	7.5653	0	1.6706	10.3002	2.5827	10.2633	6.5297	2.5056	7.8876	1.5218	6.4547	0	9.7041	12.809	3.684	9.9988	0	11.1827	9.3334
TCGA-AN-A0FX-01	10.2045	6.2041	2.2714	11.3886	10.5813	10.6889	12.5195	4.1624	0	6.9631	8.959	0	9.5451	0.3994	11.0102	9.7592	4.6759	12.5873	10.014	7.1301	7.9992	10.231	11.1771	6.8236	6.6861	14.2667	9.5507	8.5229	9.4899	3.8154	8.8203	0	1.6928	8.5428	3.2649	9.9649	6.6605	4.1878	6.5954	3.0594	2.2714	0	10.3628	12.6215	6.1979	11.1633	0.9686	10.5607	10.4879
TCGA-AN-A0FY-01	10.1332	2.0928	0	11.6801	10.6767	9.9385	14.0753	3.9971	0.8611	4.5263	8.9519	1.2392	9.0566	0.8611	10.7179	10.0139	4.7903	10.0765	10.5508	8.241	6.7024	10.6435	11.0623	5.8375	7.1261	13.3689	8.3094	9.256	8.9949	3.7856	9.2663	0	2.266	9.0463	1.9977	9.6216	6.613	5.5291	7.7675	0	1.3967	0	9.8348	12.4302	4.6874	10.0527	0.3472	11.7102	9.7625
TCGA-AN-A0FZ-01	10.6694	2.467	0	11.8875	11.4453	10.4376	12.5362	4.0962	0	4.548	9.9074	0	8.7724	1.0046	11.0709	10.6148	5.2758	11.4622	10.1763	7.4122	6.7607	10.1498	10.9279	7.1199	6.007	12.0463	11.3993	8.3535	10.0046	4.3838	8.0176	0	0.8113	9.5313	0.3238	10.9071	5.1988	2.8153	6.774	0	6.4521	0	10.9435	12.3273	4.7368	10.1516	0	11.1896	10.5883
TCGA-AN-A0G0-01	9.4465	0	0	11.6969	11.0017	9.6091	12.1893	3.2479	0.6656	1.8631	8.4516	0	8.7016	0	10.5987	10.708	5.967	7.4521	10.1726	6.0587	7.702	10.5602	10.5262	9.8087	6.5155	12.863	8.2287	7.8831	7.9834	2.7787	8.8872	0	0.3708	9.3409	1.4639	10.4067	6.2707	0	6.3402	0	4.5943	0	10.194	12.8193	3.4158	10.2141	0	11.8416	8.7787
TCGA-AN-A0XL-01	9.4729	5.8645	2.5523	11.5063	11.5475	10.6688	12.1754	5.6447	0.4587	6.5859	8.9912	0	8.9752	2.8802	10.9399	10.2975	5.928	10.3898	9.7666	6.819	7.5812	9.9105	11.6048	6.8142	7.9779	13.1207	9.5635	8.7826	9.1808	2.3553	9.1469	0	0.4587	9.6105	3.9281	10.3411	6.5109	5.1317	6.3613	1.6985	4.6193	0	10.6251	12.1349	4.6626	9.9022	0.8061	11.6785	10.0708
TCGA-AN-A0XN-01	9.172	1.5814	0	11.3834	11.5843	10.6907	11.8277	4.7762	0	6.5182	8.8307	0	8.4865	0.5831	10.9557	9.3633	4.2043	11.6927	10.0257	6.3256	7.374	9.806	11.1875	7.6564	7.8883	13.2001	9.4499	8.157	6.7428	3.9491	9.2437	0	0	9.3356	2.3176	10.23	8.0526	3.9491	6.7628	0	0.5831	0	10.2608	11.9806	5.6386	9.1213	0	10.8966	10.0841
TCGA-AN-A0XO-01	9.8122	1.7111	0	11.439	11.7063	10.0807	12.3798	3.7557	0	6.0403	9.9241	0.6494	8.9205	0.361	11.2171	9.6283	4.8222	11.0985	9.9867	7.2366	7.0635	10.2908	11.7255	5.8849	7.6582	14.2607	10.454	8.4609	8.3433	4.0806	8.1903	0	1.2758	9.3207	2.3962	10.3654	5.0498	2.9676	7.0387	0	4.3456	0	10.5646	12.566	3.6937	10.2255	0	11.5384	10.5524
TCGA-AN-A0XP-01	9.5027	0.4022	0	11.9712	11.0135	10.571	12.5579	5.593	0	6.0781	9.1857	0	8.6567	0	11.1105	10.0827	4.6505	8.2444	10.5377	7.1448	8.2103	10.024	10.811	6.6257	7.0528	12.615	10.1921	8.858	7.7449	3.4552	7.5606	0	0.9742	9.8133	0.7164	10.5141	5.5441	0	5.9262	0	4.1988	0	10.627	12.2793	3.1761	9.6566	0	11.59	10.24
TCGA-AN-A0XR-01	9.9832	1.9612	0	11.8252	11.1383	9.7378	12.4516	3.2752	0.4992	5.4727	10.5455	0.8693	8.5686	0	10.3818	10.6144	4.2308	9.3571	10.4948	7.1785	8.5044	10.5432	11.1761	5.7077	6.9394	12.6391	8.8294	8.6818	8.2102	1.7993	6.3507	0	0.4992	9.1936	3.1464	10.4516	5.7746	3.9513	6.2986	0	3.9893	0	9.4623	12.1424	2.2389	10.1235	0	11.2781	10.2813
TCGA-AN-A0XS-01	10.0705	2.9143	0	11.918	11.125	10.2766	12.8561	4.9879	0.4081	5.3419	9.9335	3.344	9.1074	1.7174	10.9062	10.1692	5.3877	11.1886	9.7419	7.5893	7.4614	10.0927	11.0681	7.0842	7.5211	12.8432	10.9965	8.7102	9.3536	4.2214	9.3413	0	0.9861	8.9579	1.5664	10.6897	8.0754	3.248	6.4959	0	2.8503	0	10.4828	11.8344	6.2639	9.5558	0	10.956	10.5186
TCGA-AN-A0XT-01	10.6014	3.2011	0	12.3312	11.406	10.2472	13.5663	5.3918	0	4.4112	9.7452	0.5174	9.2591	0.5174	11.1351	9.7028	5.2999	8.8961	10.012	7.8648	8.0523	10.0162	11.4995	6.5172	7.9828	13.8267	10.4963	9.0496	7.9377	2.5224	8.0547	0	1.6586	9.1712	1.4466	9.9024	6.0094	4.5768	6.5508	1.6586	2.0071	0	9.4973	11.7709	5.4211	9.7452	0.8975	10.8846	9.8221
TCGA-AN-A0XU-01	10.0025	6.9861	0.4272	11.1178	11.1285	10.3818	11.8479	6.2502	0	4.4607	8.596	0.4272	9.9502	1.0242	11.2578	10.0676	5.7658	10.9865	10.711	6.8846	7.3904	10.3476	11.3025	7.6023	7.4241	13.7089	8.3727	8.2026	7.4342	4.5269	7.2732	0	3.042	9.909	4.9532	10.4559	7.5448	6.197	6.5762	0	3.1011	0	10.1265	12.4528	2.8485	9.6515	0	11.0132	9.3394
TCGA-AN-A0XV-01	9.1558	5.1924	0	11.7876	11.3986	10.9685	12.7554	5.0478	0	5.5119	8.3971	0	9.1354	0.4316	10.9358	9.7481	5.1786	8.833	9.9728	7.0868	8.0013	9.8569	11.1006	6.7278	7.545	12.9107	10.0195	9.0382	6.6086	3.8329	9.9576	0	0	9.2791	2.3741	10.544	7.0263	3.1162	6.8845	0	7.4103	0	10.0895	11.9764	6.2002	9.4304	0	11.4184	10.0587
TCGA-AN-A0XW-01	9.3135	1.1158	0	11.7749	11.4345	10.3708	12.0821	4.6282	0	6.3284	9.0721	0.474	9.2337	1.3539	10.9915	9.567	4.9154	7.361	10.6396	7.0024	7.9612	10.1545	10.6678	7.2138	7.8426	13.086	9.3561	8.6899	6.8404	5.057	7.5792	0	1.5583	9.2913	1.8965	10.6965	8.5842	4.8967	6.8933	1.1158	1.1158	0	10.2028	12.3913	3.7906	10.0198	2.5987	11.2261	10.0391
TCGA-AO-A03L-01	8.7357	1.5774	2.2135	12.0859	10.6905	10.5455	11.5536	4.594	0	6.6035	9.25	0	9.0646	1.9915	11.2086	10.2318	3.5339	8.9735	10.4905	6.6035	8.9602	10.5144	11.9421	6.4206	7.1102	13.3974	10.4205	8.5265	7.556	4.4703	8.1569	0	2.4058	9.503	5.6231	10.4818	7.5253	1.2159	7.0655	0	5.9274	0	9.843	12.4975	4.4266	10.5056	0	11.7361	9.4163
TCGA-AO-A03M-01	9.8006	3.8709	0	12.3011	11.603	9.9987	13.1546	3.5799	0	4.1351	9.302	0.3418	8.7949	1.7679	11.1161	9.9437	3.7896	12.5461	10.5501	6.5299	6.8802	10.2967	11.22	6.6728	6.8831	12.8529	9.2351	7.6331	8.1184	4.9881	6.7211	0	0.3418	9.2586	2.6036	10.4654	8.4863	3.9479	6.1931	0	5.9528	0	9.8935	12.3323	3.4448	9.5577	0	11.4356	9.781
TCGA-AO-A03N-01	8.3218	1.3233	0	12.7288	11.1917	10.2304	13.1792	4.4615	0	4.6168	11.5365	1.0011	8.8143	3.6459	10.5262	11.1717	5.8848	8.8429	9.626	6.7164	7.9651	9.8938	11.1462	6.502	7.7932	14.1978	10.0479	7.9564	6.6746	4.172	6.182	0	2.4612	9.5673	0	10.4662	5.2116	0	7.2922	0	3.5869	0	9.1276	11.4258	5.835	9.9751	0	10.9891	9.2783
TCGA-AO-A03O-01	9.5362	1.4577	0	11.6245	11.3125	10.8351	12.3141	2.4241	0	5.0002	9.095	0	8.0221	0.5228	11.1236	10.6561	4.3058	10.6053	9.7747	6.5879	7.6065	10.1498	11.9583	5.55	7.1268	12.9573	8.6506	8.3864	9.6219	3.0744	9.18	0	0	9.1984	3.5749	10.4922	7.4887	0.5228	6.9959	1.4577	4.1724	0	10.3832	12.9226	2.9976	10.7162	0	11.3249	10.5195
TCGA-AO-A03P-01	9.0184	0.4157	0	12.2011	11.2983	11.088	13.6234	4.0024	0	5.2504	9.5571	0	8.7696	0.7379	11.1034	9.8615	5.5365	7.9313	10.4754	7.3063	7.6172	10.159	11.2697	6.1893	6.8386	14.4489	10.3055	8.5247	7.995	3.1177	7.6937	0	3.4617	9.2369	3.6268	10.0405	6.3542	0.7379	7.3304	1.2239	2.6651	0	10.9231	12.3932	4.3001	10.3527	0	11.4954	10.5067
TCGA-AO-A03R-01	9.9175	3.1718	0	12.1234	10.5704	9.9324	13.0216	5.2875	0	4.0318	10.4091	0	8.5033	0.7379	9.8689	9.7703	5.5152	10.1267	9.9106	6.4451	7.2084	10.4117	11.073	6.1519	8.2353	14.2804	11.386	8.2548	8.6472	3.9717	7.8663	0	1.8761	9.1895	2.8092	10.4571	7.5846	6.9447	7.5126	0	2.6648	0	9.637	12.0095	3.9717	10.5475	1.2236	11.5108	9.9694
TCGA-AO-A03T-01	9.9518	3.8956	0	12.146	11.2574	10.8127	12.7307	5.3248	1.612	5.8079	11.0731	0	8.0003	0	9.9622	10.7571	4.8463	12.3103	9.5551	7.3348	6.3437	10.0997	10.9111	6.0579	7.5065	13.8572	11.3157	8.5181	7.6214	2.6187	6.6694	0	0.5986	8.5221	6.9043	9.3813	7.3889	6.1896	7.7372	0	5.5314	0	9.2871	11.4015	5.8341	10.16	0	10.069	9.3141
TCGA-AO-A03U-01	9.7077	2.5564	0	12.1397	11.3905	11.3147	11.8899	3.7561	0	3.9105	8.3648	0	9.0782	1.3367	11.0239	9.5433	4.2012	12.0755	9.9193	6.4837	7.4978	9.7075	10.4425	8.377	8.9818	13.3461	9.4242	7.8331	7.433	3.0034	7.7061	0.3843	0.6873	8.8026	1.5013	10.3679	9.1857	1.1509	6.4028	1.783	4.2012	0	10.2578	11.9612	3.8809	9.7513	0	11.3748	11.3892
TCGA-AO-A03V-01	10.0134	3.6291	0.4774	11.9566	11.537	10.1046	12.6854	3.9911	0	4.7901	9.1979	0	8.8621	0.4774	10.8429	10.3567	3.9551	9.1023	10.6686	7.6198	8.2634	9.7642	11.2228	7.0246	7.2474	14.1227	10.8776	8.5647	8.4399	4.0263	7.2214	0	2.0487	8.5161	2.6983	10.1501	7.0399	2.6983	6.7609	0	3.3801	0	9.8198	12.1328	5.1015	9.4247	0.8354	10.7418	10.3454
TCGA-AO-A0J2-01	8.9836	1.2778	0.3617	11.2162	10.7171	9.1799	12.1879	2.7439	0	5.3836	9.3552	0	8.7761	1.2778	10.0422	11.3199	4.8824	12.6745	11.1308	6.336	7.6348	10.258	10.7932	7.8585	6.7965	13.964	10.2326	8.1451	6.877	3.4929	7.5584	0	0	8.6103	2.3188	9.9902	7.3724	3.1664	7.3823	0	2.804	0	9.6147	12.3784	0.8913	11.5124	0	10.5972	9.4796
TCGA-AO-A0J3-01	9.484	2.5776	0	12.5063	10.6227	10.7002	14.3408	3.9224	0.3202	4.6208	10.0058	0	8.6332	0.3202	11.5931	9.3975	5.8861	5.6351	9.515	7.1282	7.4547	9.9754	11.446	5.1613	8.274	13.4388	10.9159	7.86	8.6881	1.165	6.4341	0	1.165	9.0044	2.4521	10.9752	5.0999	7.0246	6.4133	0.3202	7.0218	0	9.483	12.0331	7.938	10.8711	0	11.4883	9.8738
TCGA-AO-A0J4-01	10.4957	3.195	0	10.9462	10.8844	10.5753	12.1869	3.8075	0.3276	7.5652	8.5874	0	9.2955	0.5944	11.1896	10.2406	5.2073	12.3086	10.2629	6.3178	7.5826	10.2078	10.225	7.4246	6.6704	13.0721	7.9837	7.9793	8.5536	5.5353	9.6588	0	1.4774	9.4757	4.3487	9.8653	9.0874	4.3666	6.0445	0	2.9787	0	11.0705	12.4261	4.3487	10.6098	0.3276	11.1889	9.8411
TCGA-AO-A0J5-01	9.5986	3.0512	0	11.9917	10.9529	10.7443	12.9989	4.1555	0	6.9221	8.9339	2.5275	8.8662	1.085	11.255	10.1484	3.7966	9.2478	9.6767	6.9615	7.4122	9.9296	10.4681	7.1327	7.9013	12.9648	9.5336	8.729	6.0206	4.8029	9.8269	0	1.085	9.1643	2.4556	9.9329	7.2436	1.085	6.6634	0	7.8422	0	10.1395	12.4395	5.3004	9.9146	0.3565	11.2392	10.7317
TCGA-AO-A0J6-01	10.2585	4.0285	0	11.8481	11.2366	10.2288	12.2618	4.8622	0	4.4039	9.3174	0	7.9235	0.328	10.0011	10.8475	5.0628	12.5912	10.1552	5.6518	6.5178	9.9345	11.4997	6.4394	6.8963	13.1906	9.7835	7.4459	7.5905	3.4198	7.8851	0	1.0153	8.4502	3.0711	9.7692	7.19	3.385	7.1149	0	2.3462	0	10.3517	12.0376	4.5526	11.6328	0.8204	11.623	10.4202
TCGA-AO-A0J7-01	9.3612	1.0525	0.4415	11.5405	9.7731	11.1595	11.4446	3.0907	0	5.8292	9.3791	0.4415	8.7777	0.7791	10.6049	10.012	4.444	7.2386	10.6591	7.4601	8.2727	10.3415	11.6912	5.5207	7.0024	14.0439	11.0485	9.103	7.9833	2.8251	7.1136	0	1.0525	9.4591	3.4151	10.555	6.1962	1.0525	7.1969	0	3.6389	0	10.5996	12.5835	3.15	11.0055	0	10.9546	10.4748
TCGA-AO-A0J8-01	10.2414	0.8087	0.3225	11.9975	11.1054	10.5197	12.5908	3.395	0	6.2461	9.7051	0	8.7189	1.1716	11.0995	10.2533	4.542	10.6105	10.2808	7.0253	7.4868	10.2147	11.0508	6.3517	7.9277	13.483	10.4248	8.1036	8.0001	4.0028	7.6736	0	2.0022	9.9444	2.0022	10.4371	8.1616	1.1716	7.003	0	4.7578	0	10.7247	12.3678	3.1726	10.2491	0	11.542	10.7106
TCGA-AO-A0J9-01	9.6978	5.0152	0	12.4817	10.8825	10.392	12.7234	5.3245	0.8592	3.8098	11.2506	0.4926	9.4065	3.7673	10.0275	10.1957	6.3138	12.0758	9.8093	6.5824	6.6007	9.919	10.9446	7.4662	9.365	15.7613	10.0768	8.9301	6.9579	4.2095	7.1928	0	0	9.3044	3.6784	10.2627	8.3514	2.8288	8.6463	0.4926	2.4534	0	9.4575	11.512	5.8974	10.5484	0	10.5574	9.758
TCGA-AO-A0JA-01	8.9976	0.7707	1.2703	12.0733	11.1703	10.3678	12.2903	4.4482	0	5.0652	9.0075	0	8.7457	1.4674	11.7341	9.68	3.5783	10.0596	10.7072	6.662	7.7191	10.2364	11.6769	7.2704	7.9077	12.4365	10.165	8.8836	7.9112	4.2213	9.1781	0	1.042	9.9639	2.7331	10.318	7.5336	4.0474	6.6919	0	4.3517	0	10.2309	12.6348	5.5514	9.7687	0	11.0358	10.3632
TCGA-AO-A0JB-01	9.9454	5.0208	0	11.8442	10.6913	10.3868	12.5513	5.8693	1.9015	5.0208	12.0917	2.6942	8.0275	2.3516	9.8265	11.5235	6.6166	11.4184	9.5904	6.3525	7.8248	10.0578	12.1305	6.531	8.2947	16.2586	10.9496	7.9813	7.8334	1.2437	5.8693	0	0	8.1645	3.2029	9.7935	6.6949	3.8758	8.1367	1.2437	7.2299	0	8.9428	11.355	4.8258	11.015	0	10.3675	10.1381
TCGA-AO-A0JC-01	9.2568	5.352	0	11.7543	10.3277	10.3448	12.2135	6.624	0.5239	3.2201	8.9887	0	9.7723	4.3094	11.3046	9.5625	6.4179	9.0035	9.9237	7.176	8.7876	10.1682	10.7624	8.229	8.2267	14.0131	7.7518	9.7823	7.7722	8.0594	5.4989	0	1.4601	8.834	3.5784	10.2999	10.9394	2.7424	7.4889	0	3.9494	0	9.9898	12.0208	3.9079	10.855	0.9074	11.4458	10.5738
TCGA-AO-A0JD-01	9.6278	1.3248	0	11.5802	10.6186	10.707	13.307	2.732	0	5.8534	9.3251	0.8094	9.2908	1.3248	11.1047	10.3602	3.6627	9.5553	10.3926	6.0216	7.2143	10.562	11.2428	6.0027	7.2993	13.1778	10.8585	8.3408	6.6807	3.0917	8.4363	0	1.5267	9.4421	0	11.7221	7.0104	4.2807	6.9633	0	4.1338	0	10.0248	13.0774	4.9934	10.7915	0	11.2218	9.6029
TCGA-AO-A0JE-01	8.469	0.4913	0	11.7768	10.79	10.4278	12.8176	4.6164	0	5.5622	10.48	0	9.1304	1.1486	10.5566	11.3448	4.7529	12.255	10.4073	5.8118	7.2432	10.1398	10.7525	7.5201	7.7543	13.5245	10.5035	7.8263	7.6007	4.543	6.4021	0	1.1486	9.2486	2.8248	10.6936	8.7516	1.1486	6.2943	0	2.4496	0	10.7143	12.4243	3.763	10.3352	0.8571	11.5743	10.19
TCGA-AO-A0JF-01	9.2747	3.1812	0	11.8001	11.8384	10.732	12.3674	4.9531	0	5.7863	8.7126	0	8.9328	1.3433	11.4615	9.2839	4.4432	10.3596	10.1666	7.1226	7.4926	9.6079	10.7974	8.0415	8.1075	12.674	10.4036	8.1214	7.3706	5.4734	8.487	0	1.1063	9.1248	2.758	10.3966	8.0973	1.5468	6.4945	1.725	3.6909	0	10.4488	12.2256	4.2233	9.1803	0	11.2816	9.9827
TCGA-AO-A0JG-01	9.1467	4.4057	0	11.9707	11.7399	10.814	13.6314	5.669	1.6517	5.4133	8.5231	0	9.2092	0.3852	11.7798	9.5752	4.1808	8.7286	10.3855	7.6563	8.0848	9.8672	10.6195	6.9998	7.2768	12.7519	9.98	8.8223	7.784	5.3058	7.419	0	1.7858	9.5846	2.7022	10.7684	8.7676	4.1808	6.94	0.6889	4.8194	0	10.1816	12.4366	6.2061	9.8625	0	11.322	10.0926
TCGA-AO-A0JI-01	8.3532	3.0998	0	11.7408	10.3674	11.0842	13.4351	4.2894	0	7.3824	9.3767	0	8.7908	1.7101	11.1431	9.1336	4.4728	7.7401	10.1779	6.4916	7.8904	10.4167	11.2429	5.2376	8.9052	12.4663	11.2359	8.0054	7.5521	2.8193	9.8643	0	3.7133	9.0005	2.6556	10.8917	6.8451	0.8134	6.2183	0	3.9078	0	10.1447	12.1137	7.7604	9.8608	0	11.4673	10.503
TCGA-AO-A0JJ-01	9.4074	4.4519	0	11.6415	11.4588	10.6547	12.0339	4.4755	0	5.5126	9.0847	0	9.2005	1.0568	11.1642	9.4941	4.2754	9.9171	10.0481	6.9685	7.5258	9.7951	10.745	7.3744	8.4265	13.5682	10.3855	8.1166	7.5202	4.9321	8.5304	0	0	9.1565	3.9786	10.3533	8.5869	3.4703	7.0334	0	5.5902	0	10.2186	12.054	4.1639	9.8083	0	11.2546	10.4645
TCGA-AO-A0JL-01	10.4864	2.7009	0	11.3011	10.8692	9.947	13.4571	5.3264	0	5.4726	11.6104	0	8.904	0	10.7767	10.7185	6.24	10.8729	9.3421	6.8185	7.646	9.7682	11.0118	6.8685	8.0311	15.79	9.4519	9.1964	9.472	3.4304	6.974	0	0.6882	9.2261	4.4453	9.5517	5.531	3.4304	6.9094	0	5.6932	0	8.093	11.7378	4.4042	11.3329	0	10.5192	9.0071
TCGA-AO-A0JM-01	8.5494	0	0	11.8143	11.2326	9.5537	11.9336	4.7912	0	6.6535	10.0905	0	8.3104	1.063	10.7545	10.6437	4.4028	8.8629	10.0378	5.2285	7.3611	9.8902	11.3083	6.2917	7.4444	13.0293	8.8579	7.5657	8.0418	3.5721	6.4257	0.6273	2.4215	9.3093	3.2802	10.5894	6.7589	1.3973	6.2817	0	5.0738	0	9.6141	12.3277	5.097	10.1191	0	11.224	10.0429
TCGA-AO-A124-01	9.0329	7.9396	1.4424	11.2024	11.0812	11.2005	12.5694	4.4901	0.8944	7.8002	9.3194	0.8944	9.2992	0.8944	11.7727	11.0633	5.5575	12.6627	11.0124	6.259	7.5761	10.1849	12.4497	9.0348	7.1682	13.6001	9.6691	8.0134	7.6229	3.7653	4.1842	0	1.1011	9.4163	3.3039	10.4416	5.5399	3.5704	6.2263	0	3.2177	0	11.4059	12.9845	5.2988	11.2853	0	12.5523	9.619
TCGA-AO-A125-01	10.481	2.1395	0	12.1745	10.5273	9.8031	13.7949	2.5655	0	6.6623	10.8347	2.5655	8.2359	0	10.7807	10.7319	6.3236	11.6464	9.806	7.2407	7.9593	9.8021	10.586	7.1996	8.2053	13.8956	10.7937	9.8793	7.1398	0.813	7.3585	0.463	2.7391	9.1505	0	10.7007	4.5204	3.1615	7.1085	0	3.7537	0	9.7729	11.3947	6.5327	9.828	0	10.9087	9.935
TCGA-AO-A126-01	10.7689	3.3886	0	12.0322	10.3699	9.8013	12.9471	6.2099	0	6.2553	10.524	0.48	8.3091	2.1866	9.9788	9.9886	6.0643	8.7444	9.405	7.1648	7.0957	9.9677	10.805	6.9605	8.6147	14.5816	9.9771	8.6903	8.0307	3.3332	6.0643	0.8395	0	8.08	2.1866	10.2962	7.0449	5.0258	7.7766	0	3.3332	0	9.7697	11.0462	6.1389	10.1783	0	11.4487	9.9301
TCGA-AO-A128-01	10.8271	3.1924	0	11.9228	10.7394	10.6273	13.0194	8.5474	0.6255	4.4526	8.3395	0	9.003	2.622	11.6884	9.7121	5.5834	12.8256	10.05	6.4388	8.0202	10.2575	11.1859	7.6969	7.7057	12.6882	9.0796	8.269	8.3871	5.9237	7.8694	0	3.632	9.2448	4.1776	9.8685	9.9215	0	5.8711	1.3941	2.9606	0	10.4091	12.7272	2.0896	10.9031	0	11.5106	10.328
TCGA-AO-A129-01	10.2014	3.3599	0	11.2315	10.1102	9.9312	12.1664	5.9543	1.3473	4.3976	10.4688	1.1099	8.7206	0.8255	9.8265	10.5475	5.6449	11.5497	9.8706	6.1316	7.4395	10.3901	11.6739	7.0621	8.0521	13.7619	9.3974	8.2428	8.464	3.8593	7.1685	0.471	0.8255	9.6526	2.9909	9.9733	8.1615	3.3046	6.5672	3.4131	2.7637	0	9.3998	12.1381	3.1247	11.2264	0	11.5458	9.8759
TCGA-AO-A12A-01	9.1645	3.8037	0	12.2109	11.1081	10.2664	13.0693	4.0613	0	5.1756	9.3081	0.4235	9.1602	1.6074	11.1765	10.1736	5.2679	10.5769	9.9771	7.0704	7.3643	9.7738	10.9162	7.233	7.8274	13.384	9.1799	8.6821	7.7035	3.8726	7.7385	0	0.4235	9.445	2.1414	10.6586	8.1455	5.4478	7.022	0.4235	3.6158	0	10.211	12.2409	4.2016	10.2535	0.4235	11.5057	10.4947
TCGA-AO-A12B-01	9.8206	1.1818	0	12.1433	10.7574	10.6392	12.5094	4.575	0	7.05	10.4864	0.8842	8.2569	0	9.9753	9.9949	4.7439	11.8599	9.5384	6.0471	7.7019	9.9113	10.9712	6.3535	8.3276	13.6042	10.9018	8.2408	7.0819	2.2648	6.196	0	0	9.2515	1.9855	10.1281	5.4638	4.4961	6.7716	0	2.4987	0	10.1287	12.064	7.1945	9.5193	5.2876	11.3499	10.2952
TCGA-AO-A12C-01	8.745	1.1804	1.1804	11.8221	11.5953	10.9556	12.8341	4.8082	0	5.9294	9.909	0	8.6767	0	11.6137	10.0638	5.8786	8.3712	10.1616	6.0811	7.9686	9.8462	10.9547	6.9074	6.7707	13.9605	9.8342	8.2957	7.3118	5.3007	9.1496	0.8831	2.2628	9.7673	3.1041	10.4066	6.4657	6.4238	6.861	1.4269	5.4193	0	9.8587	12.0663	6.1078	9.5268	0.508	11.3768	10.5237
TCGA-AO-A12D-01	9.0344	2.1257	0	12.0844	11.6091	10.5171	13.2798	4.56	0	6.3273	8.6912	0	8.4647	1.2879	11.1654	10.1955	4.9447	12.6321	10.5636	6.8859	8.0253	9.9456	11.5083	7.929	7.2459	12.8332	10.4951	9.198	8.0199	4.7523	8.8574	0	0	9.3428	4.0755	10.0344	8.7013	1.2879	6.4354	0	4.8755	0	9.8187	12.4497	4.56	10.1365	0	11.2919	9.9846
TCGA-AO-A12E-01	9.8929	4.4619	0	12.0904	11.301	10.4218	12.8314	4.582	0.3485	4.6306	9.8163	0.3485	9.3877	1.2425	11.0246	9.9904	5.2642	9.9442	10.1647	6.039	7.2067	10.1815	10.673	6.8268	8.1062	13.09	10.6457	7.8974	7.7732	2.4969	8.3697	0	0.8637	9.0987	2.5651	10.4166	7.7068	5.5347	6.3408	0.8637	3.6091	0	10.7638	12.0733	4.5984	10.3557	0	11.5639	10.3521
TCGA-AO-A12F-01	9.5565	2.0224	1.2395	11.5805	10.9774	9.8799	12.9901	4.5728	1.2395	3.9664	10.774	1.6049	9.5021	0.749	10.9073	10.3409	5.4214	10.0484	9.8871	6.2258	8.0502	10.1282	11.3884	8.4428	7.4287	14.8493	8.4959	8.0221	8.4134	1.4337	6.1309	0	1.0149	9.1181	5.5735	10.2638	4.7836	4.0279	6.3209	1.0149	3.3487	0	10.0113	12.236	3.9347	10.9444	0	10.9501	9.4898
TCGA-AO-A12G-01	10.0109	2.433	0	11.8467	11.6152	10.3582	12.3099	4.5236	0	5.3147	9.7559	0	8.6021	0.848	10.6142	10.7898	3.5607	10.309	10.5009	7.0725	6.7032	9.9567	10.9476	6.6941	7.4473	14.0172	9.8817	7.5622	8.0843	3.4594	9.3893	0	0.4854	9.1236	2.5361	10.2976	7.0725	5.1457	7.1558	0.848	2.9635	0	10.4269	11.9252	6.0135	9.3615	0	10.5	9.798
TCGA-AO-A12H-01	9.3584	0.7294	0	12.177	11.7068	10.036	13.307	4.1252	0	5.7452	9.6665	0.9906	8.8151	0	10.7305	9.2856	4.4194	11.5027	9.5428	7.3878	8.3562	9.9154	10.9767	6.7396	8.8244	13.3389	10.9163	8.1242	7.7046	2.3068	7.2911	0	1.4033	9.2148	1.2116	10.804	5.3035	6.6678	6.7844	0.4103	2.8582	0	9.8484	11.7965	5.3035	10.0058	0	11.107	10.0966
TCGA-AO-A1KO-01	9.5573	7.6659	0	11.5305	11.3803	11.2495	12.3802	4.7239	1.0027	3.9436	8.2099	0	9.2317	1.2254	11.7965	9.4884	5.0784	10.0188	10.1053	7.5902	8.3317	9.9265	10.8596	8.3947	6.894	14.0622	8.2564	8.5902	5.9594	3.6294	9.5821	0	1.7407	9.6431	2.8119	10.8565	6.8169	6.4315	7.6491	0	2.7415	0	10.4569	12.4232	3.2271	9.394	0	11.898	10.3261
TCGA-AO-A1KP-01	8.7461	2.1096	0	12.0528	10.4949	11.3619	13.4889	2.1096	0.4132	5.5573	10.1924	0	9.2371	0	11.1671	9.5312	6.7694	7.4708	10.3105	7.8232	8.2228	10.6356	11.6003	5.2902	7.5523	13.8751	10.9919	9.1514	7.6169	2.6565	9.169	0	3.1631	9.856	3.5373	11.1933	4.3385	8.0147	7.529	0.4132	1.8689	0	10.0386	12.0085	8.928	9.51	0.9962	11.4731	10.1961
TCGA-AO-A1KQ-01	9.1054	1.3008	0	11.8575	10.8319	10.3521	12.6607	4.5807	0.5733	5.5199	11.0045	3.9668	9.5316	0.9824	10.1704	10.1403	5.2134	10.0816	9.5811	6.4806	7.1044	10.5346	10.8946	5.8959	7.8739	13.1844	11.0397	8.5627	8.4363	3.825	5.5946	0	0.9824	8.949	2.6705	9.8296	7.8776	5.9077	7.1694	0	2.1424	0	10.1156	11.862	7.3441	10.9779	0	11.3561	9.6174
TCGA-AO-A1KR-01	10.3021	3.1742	0	11.4854	9.9864	9.8726	12.7795	4.2525	0	3.3736	11.6961	0.7389	7.3357	0	9.9546	10.7458	5.7144	13.2142	9.5106	5.3146	7.9725	10.1159	12.198	6.3002	7.4055	16.3658	11.1737	8.029	8.0142	1.5882	2.1192	0	0.7389	8.8239	2.5065	9.5053	6.0851	5.1062	8.2352	0	5.5593	0	9.291	11.8694	5.7144	11.9091	0	10.7067	9.0861
TCGA-AO-A1KS-01	7.8478	3.3581	0.412	11.636	11.3006	10.881	12.8733	2.8638	0.7321	4.7251	8.5384	0.412	9.6375	0	12.3698	9.5231	5.131	10.9046	10.798	8.2149	9.5008	10.2471	11.4011	6.8895	5.9832	12.5608	8.0193	9.3013	7.2037	3.8954	10.531	0.412	0.9939	9.6566	1.8655	11.0117	7.3157	3.863	7.1776	0	2.4924	0	10.4785	12.9323	4.3806	9.5733	0	11.4804	9.0892
TCGA-AO-A1KT-01	8.6075	1.6344	0	11.9798	10.7881	10.0567	12.68	3.9194	0.3793	5.0778	9.5214	0	8.1796	0	10.2465	11.0362	5.0387	7.0617	10.1657	6.1569	6.8449	10.6707	11.2831	5.9196	8.6154	13.0587	10.2256	7.5889	8.4882	3.0903	8.5669	0	0.9275	9.2409	2.2041	10.6973	6.8066	7.1831	6.8968	0	5.8536	0	10.5157	12.1873	5.1158	10.226	0	11.6439	10.664
TCGA-AQ-A04H-01	9.4825	2.1783	0	11.578	11.4133	9.9076	14.1238	5.2489	0.6669	5.9433	9.3452	0	8.8288	0.912	11.6467	9.9334	5.1329	7.203	10.3439	6.9961	7.0831	10.146	10.9813	6.8749	6.7562	12.3137	10.2259	8.4036	7.9116	3.7379	7.6264	0	1.6121	9.0009	1.4663	10.1236	6.6611	1.9777	5.8287	0	3.4192	0	10.411	12.6645	4.4505	9.4623	0	11.674	10.295
TCGA-AQ-A04J-01	9.7674	8.7758	0	11.3629	11.3039	10.5957	13.0558	6.3563	1.3712	5.7205	8.9018	0	8.8551	1.8233	11.7224	10.154	5.4226	11.8396	10.8301	6.6532	7.7645	10.4004	10.8443	7.8232	7.8611	13.6007	9.2429	8.6493	8.0151	5.4011	8.1773	0	1.1823	9.3527	3.1593	9.8376	8.9396	2.9382	6.7457	0.3977	1.9472	0	10.1752	12.7055	3.053	10.43	0	11.151	10.3017
TCGA-AQ-A04L-01	9.2059	0.8694	0	12.3488	12.1196	11.2112	11.6056	4.0266	0	4.231	9.5987	0	9.0047	0	10.4741	10.8836	5.4181	12.9023	8.8645	7.0223	6.7887	9.1232	10.8219	6.6411	6.8819	14.3576	9.5213	8.6014	8.0144	1.9613	7.8327	0	3.5545	8.9049	2.5756	9.7076	6.436	1.1637	8.1758	0	4.2624	0	9.5802	11.9719	3.3936	9.2359	0	11.3178	8.973
TCGA-AQ-A0Y5-01	8.9406	2.2878	0	12.3999	11.5464	10.396	12.4539	4.3264	0	4.5385	9.3673	0	9.2442	0.4362	11.3101	10.5163	4.9545	10.8298	10.315	6.2452	6.5684	9.3103	10.7805	7.2114	7.7016	12.6799	10.6043	8.1177	7.4917	2.733	8.9794	0	1.2703	8.4119	3.2437	10.518	6.1259	3.8494	7.5363	0	5.303	0	10.1375	12.4851	4.494	9.9755	0.7706	11.5816	10.2721
TCGA-AQ-A1H2-01	9.1311	1.0025	0	12.3732	11.5501	10.0061	11.7358	1.9106	0.5867	6.7994	9.969	1.9106	9.3466	0.5867	10.9114	9.7745	3.8874	10.1809	9.8046	7.2973	6.59	10.1051	10.7393	5.9179	8.4222	13.1986	11.2954	8.81	8.1561	2.1739	8.6525	0	0.5867	9.447	2.3964	10.5813	5.5441	6.2047	6.6197	0.323	1.811	0	10.5131	11.9796	4.8504	9.5863	0	10.6033	10.6061
TCGA-AQ-A1H3-01	8.8916	4.729	1.0853	11.9132	11.6267	10.4109	12.9626	4.874	0	5.1609	9.4463	0	8.8528	0.6424	11.6318	10.1669	4.9414	11.1067	10.2	7.1216	7.3068	10.0582	11.0289	7.2784	7.4071	12.951	9.9657	8.4827	6.9909	4.7888	9.0412	0	1.6976	9.6739	2.5965	10.7334	8.037	4.0129	6.3731	0.3566	3.508	0	10.9724	12.6816	5.7846	9.7913	0	11.811	10.2647
TCGA-AQ-A54N-01	11.4453	7.7341	0	11.7485	10.4808	9.6709	12.7352	2.1434	0	1.2432	11.9497	0	7.2421	2.3509	9.9859	10.2352	5.6696	12.4453	9.5152	6.2255	7.6083	9.9528	11.5245	5.4161	7.588	15.7754	8.6248	1.9008	8.0152	0	3.2021	0	0	8.9075	6.1442	9.7544	4.7166	3.4019	8.7965	0	3.4923	0	8.5687	11.2167	3.5774	11.2389	0	10.3281	8.9639
TCGA-AQ-A54O-01	9.7164	0	0	12.1182	10.4051	10.6166	12.7515	4.3116	0	3.9468	11.8478	0	7.8107	0.6365	10.2041	10.421	5.1676	8.0768	8.9742	6.8277	7.1258	10.0073	11.0048	4.4644	8.5042	14.0244	11.5335	9.2114	8.7584	2.2876	4.9519	0	1.6864	8.8789	3.3036	10.0978	6.5742	3.8391	7.9204	0	3.3036	0	8.9323	10.8944	5.3552	10.1932	0	10.3867	10.0772
TCGA-AQ-A7U7-01	9.9437	3.4276	0	11.5818	10.4111	10.1556	11.9383	5.4054	0.8325	6.171	8.5019	0	9.1876	1.9003	10.9944	9.815	4.9929	10.7426	9.7914	6.6741	7.6697	9.9988	10.7066	7.9685	8.2943	12.5715	9.0573	9.0615	8.6481	5.747	8.2533	0	1.9003	9.3689	4.1841	10.1864	9.9019	6.4476	6.744	0.8325	4.1528	0	10.4185	12.0652	5.8186	10.2259	0.4755	11.3121	10.7828
TCGA-AR-A0TP-01	10.1717	5.1157	0	11.6684	11.4806	10.7747	12.7085	4.0504	0	4.9225	8.8883	0	9.0517	0	10.9455	9.94	5.3125	9.2923	10.6449	7.0212	7.7456	10.2651	10.2022	8.5381	7.1357	13.6661	10.0335	8.2045	8.7592	2.4181	9.0067	0	2.3169	9.7289	4.9225	10.4653	4.9898	0.4458	7.0332	0	4.6167	0	9.4068	12.6283	4.5514	9.8934	0	10.5652	8.8805
TCGA-AR-A0TQ-01	10.0882	2.4273	0	12.1337	10.7536	10.5112	12.2554	4.3527	0.349	4.959	9.2641	0	8.9392	1.5438	10.5804	10.0698	4.0047	10.17	10.2944	6.9368	6.744	10.2333	10.701	6.6273	7.01	12.4028	10.3282	8.2975	8.4711	4.8673	8.3517	0	0.6298	9.1876	2.099	10.315	8.3371	4.9334	6.8539	0.349	6.7623	0	10.0552	12.2877	4.9463	9.7742	0	11.5601	10.17
TCGA-AR-A0TR-01	9.9834	3.0731	0	12.2632	11.3874	10.3017	13.1795	2.4315	0.3502	4.2155	9.1163	0	8.3867	0.6316	11.7865	10.1828	4.8858	9.2328	10.4755	7.6703	8.828	10.2227	11.1968	5.3802	7.3273	13.5778	10.6469	9.3315	8.5616	2.1924	8.224	0	2.1924	9.9004	1.5473	10.7241	6.9192	0.6316	7.4318	0	7.1234	0	10.7925	12.5849	3.4805	10.3493	0	11.7295	10.6474
TCGA-AR-A0TS-01	10.0837	6.2844	0	11.5284	11.7361	10.5253	12.7028	5.6472	0.7267	6.4449	8.0794	0	9.1781	1.8558	11.3272	9.8635	5.5294	11.5284	10.3367	6.816	7.7774	10.3225	10.8819	7.963	7.022	13.072	8.4742	8.2031	9.1682	6.5137	9.0096	0	1.9808	9.9035	3.6393	9.993	10.143	3.25	6.1311	0.4086	2.7151	0	10.773	12.4252	5.9366	10.3156	0.4086	11.63	9.4814
TCGA-AR-A0TT-01	10.4978	0	1.7853	11.9808	10.3649	10.4028	12.5694	4.4462	0.4934	4.5752	8.6681	0	9.1983	2.5592	10.8601	10.0512	4.8446	11.3387	10.3482	6.5481	7.5747	9.9604	10.5781	7.7594	7.4878	13.0114	9.7432	8.4432	7.3587	5.9003	8.1499	0	0.4934	8.6825	2.2236	9.9375	9.8408	6.4165	6.7309	0	4.9813	0	10.4158	12.5261	4.7384	10.3351	0	11.1293	10.7451
TCGA-AR-A0TU-01	9.1439	0.9554	0	11.8918	10.9559	9.8108	13.4032	7.5295	0.3929	3.192	9.7055	0	9.4285	0.7014	10.4742	10.0507	5.9697	10.5461	11.0684	7.5392	8.1272	10.6977	10.7898	6.5733	6.9578	14.5258	9.5346	9.0845	7.568	3.3773	2.8601	0	0	9.0803	0.3929	10.1534	7.6602	0	6.5003	0	0	0	9.745	12.359	2.3418	10.9366	0	11.0479	9.6385
TCGA-AR-A0TV-01	9.6694	0.433	0	11.9378	11.2889	10.6282	11.7596	3.5666	0	5.8415	10.4549	0.7654	9.0174	0.7654	10.0804	9.8532	3.9067	7.4876	10.31	7.2953	7.0004	10.3413	11.2517	6.2787	8.062	13.83	10.3648	8.3554	7.4792	3.6494	10.7358	0	1.0356	8.927	2.053	9.5726	8.3461	0	6.4092	0	1.6321	0	10.335	12.1507	5.3163	9.504	0	10.7194	10.4081
TCGA-AR-A0TW-01	8.5036	1.984	0	12.8457	10.7967	11.0114	11.7402	2.645	0.4097	5.9018	9.9692	0.9894	8.6675	0.4097	11.0036	11.1665	3.35	10.0421	10.0675	5.3484	6.1082	10.1726	10.6074	6.1622	6.0799	13.0319	9.9435	8.089	8.0855	4.5239	8.1586	0	0.4097	9.0679	0	10.1877	7.4918	0	6.4107	0	4.604	0	10.5162	12.5572	2.7891	9.4544	0	11.7548	9.8694
TCGA-AR-A0TX-01	9.6638	4.6648	1.4287	11.3398	11.8895	10.1779	12.5461	4.4131	0	4.243	8.5583	0	8.7699	2.1323	11.066	9.8947	4.7398	12.1043	10.6894	7.3406	8.0217	9.9427	10.622	7.7012	7.2349	12.7701	8.4368	8.4126	7.3132	5.2943	8.0348	0	0.4205	8.8237	3.0191	10.1446	9.5116	2.4328	6.8545	0	7.4169	0	9.77	12.0232	3.6445	10.1181	0	10.8563	9.7497
TCGA-AR-A0TY-01	9.1642	3.925	1.7037	12.0775	11.3907	11.2949	13.2365	3.0169	0.7181	5.2389	9.0756	0	8.2082	1.7037	10.8113	11.3916	5.953	7.2036	9.9411	7.1555	8.0937	10.2231	11.4796	10.2806	6.5021	13.5997	10.3684	9.0458	7.6011	2.4633	5.5874	0	0.4033	9.0291	2.4633	11.0692	5.708	1.7037	6.8312	0.4033	5.3457	0	9.7472	12.5995	3.3261	10.7467	0	11.6015	10.1743
TCGA-AR-A0TZ-01	8.9013	1.1352	0.3095	11.8127	10.4083	9.3762	13.3361	2.121	0.3095	3.5568	8.3643	0	8.8265	0	12.003	9.2806	4.8697	7.3822	10.5472	7.3253	8.5727	10.3767	11.265	6.299	7.5535	11.8314	9.1421	8.3831	8.0599	3.6422	8.5097	0	2.121	10.3165	2.1983	11.3293	6.4572	4.8931	6.2505	0	5.0985	0	10.9989	12.768	2.9449	11.0912	0.3095	11.8334	10.5463
TCGA-AR-A0U0-01	10.6678	1.9029	0	11.9232	11.1534	10.2464	12.6302	3.58	0.4765	5.3128	9.1835	0	8.5856	1.1205	9.7023	10.2732	4.9051	12.8011	10.0109	5.7187	7.5552	10.0258	11.066	6.7646	7.1591	11.661	10.3985	8.2362	8.2987	4.1242	8.9035	0	0	9.261	1.3593	9.8399	8.3165	0	5.8999	0	2.6959	0	10.359	12.0755	2.4074	10.8314	0	11.4901	9.4863
TCGA-AR-A0U2-01	9.4702	2.6489	0	12.2348	10.5823	10.661	13.0339	3.365	0	5.5609	8.685	0	8.8997	0.3897	11.3546	10.5701	5.0687	7.9351	10.6474	7.1124	8.0064	10.486	11.849	7.1444	6.4534	10.6848	9.5464	7.9478	7.1092	3.4897	8.5339	0	1.1638	9.7049	1.9225	10.6451	7.7355	3.4078	6.213	0	4.8991	0	10.9366	13.0334	4.8991	9.6193	0	12.3423	9.6876
TCGA-AR-A0U3-01	8.8372	0.6512	0	12.3459	10.8576	10.558	12.7468	2.32	0	4.7677	8.5516	0	9.272	0	11.4123	10.1769	4.1328	11.0807	9.9955	6.4262	8.7269	9.9662	11.4252	6.2573	6.3554	12.1019	11.1108	7.9409	7.8259	3.2565	9.1813	0	1.7145	9.8817	2.1449	11.0027	7.4226	3.4192	6.8749	0	4.9911	0	10.0764	12.5917	8.0629	10.4374	1.0982	12.0634	9.9423
TCGA-AR-A0U4-01	10.2786	4.211	0	11.3388	11.2912	10.4217	13.5554	5.9892	0	7.102	8.9771	0.426	9.1005	0	10.6111	10.3058	4.8145	10.9558	10.4165	6.556	7.424	10.0598	10.6098	7.4066	7.6372	13.1102	8.9117	7.787	8.0619	2.4504	7.9975	0	0.7545	9.4278	1.2474	9.8038	8.7099	2.4504	5.2647	0.426	1.9062	0	10.014	12.623	3.154	9.2041	0	11.3723	9.1519
TCGA-AR-A1AH-01	8.5073	2.1223	0.7405	12.6457	12.3073	9.308	12.8612	3.7808	0.7405	2.8821	9.2456	0	10.9011	0	11.2996	11.4423	5.3425	11.774	10.0515	6.3486	9.3027	10.0983	11.1833	6.1919	7.2649	13.811	8.6682	9.4511	6.9974	2.329	6.8791	0	0.7405	9.4413	3.5105	10.3401	4.9471	9.4662	6.6283	0	4.2814	0	9.9861	12.6971	7.777	10.873	1.2274	11.9841	9.9341
TCGA-AR-A1AI-01	11.2755	5.553	0	11.3922	11.332	10.1434	12.8733	9.5132	0.4227	6.9287	8.9578	1.4339	9.1602	1.0151	11.3451	10.3254	5.4331	10.5837	10.531	6.3213	7.4478	9.9701	11.6006	7.2069	6.5782	13.5267	7.8179	7.7071	7.2361	4.4882	7.5665	0	0.7491	9.4352	2.4396	9.8256	8.9147	4.4662	5.8709	0	1.7581	0	10.8079	12.8872	1.7581	10.7288	0	11.9151	8.6287
TCGA-AR-A1AJ-01	10.5441	4.202	0	11.3379	10.4587	10.4463	12.2834	5.5193	0	4.5973	8.7686	0.4718	8.6815	1.3489	11.3652	10.1754	5.7953	12.3609	10.5853	5.8251	7.7552	10.0829	10.9303	8.567	8.1375	12.989	8.6499	7.9884	7.4611	5.2233	8.3904	0	1.1112	9.3639	2.1638	9.9205	9.8092	2.9212	6.11	0.4718	2.496	0	10.6392	12.7394	3.5164	10.813	0	12.0522	9.7404
TCGA-AR-A1AK-01	10.1078	5.8366	0	11.6858	10.5872	10.3707	12.034	5.3129	0	5.3413	9.0522	0	9.2088	1.5739	11.0012	9.8031	5.1776	11.2027	9.6452	7.3602	7.3463	9.9219	10.6129	7.7302	8.3703	12.8212	9.932	8.8131	8.4872	4.5325	8.5342	0	0.8406	9.284	3.0897	10.323	8.8593	4.6279	6.2201	1.1284	1.9138	0	11.0836	12.2647	6.0497	10.1196	0	11.4429	10.5553
TCGA-AR-A1AL-01	10.0303	4.4215	0	11.6449	11.1583	10.2478	12.3911	5.2611	0	5.4414	9.0154	0.9691	9.23	1.6935	11.7876	10.1816	5.3428	9.4107	10.2019	7.2204	8.3157	9.9209	10.9881	7.8586	7.4513	13.134	9.6288	8.5388	7.1442	4.1633	9.0865	0	1.187	9.7014	2.684	10.3984	8.1456	5.6018	6.6432	1.8293	4.5839	0	10.5501	12.5461	4.4846	9.7476	0.7123	11.7826	10.5307
TCGA-AR-A1AM-01	9.806	3.349	0	12.2313	11.2139	10.3465	12.5037	4.9396	0.4366	6.1421	9.4831	0	8.9203	1.7966	10.9099	9.8259	4.9725	9.0843	9.7183	7.2737	7.3223	10.133	10.7346	6.6736	7.9027	13.2854	10.3555	8.7531	8.7696	3.6217	7.7494	0.4366	1.2712	8.9066	4.1092	10.5479	7.7588	3.5797	7.4962	0	5.7363	0	10.4044	12.2466	4.1384	9.9183	0	11.307	10.7304
TCGA-AR-A1AN-01	9.2716	4.3498	0	12.3459	11.1991	10.3111	12.1688	6.016	0	5.3994	9.4378	0	8.9024	0.429	10.9095	10.3802	3.0481	9.9527	10.1619	6.3762	8.2478	9.9828	11.2724	6.88	8.2256	13.9188	9.4776	8.3494	7.9834	3.99	7.2311	0	0.429	9.5672	2.8545	10.6069	8.4384	1.0277	6.4235	0	4.4898	0	10.0364	12.4597	5.4459	9.7308	0	11.3432	9.8809
TCGA-AR-A1AO-01	9.8905	3.5658	0	11.5685	11.0774	11.2109	12.1662	4.8543	0	4.5448	8.5566	0.4098	8.9744	2.7895	10.8628	10.3178	4.2779	12.6512	10.1549	6.7431	7.87	10.0386	11.049	8.229	8.696	13.3919	9.5131	8.2413	7.4387	4.5036	7.6013	0	1.2105	8.8319	3.2038	10.1673	10.0139	3.3504	6.5743	0.4098	5.7609	0	10.1415	12.0403	4.7872	10.5559	0	11.3369	10.4392
TCGA-AR-A1AP-01	9.6241	2.6776	0	12.1594	11.1703	10.1548	12.5564	3.8575	0	5.3588	9.3456	0	8.6243	0	10.9227	10.1433	4.2812	10.6505	9.5655	5.5784	7.0185	10.0467	10.775	6.6302	7.3348	12.9878	9.2475	8.5638	8.6886	2.459	9.8866	0	1.8872	9.4214	2.6776	9.4743	8.0502	5.6448	6.2588	0	1.7001	0	10.1605	12.2468	5.4055	9.8907	0	11.9398	10.0269
TCGA-AR-A1AQ-01	9.9709	4.1736	0	11.4481	10.3352	10.2563	12.7468	3.7984	0	4.471	8.5083	0	9.2514	0	10.241	9.9029	4.9996	11.547	10.2066	6.9891	7.7746	10.1241	11.1393	7.2802	7.3855	13.2334	9.838	8.102	7.8764	4.5367	6.4473	0	0.6007	9.1488	2.7402	9.6889	8.5585	7.355	6.808	1.3503	2.9476	0	10.1515	12.4263	3.9507	10.6657	0	11.7941	9.3778
TCGA-AR-A1AR-01	10.0452	1.1608	0	11.3596	11.6089	10.2506	13.0817	4.1137	0.3187	4.0069	7.2004	0	8.8979	0	11.5708	9.5877	5.0925	10.9858	11.2835	6.9436	8.7242	10.2113	11.6316	7.596	7.1719	13.0146	8.8227	8.7674	6.4472	4.7655	5.4917	0	0.9918	9.9718	1.574	10.7901	8.7909	4.2512	6.3631	0.3187	1.1608	0	10.2309	13.2209	4.1137	9.8388	0.3187	12.3436	9.2712
TCGA-AR-A1AS-01	9.4665	1.8881	0	12.2446	11.297	10.5878	11.8613	3.6675	0	6.8889	10.3537	0	8.3411	0.5363	10.5049	11.495	4.9196	10.7767	10.4167	6.0408	6.8387	10.5191	11.2569	5.6066	6.6633	13.8218	9.4415	8.6549	7.5809	2.0537	7.0978	0	0	9.773	1.4859	10.4083	5.6066	1.2331	6.8387	0	4.8311	0	10.5899	12.69	4.8538	9.9231	0	11.4483	10.4437
TCGA-AR-A1AT-01	8.749	2.3638	0	11.7261	10.8775	10.4315	11.736	4.0489	0.6026	5.0505	9.5499	0	8.276	0	10.8723	10.6407	4.8832	13.176	10.4587	6.0626	7.6957	10.1615	11.0468	7.0397	7.5825	13.6972	9.2676	7.8398	7.7489	4.9812	8.8432	0	0	9.2493	1.0263	10.0965	8.2319	3.4396	6.7241	0.6026	4.442	0	10.6338	12.6649	2.3638	10.5299	0	11.723	9.9408
TCGA-AR-A1AU-01	10.2201	5.3934	0	12.03	11.1826	10.1353	12.2024	4.2531	0	5.2721	9.0258	0	8.7512	0.4609	11.4386	9.8055	4.888	9.7795	10.2222	6.6384	7.0729	10.3199	10.3692	6.7587	7.6298	12.9691	9.9423	8.2711	8.5672	6.0138	8.6398	0	1.3252	9.438	3.1546	9.8774	6.3092	5.2001	6.5885	0.8097	9.1418	0	10.6405	12.631	6.6384	10.3651	0	11.8386	10.736
TCGA-AR-A1AV-01	9.1521	1.1088	0	12.539	11.1608	10.382	12.2847	3.6844	0	5.4528	9.109	0	9.1862	0.3665	11.914	10.4006	5.1811	6.6256	10.4522	6.534	8.1221	9.9206	10.2806	7.4876	6.5947	12.6336	10.4302	8.8112	7.1713	3.4372	6.9361	0	1.2904	10.4064	1.2904	10.6309	6.9327	0	6.3972	0	3.6844	0	10.9353	12.6605	6.7077	10.3069	0	11.5285	10.2052
TCGA-AR-A1AW-01	9.4787	2.7389	0	11.6593	10.5166	10.5299	13.0135	3.7123	0.8129	4.8198	8.5339	0.8129	9.4962	0	11.3218	9.4517	5.6815	8.576	10.2262	7.8496	8.4349	10.1362	10.8075	7.8824	7.4553	12.7972	7.8306	9.1463	8.837	6.9	9.1899	0	1.3296	9.2866	3.6701	10.0086	10.6215	4.5201	6.1107	0	2.8184	0	10.7114	12.3672	4.2601	10.3273	0	11.2421	10.3745
TCGA-AR-A1AX-01	9.7888	3.8689	0	11.6993	10.9766	10.0565	11.9175	4.7992	1.5313	5.5468	9.1002	0	8.9972	0.4627	11.4676	10.3473	5.9687	9.9964	10.3322	6.935	8.3359	9.924	10.8251	7.7955	7.5982	12.7266	10.3775	8.9115	8.5591	5.8973	9.0331	0	1.8665	9.15	3.3325	9.5543	10.1512	3.5343	6.0777	0.4627	4.011	0	10.1068	12.4869	4.5659	10.2113	0	11.734	10.2813
TCGA-AR-A1AY-01	9.4109	4.637	1.3043	11.8127	11.1572	9.7635	12.6961	6.4667	0.4514	4.1913	8.4453	0.7948	9.2009	0	11.2548	10.1177	5.7024	10.7108	10.5251	6.4846	8.2863	10.6017	11.0587	6.6308	5.6305	12.6106	8.7288	8.121	8.1788	1.9779	9.2391	0	1.3043	10.0911	3.3484	9.7925	5.829	4.817	6.3284	0.4514	2.8572	0	10.1464	13.0953	2.6191	11.3407	0	12.2431	9.4816
TCGA-AR-A24H-01	8.5624	1.263	0	12.3724	10.6478	10.4966	12.6909	3.1209	0.3025	4.9587	9.0711	0.3025	9.3009	0.5525	10.3686	10.7404	6.6761	10.8402	11.3566	6.3236	7.9022	10.3791	11.505	6.1749	6.953	12.6349	10.3175	8.4134	8.7232	3.6087	9.6348	0.5525	2.5606	8.984	1.1154	10.5323	7.2717	1.8345	5.8907	0	4.3146	0	11.1325	12.7365	3.3691	10.1454	0	11.0332	9.6912
TCGA-AR-A24K-01	9.1219	0.6671	0	11.7998	11.5121	10.4155	12.7686	1.4666	0.3717	5.3359	9.2625	0.3717	8.8161	0	11.851	10.219	4.9805	8.6498	9.7758	7.7223	8.1426	9.8929	11.4364	5.6007	6.8354	13.8624	9.0259	9.5001	6.4882	3.0098	9.7836	0	1.8661	10.1026	2.2694	10.0995	5.4076	4.8246	6.9932	0	2.4354	0	10.3914	12.9891	4.5982	9.4494	0	12.1753	10.2853
TCGA-AR-A24L-01	8.7848	1.0319	0	11.6811	11.6135	11.0481	12.3722	4.3077	2.2979	4.8421	9.198	1.6273	9.3168	0.3348	11.5221	10.0766	4.9189	8.6213	10.7341	6.6131	7.4614	9.6449	11.1453	7.1501	7.0456	12.3094	9.8787	8.2176	6.7349	5.3282	7.95	0	1.9534	9.1656	2.2192	10.3106	6.5622	6.3149	6.045	0	2.0475	0	10.8099	12.3086	5.2902	8.7908	0.3348	10.8466	10.3248
TCGA-AR-A24M-01	9.0791	1.7151	0	12.3591	11.7726	10.7297	12.6942	2.4767	0	4.9152	8.0168	0	8.4399	0.3262	11.9622	9.3854	4.2294	9.5397	10.584	7.3248	8.2772	9.8667	11.1606	7.6412	7.0404	13.0226	10.5365	8.4835	7.0039	4.6785	9.0175	0	0.5921	9.9287	0.5921	11.2571	7.5813	1.0106	7.0843	0.3262	3.3409	0	10.7272	12.8402	5.2685	9.3345	0	11.481	10.4105
TCGA-AR-A24N-01	8.8974	0.9092	0	11.9496	11.5575	10.5672	12.3681	2.3497	0.3704	6.1185	9.1941	0	8.6435	1.1181	11.4619	10.1466	4.8627	11.6536	10.0949	6.8287	7.2452	9.7457	10.8891	6.4581	7.0882	12.8661	10.3806	8.5973	7.6855	4.3236	9.0581	0	3.246	10.3673	0.6648	10.8135	7.2284	2.3497	6.4388	0.3704	4.3023	0	10.412	12.7744	6.2685	9.309	0	11.7718	10.4854
TCGA-AR-A24O-01	8.8378	4.1947	0	11.9011	11.7163	10.3954	12.5313	4.44	1.2374	5.7261	8.3115	0	9.4468	1.7554	11.7564	9.9629	4.9322	9.5194	10.3655	7.2452	8.2242	10.0861	10.7379	7.8399	7.9687	13.2731	10.383	8.3954	6.3717	4.9796	8.989	0	1.2374	9.1725	2.4364	10.5624	8.4468	3.6871	6.8419	0.7475	4.995	0	10.4185	12.1904	5.127	9.3231	0.7475	11.5749	10.2312
TCGA-AR-A24P-01	9.4553	1.1092	0.3666	11.584	11.4009	10.8351	12.3259	3.4378	0	5.2924	8.9584	0	9.0628	0.6586	11.8076	10.2539	6.2466	11.0682	10.0968	7.0545	7.3767	9.8525	11.0326	7.2563	7.126	13.3709	9.5153	8.4839	6.5658	4.7723	9.1804	0	2.634	9.6528	1.9609	10.7295	7.5132	3.0414	6.736	0	2.7626	0	11.0949	12.6273	5.3852	9.8606	0	11.6622	10.136
TCGA-AR-A24Q-01	7.9534	3.9862	1.856	11.8821	12.4536	10.8845	12.8382	4.4946	0	5.6989	8.994	0	9.633	0.3686	10.5	10.195	4.0124	11.4789	10.8235	6.3253	7.2153	10.1939	11.5406	7.0914	7.7921	12.7003	9.456	7.3449	7.4326	4.6195	8.8051	0	0	8.9437	3.2392	9.9963	7.9484	2.5003	6.32	0	1.9676	0	10.2128	12.704	4.0884	10.1402	0.3686	10.6062	10.7524
TCGA-AR-A24R-01	9.5877	1.9006	0	11.9601	10.8297	10.6495	13.2459	3.6098	0.864	4.312	8.7993	0	9.3755	0.3487	11.7224	9.7416	4.0276	11.0732	10.3525	7.5377	7.7356	10.214	11.0405	5.9597	7.4487	12.5342	10.9014	8.4684	7.783	4.1876	9.0423	0.3487	2.8103	9.52	1.7909	10.9671	7.8999	3.7335	6.3705	0.3487	2.8654	0	10.4116	12.5682	3.8199	9.8288	0.3487	11.7791	10.31
TCGA-AR-A24S-01	9.1694	2.9527	0	11.2994	11.9106	10.696	12.7274	4.0217	0.9103	6.2092	8.6677	0	9.2249	2.0787	11.8082	10.097	5.1769	10.4991	10.3628	7.929	8.0488	9.9038	11.6187	7.6855	7.7333	12.6882	8.9321	9.5001	8.2975	4.4275	9.6649	0	0.6656	9.2729	2.3515	10.3115	8.5963	1.8632	6.6534	0.9103	5.2675	0	10.3241	12.6042	5.9671	9.4332	0	11.2302	9.4526
TCGA-AR-A24T-01	8.6545	0.4028	0	11.6361	11.1444	10.98	12.259	3.4574	0.7174	5.6611	9.0944	0	9.1722	1.3843	11.9089	9.3154	4.5574	9.0669	10.3848	6.9396	7.901	9.797	11.2482	7.7023	7.3585	13.3177	10.2874	8.5216	6.932	4.577	9.147	0	1.1943	9.6429	3.126	10.6642	7.6922	6.1736	6.8417	0	2.695	0	10.589	12.2984	6.3319	9.6099	0.7174	10.9244	10.274
TCGA-AR-A24U-01	9.2379	2.9912	0	11.8871	11.3462	10.6942	11.83	3.832	0.7329	4.7273	8.6494	0	8.9256	1.5783	11.2108	10.2676	6.5292	12.0307	10.427	5.7181	7.0669	9.8526	10.7085	7.1995	7.2615	13.1767	9.0179	7.9539	7.7404	5.7715	9.9701	0	1.9925	9.9965	2.3139	10.3453	8.719	2.4069	6.2878	0	2.9912	0	10.0059	12.5157	4.4499	9.4671	0	11.5506	9.9178
TCGA-AR-A24V-01	9.3011	1.647	0	11.4891	11.1734	10.8437	12.5685	5.0029	0.9364	5.288	8.5957	0	10.174	1.335	11.2742	9.4003	5.6448	11.2714	10.1903	7.357	7.1436	9.8236	11.0725	7.1467	7.6897	13.2552	10.02	8.6216	8.0974	4.0994	7.7651	0	1.335	9.209	1.9034	10.5351	6.608	6.163	6.4104	0	5.7301	0	10.7722	12.2625	6.8519	10.3862	0	11.6821	10.7311
TCGA-AR-A24W-01	9.2172	5.4217	0	12.015	11.7997	10.6869	12.5315	3.7136	0.4512	5.4093	8.3275	0	9.7537	1.3039	12.2908	9.7875	4.5931	9.8132	9.9454	7.1198	7.9465	10.0729	10.6405	7.5913	7.2178	13.6419	9.0593	8.5388	6.5812	3.7922	9.3969	0	1.504	9.6948	1.504	10.8882	6.5132	5.8922	7.116	2.996	4.6784	0	10.4612	12.468	5.9787	9.2279	0	11.6478	10.3475
TCGA-AR-A24X-01	9.2044	1.9808	0	11.8881	11.31	10.2522	12.7214	2.5636	0	5.1648	8.9616	0	9.1011	0.5765	11.7379	10.4743	3.8829	9.5433	10.5796	6.8572	8.1267	9.9748	11.4895	6.52	7.1227	13.596	9.1455	8.4702	7.4091	4.7302	8.7426	0	0.5765	9.7945	0.9872	10.5761	7.0406	7.0986	6.9403	0	3.5001	0	10.7187	12.7674	3.9759	9.9343	0.5765	11.8227	10.294
TCGA-AR-A24Z-01	10.1295	0.7542	0	12.4122	12.1539	10.5005	12.2439	2.9759	0.5438	5.0059	8.5456	0.2974	9.3704	0.5438	11.249	10.4937	4.9213	9.6613	9.1986	6.6088	6.8569	9.8627	10.6011	6.8527	6.8727	12.3145	10.4402	7.6952	7.6904	2.9333	9.1422	0	2.1485	9.6241	2.2903	10.3349	6.732	1.7177	6.0694	0	5.0162	0	10.967	12.5148	2.4194	9.5015	0	11.0317	10.4128
TCGA-AR-A250-01	9.1337	1.409	0	12.1102	11.6142	10.5092	11.9947	5.2152	0	5.3772	8.0785	0	8.892	0.8701	11.3884	10.241	5.1936	6.906	10.6164	6.5755	7.9281	10.3508	10.6617	7.1693	7.4802	12.2365	9.0617	8.7214	6.6447	5.1494	8.9111	0	0	9.7314	2.5087	10.1138	7.3775	1.8005	6.5755	0	5.9538	0	11.1071	12.4314	4.2431	9.6594	0.3515	11.7971	9.5821
TCGA-AR-A251-01	10.537	5.5774	0	11.4664	11.6152	10.7871	12.9645	3.34	0	6.4282	8.6186	0	8.71	2.8743	11.4099	10.6735	5.1251	11.5205	10.7329	6.3513	7.8623	10.2992	11.5901	7.3151	6.6278	12.1025	9.2426	7.8635	8.3684	3.6706	7.6352	0	2.9105	8.7709	2.6358	10.4013	6.8218	3.7526	5.9905	0	1.4202	0	10.958	12.4373	3.6278	9.7876	0.2465	11.1948	9.4816
TCGA-AR-A252-01	8.8947	4.4423	0.3744	11.6447	11.4956	11.0011	12.7318	4.6092	0	5.0444	8.5356	0	9.4065	0	12.218	9.5009	4.3193	8.8285	10.1727	7.3572	8.4538	9.4971	10.8918	7.9939	7.3667	12.9967	10.1233	8.6238	6.2359	6.5822	8.3991	0	0.6714	9.3957	2.4448	10.6699	10.1306	5.8404	6.546	0	6.6433	0	10.1771	12.5083	5.1078	9.3611	0	11.5375	10.3573
TCGA-AR-A254-01	8.7344	2.1659	0	11.5079	10.6878	10.8433	12.0318	3.555	0	5.4975	8.8741	0	8.8425	1.4562	10.923	10.6506	4.7001	12.4801	10.7347	6.5047	7.8852	9.9005	11.4684	7.1736	6.8688	13.8929	9.285	8.4248	8.5113	4.7786	9.152	0	1.2947	9.4319	1.8543	10.4405	8.2499	6.8555	6.9296	0	4.0359	0	10.04	12.8351	4.335	9.9261	0.368	11.9002	9.7644
TCGA-AR-A255-01	9.1857	3.0787	0	11.7515	11.0552	11.3296	12.0643	4.7082	0.9494	6.0415	9.0393	0	9.0393	0.9494	11.8927	10.0943	5.8295	10.7764	9.9959	6.8941	8.0773	9.8445	11.8489	7.1137	7.1746	12.8821	10.1724	8.9242	7.6003	4.7252	9.4473	0	2.1421	9.6239	2.2401	10.2905	8.2132	5.1351	6.4165	0.9494	2.9687	0	10.7878	12.2561	4.7252	9.7752	0	11.7948	9.8518
TCGA-AR-A256-01	10.2137	5.7696	0	11.6428	10.6467	11.0116	12.7541	7.0677	0	8.8609	9.1592	0.6707	8.3297	0	11.0529	10.28	4.5718	12.1412	11.366	5.8969	7.884	10.1809	11.705	6.8647	6.2439	12.9418	9.4026	7.7115	6.7681	4.3802	5.9599	0	0.9166	10.0973	2.3624	10.1854	7.3342	6.0138	6.2053	1.4726	4.4005	0	10.3419	13.0502	2.7272	11.0774	0.374	12.4059	9.5148
TCGA-AR-A2LE-01	10.5483	2.698	0	11.6353	11.2845	10.5679	12.1007	4.2067	0.584	4.4235	8.8489	0	8.8141	0.584	11.4877	9.504	5.1469	10.4166	10.4041	7.182	8.1316	10.0437	10.8053	7.2855	6.978	14.5097	10.1882	9.2187	7.8644	3.5209	6.6045	0	0.584	9.7301	2.4571	10.9625	7.182	5.301	7.9396	2.3196	3.4568	0	10.4255	12.4891	4.4567	9.6455	0	11.5677	10.1658
TCGA-AR-A2LH-01	9.6871	4.3543	0	11.6165	11.1731	9.9748	12.3106	5.4631	0.6096	4.7135	8.8289	0	8.3715	1.3659	10.5319	10.512	4.7702	12.8028	10.2538	6.1048	6.82	9.7735	10.1724	7.5799	7.8626	13.3794	9.6327	8.0351	8.5521	5.5466	8.4581	0	1.0367	9.4277	3.3873	9.7351	9.1181	4.5612	6.0021	0.6096	4.7977	0	10.031	11.8888	4.0221	10.3768	0	11.3034	10.012
TCGA-AR-A2LJ-01	10.168	4.5008	0.5103	12.2243	10.6014	9.9514	12.1021	6.0883	0	5.9367	10.5541	0	7.976	2.6069	9.3883	10.1224	4.5539	10.8338	9.4377	6.5729	6.2008	10.5059	10.6391	6.5983	9.2304	14.4675	9.9747	7.7698	8.517	3.8231	5.9267	0	0	8.6525	4.2343	9.5242	8.4746	4.0979	8.1797	0.5103	4.7257	0	10.032	11.7713	4.2979	10.5031	0	10.6859	10.5014
TCGA-AR-A2LK-01	9.2621	0	0	11.6577	10.7398	10.6004	12.0801	3.5394	0	6.1525	9.4814	0.3825	9.1867	0.6845	12.0545	9.9044	4.7281	8.8981	10.2179	6.8013	7.1361	10.6177	11.4177	6.9492	7.4785	13.0495	9.2678	8.2011	8.9922	3.5394	10.1783	0	0.3825	9.7481	2.1176	10.9981	7.536	4.5338	6.3534	0.3825	3.3802	0	11.0603	12.8497	6.5809	11.1484	0	11.5104	10.5745
TCGA-AR-A2LL-01	9.6094	2.2048	0	11.4951	10.8018	10.7845	12.5553	3.2177	0.4447	6.5623	9.857	0	8.6226	1.4881	11.1263	10.1125	6.7817	7.6143	9.4519	7.08	7.3591	10.3181	11.5609	6.115	7.9083	12.7895	9.7352	8.7258	9.5029	2.7605	9.5771	0.4447	2.2048	9.6054	2.0872	10.3089	7.7463	2.5979	6.1283	0	3.3256	0	11.094	12.6548	6.5678	10.5216	0	10.9352	10.3617
TCGA-AR-A2LM-01	9.7637	2.2179	0	11.6485	11.4873	10.301	12.6877	3.9069	0	6.2627	9.0162	0.6859	10.713	0.9358	11.8647	9.6258	5.2529	8.9161	9.9365	7.393	8.0308	9.9191	10.8697	7.3506	7.2742	13.0101	9.1256	8.6536	7.5882	4.681	9.1909	0	1.6463	9.8323	3.0539	10.6543	8.077	6.1185	6.4849	0.9358	4.0985	0	10.6515	12.4593	5.416	9.9417	0	11.6496	10.7394
TCGA-AR-A2LN-01	10.466	5.2155	0.6381	11.2946	11.2564	10.3305	12.7272	5.3787	0	5.6898	8.5087	0	9.3046	0	11.351	9.0658	5.1492	10.835	9.7994	7.1413	7.9797	9.9745	10.4287	7.7298	8.2177	13.4696	9.9309	8.4865	7.8255	4.4317	9.115	0	4.5392	9.4856	5.0315	10.4134	8.0049	4.7327	6.2285	0	7.2402	0	10.3242	12.1337	5.0315	9.9698	0.6381	11.4638	10.6625
TCGA-AR-A2LO-01	10.1407	4.3944	0	11.4762	10.3897	10.4407	12.3057	5.0148	1.0195	5.2275	9.231	0.598	8.8556	2.2002	11.3527	10.037	5.3416	9.7435	10.0405	6.6233	7.6569	10.2698	11.2102	7.2769	7.6962	13.4668	10.4976	8.7374	8.6825	5.082	8.6861	0	2.0292	9.1301	2.9405	10.5012	8.8779	6.0268	6.4813	0	4.5917	0	10.5089	12.1432	5.3597	10.289	0	10.9452	10.6965
TCGA-AR-A2LQ-01	9.4841	5.4917	0.5539	11.4946	11.2729	10.8762	12.1717	5.3663	0	6.1727	8.8162	0	8.9655	0.9531	11.326	10.1198	4.4937	11.7887	9.9549	6.5638	7.9925	9.6829	10.6103	7.7348	8.1514	13.2626	9.0302	8.2537	7.2933	3.7694	8.7721	0	0.9531	9.2678	4.766	10.0921	7.0951	4.4009	6.3815	0.9531	4.4009	0	10.387	12.0111	5.1168	9.9054	1.7399	11.2935	10.3003
TCGA-AR-A2LR-01	8.935	8.5332	0	11.4785	10.7029	10.0675	13.497	3.2838	1.5568	5.0881	8.1574	0	9.623	0.5709	11.0981	8.9806	5.7397	11.215	10.1827	6.7972	8.1914	10.4681	11.0775	7.0664	7.5188	14.1586	8.0844	8.2907	7.909	6.7653	10.6804	0	0.5709	10.8824	4.2817	10.0714	6.5279	1.9683	6.5126	6.3331	3.2838	0	10.3278	13.0137	5.9583	11.5505	2.8702	11.5603	9.7858
TCGA-AR-A5QM-01	10.5417	3.9719	0	11.7545	10.9952	9.892	12.5088	4.5939	0.5313	6.0049	10.3184	0.9187	8.9723	2.4467	10.3073	10.8259	5.1943	11.1766	10.5113	6.5415	7.6244	10.384	10.2583	6.7043	8.0516	13.9695	9.9411	9.0189	7.6114	3.7512	6.692	0	2.4467	9.5392	4.0122	10.3458	8.008	4.9038	7.0284	0.9187	5.3442	0	9.9001	11.8908	4.5397	10.242	0	10.9352	10.1047
TCGA-AR-A5QN-01	10.1081	5.739	0	11.7531	10.9013	10.6751	12.1644	3.9006	0.3817	5.6975	9.115	0	8.7501	2.0106	10.6187	10.0955	4.6223	11.0015	10.0459	6.2096	7.0363	10.0806	10.8156	6.8519	8.2293	12.756	10.3909	8.5194	9.0799	3.459	8.2943	0	1.4945	9.8289	2.6206	10.0684	6.4334	3.1984	6.7581	0.3817	5.5927	0	10.2426	12.366	3.6797	10.1042	1.3304	11.1701	10.3909
TCGA-AR-A5QP-01	9.7547	4.5016	0	12.0777	11.149	10.7639	12.3375	3.5141	0.8495	5.7094	9.6273	0	8.699	2.073	10.4499	10.4593	4.9198	11.9824	9.662	6.8489	7.076	10.12	11.4292	6.4985	7.2926	13.6102	9.2819	8.699	8.6893	2.8103	7.516	0	0.8495	9.267	3.7474	10.2997	7.0717	4.0212	7.4711	0.4865	5.443	0	10.233	12.0932	5.1813	10.4028	1.3806	10.9723	10.4194
TCGA-AR-A5QQ-01	9.5074	1.5787	0	11.3676	11.1292	9.9722	11.5966	3.2396	0	3.5764	9.794	0.5819	8.844	1.993	9.4263	10.3735	3.0792	9.5279	10.3001	5.2763	6.3037	10.3336	10.8729	6.0783	8.6979	14.0584	9.0213	7.5794	7.8611	4.313	5.0784	0	0.5819	8.4274	1.993	10.4075	8.5624	0.9953	7.6453	0	2.3145	0	10.1774	11.9777	3.6353	11.8445	0.5819	11.7083	9.6091
TCGA-B6-A0I1-01	9.8853	4.074	0	11.7755	10.8495	9.7014	12.2436	2.9615	0.7195	8.3195	10.4079	0	7.302	0	10.3047	10.7816	5.9937	13.5381	9.7158	6.5364	7.5733	10.3324	11.2222	7.0295	7.1974	15.2743	10.4361	8.421	9.7434	1.1974	6.0721	0.4041	0.4041	9.4867	5.1271	10.5917	3.9587	0	7.851	0.7195	4.2801	0	9.7526	12.0998	2.1879	11.6541	0	11.1599	9.0284
TCGA-B6-A0I2-01	9.8076	1.8897	0	11.6711	11.044	10.0447	12.9601	4.3499	0	2.204	10.1663	0	9.4788	2.204	9.8833	11.0636	5.1219	12.6529	10.2396	5.9408	6.6534	10.5225	12.117	6.3495	7.4807	15.1902	10.7622	8.3048	8.4532	4.2163	3.6175	0	0.537	8.9375	3.1154	9.6936	8.3672	0.9274	7.9575	0	0.537	0	9.477	12.0596	1.8897	11.1781	0	10.725	9.267
TCGA-B6-A0I5-01	8.988	2.454	0	12.45	11.0762	9.6896	13.2974	4.7114	0	5.7601	11.6755	0	8.1486	0.6415	9.7139	11.2521	5.73	12.6363	9.4404	6.5102	6.6615	9.85	11.3216	5.4632	7.8226	14.9645	11.5848	8.0636	7.7587	3.0495	5.73	0	0.6415	8.6707	0.6415	10.42	7.2066	5.4632	8.3772	0	5.8608	0	9.6092	11.5456	4.3247	10.6765	0	10.8615	9.6798
TCGA-B6-A0I6-01	10.484	8.8314	0.546	11.2778	10.651	10.1531	12.502	3.795	0.9412	7.0606	8.3978	0	9.2809	0.546	10.8844	9.2834	4.7171	12.8266	11.0346	6.892	7.2899	10.4486	10.1219	7.2145	7.9914	13.9228	8.4519	8.5294	8.752	2.5994	8.7809	0	2.8033	9.1398	4.8611	10.4955	6.5953	3.7464	6.2822	0	3.1409	0	10.174	12.4784	5.3256	10.7694	2.9819	10.9933	9.4965
TCGA-B6-A0I8-01	9.3799	1.6733	0	11.465	10.9028	10.9945	12.5636	3.419	0	4.926	9.2622	0	8.9195	0.3926	11.0957	10.5906	6.066	8.0378	10.3439	6.6639	7.0278	10.2708	11.4421	5.934	6.8698	11.9339	11.0651	7.9272	9.8888	3.1909	10.1446	0	0.3926	9.3772	3.0886	8.9093	5.5539	0.9548	6.6049	0	5.0263	0	11.294	12.3721	5.196	9.9553	0.3926	11.3017	10.1221
TCGA-B6-A0I9-01	9.5006	1.6918	0	12.0766	11.1169	10.473	12.0143	3.0582	0.7113	4.6746	9.3809	0	9.0782	0.7113	11.6034	9.4883	4.8601	6.7301	9.2398	6.9469	8.5743	10.8831	10.5419	5.7776	6.7741	12.5521	10.0832	8.2722	8.0578	2.4493	8.5215	0	1.542	9.9239	5.4284	9.2913	7.1188	1.542	7.0266	0	5.7859	0	9.9805	12.7128	6.2519	10.582	0	10.9779	9.6041
TCGA-B6-A0IA-01	9.3647	0	0	12.3183	12.0834	11.8438	12.9131	2.4848	0	6.1047	11.3743	0.4679	8.7135	0	9.539	10.4663	3.6432	7.7949	9.5479	7.1919	6.5084	9.9028	11.8586	4.1199	8.1936	14.4015	11.439	7.9028	8.0117	1.3406	5.3922	0	0	9.7379	1.722	10.2574	4.8178	0	7.8048	0	2.7543	0	9.6008	11.9879	4.561	9.7307	0	10.8759	10.3347
TCGA-B6-A0IB-01	8.6676	1.9668	0	12.2596	10.3251	9.7942	13.6726	3.0762	0	7.7907	10.2301	0	8.1172	1.1971	10.6414	10.8578	5.2785	9.3342	9.7935	6.7108	6.4209	10.4932	10.8384	4.7815	7.868	12.8823	10.9044	7.8012	8.3537	0.9779	8.4608	0	0.404	9.5018	2.8361	10.3306	5.0583	5.5514	6.7152	0	4.3035	0	10.0671	12.0647	6.8466	9.8233	0	11.4951	9.5449
TCGA-B6-A0IC-01	10.9195	0.7829	0	12.1462	11.3914	10.0312	13.4428	1.5468	0.566	5.3275	9.7494	1.6608	8.9957	0.566	11.5617	9.6204	5.4594	7.4386	10.3055	8.0314	8.0628	10.1663	10.8631	5.1674	9.1255	12.3895	10.9847	8.5143	8.0301	1.423	8.8828	0	0.7829	9.1951	1.1382	11.0805	5.4435	4.0333	6.7144	0	2.6518	0	10.5302	12.2131	6.2515	9.5386	0	11.3872	10.6577
TCGA-B6-A0IE-01	10.2471	2.9504	2.4261	12.4222	10.973	10.7648	12.7971	4.9038	0	4.4279	10.7982	0.4185	8.3622	2.1259	9.2311	11.3275	4.8031	11.054	9.9388	7.3914	7.42	10.666	11.582	6.1426	7.4322	14.2623	10.6267	9.1454	9.7583	2.6744	7.7794	0	1.2301	9.403	2.9504	10.1045	6.3171	1.2301	7.6034	0	4.6178	0	8.8725	11.6756	2.8862	9.7645	0.4185	10.3343	9.8834
TCGA-B6-A0IG-01	9.411	2.1311	0	12.7349	10.2572	9.5441	12.3204	3.2168	0	7.609	10.3388	0	8.6936	0.6912	10.4145	11.1793	5.2894	8.8564	10.5776	7.3236	7.2144	10.5817	10.1935	5.5286	7.5504	12.7783	10.0322	8.7969	8.5484	3.6642	7.5815	0	0.9425	9.2331	3.396	10.0801	6.3048	1.1566	6.2182	0	5.8233	0	10.9496	12.067	5.4399	10.8049	0	11.2495	9.5244
TCGA-B6-A0IH-01	9.9487	5.9683	0	11.7441	11.0512	10.606	12.9021	5.434	0	6.8674	8.961	0	9.0488	0.5819	11.2791	9.7189	5.434	10.4852	10.1037	6.9965	7.3875	9.8372	10.8685	7.4462	7.8545	13.4104	9.0556	8.948	7.8551	3.7464	9.1457	0	2.4519	9.1482	3.0794	10.0346	8.1431	3.2397	6.6203	0.5819	5.434	0	10.3251	12.1494	4.898	9.612	0	11.5845	10.267
TCGA-B6-A0IJ-01	10.8905	1.697	0	11.4899	10.9745	10.5172	12.57	5.4556	0	6.0813	9.1717	0	8.8797	1.2639	10.2147	9.916	5.4556	14.205	10.3059	5.1601	6.8109	10.4174	11.0039	7.1849	7.8832	14.0084	10.2269	7.1917	9.6671	4.366	6.7855	0	0.3565	9.9734	2.5958	9.7093	8.6413	3.7669	6.8982	0	2.1255	0	9.9588	12.5537	3.2763	11.466	1.0849	10.7072	9.1189
TCGA-B6-A0IK-01	8.7025	1.4511	0	12.3064	12.0389	10.769	12.2019	3.0899	0	3.4365	9.6162	0	8.2986	0	10.6432	10.5637	4.6264	13.1716	11.8162	6.3864	7.3627	10.0291	11.4137	6.2832	6.8416	13.6563	10.6254	8.7125	7.0213	3.8374	6.6499	0	1.1084	8.4777	2.6328	10.1748	7.5118	1.7277	6.6416	0	6.9285	0	10.5677	12.468	4.197	10.5573	0	10.7248	9.4533
TCGA-B6-A0IM-01	10.6342	0.8466	0	11.9831	11.1318	9.9198	13.8781	3.9909	0.3404	5.164	8.4548	0	8.6489	1.3765	12.4132	9.5294	5.0058	8.2694	9.9738	7.7547	7.2716	10.0104	10.6745	6.2784	7.5742	12.7593	9.8517	8.3075	7.6911	3.6058	7.3654	0	0.6155	8.7089	1.9733	10.7635	6.9778	4.9323	6.5645	1.872	3.403	0	10.929	12.49	6.6925	10.1497	0	11.2704	10.6155
TCGA-B6-A0IN-01	9.6064	3.246	0	12.3651	11.9198	10.5629	13.2179	5.5171	0	4.3457	10.5526	0	8.6953	0.5573	10.1395	10.27	5.1845	10.0234	9.2841	6.9982	7.0402	10.0209	10.9119	7.0346	8.3139	13.5821	11.1084	8.495	7.9214	3.8752	6.0664	0	0	8.5044	2.7352	9.521	8.1276	3.9651	7.0035	1.937	6.0042	0	9.8217	11.5754	5.6984	9.9917	0	10.6353	9.6511
TCGA-B6-A0IO-01	10.1613	1.8607	0.7294	12.5781	11.0549	10.8874	13.2362	2.7911	0.4103	6.4297	9.8483	0.7294	9.2579	0	11.205	10.8177	5.6348	7.6746	9.3154	7.6417	7.888	10.1615	10.8176	5.5895	7.1054	13.8026	9.9201	9.3209	7.8453	2.7208	7.9197	0	2.1009	9.6189	2.3996	9.8001	6.7	3.3048	7.4406	0	2.7208	0	10.7583	12.0088	6.3621	10.1375	0.4103	11.1426	10.0282
TCGA-B6-A0IP-01	10.5802	1.6964	0.6417	12.3438	11.397	10.1824	12.9837	4.1082	0	5.9622	9.1382	0.3563	8.5527	0	10.8432	10.1154	5.8475	8.7467	9.2006	7.8306	8.0276	10.387	10.8761	6.6582	7.5092	13.3672	9.3805	9.0563	8.0703	3.9341	7.5957	0	1.4226	9.2749	2.2991	10.4842	7.0786	2.1248	7.2424	0	6.4241	0	10.3528	12.1916	4.1543	10.1894	0	11.4784	10.5707
TCGA-B6-A0IQ-01	8.6008	2.8071	0	11.921	9.8256	9.8323	13.0768	3.3643	0.3784	5.8276	9.5368	0	8.6052	0	9.9904	11.5014	5.6145	11.8283	10.0975	7.3826	8.0674	10.5097	12.0117	8.0871	7.5612	15.2878	8.4555	8.2548	8.1321	3.2324	6.1228	0	2.1041	9.5956	3.8873	10.0727	7.0154	7.6897	7.6601	0	3.446	0	10.017	12.5859	6.682	12.1799	0	11.5036	9.3584
TCGA-B6-A0RE-01	10.0817	1.729	0	11.4039	11.1758	10.167	12.7725	7.9827	1.1094	5.8217	9.053	0	8.6603	2.6785	10.6618	9.8134	5.6439	9.6265	10.1833	5.9888	7.0838	10.2219	11.0818	6.2254	6.7474	14.0057	9.6426	7.4481	8.5942	3.0585	6.6124	0	0	9.7066	1.729	9.8492	5.3755	3.8584	7.3458	1.1094	2.0309	0	9.7284	12.4484	4.3151	11.2743	0	11.2922	8.8971
TCGA-B6-A0RG-01	9.3098	1.0117	0	12.3748	11.2572	11.265	12.9615	4.6662	0	5.6375	9.752	1.3359	8.4369	0.5927	10.407	9.7352	5.2125	8.7647	9.9671	6.9179	5.9418	10.1588	11.369	5.6811	6.9224	12.8055	11.6227	8.4827	8.173	3.4134	6.3539	0	1.824	10.0226	3.108	10.6935	4.9533	7.5892	6.6304	0.5927	3.3429	0	10.6408	12.3908	3.7765	9.9833	0.5927	10.2854	10.1781
TCGA-B6-A0RH-01	9.1569	2.358	1.4433	12.2667	10.72	9.4774	11.9998	4.3404	0.4264	6.0592	10.906	0.7551	8.2672	1.0226	9.494	10.4105	4.4803	13.37	9.9034	6.731	7.4051	10.3914	12.029	6.0573	8.2376	14.458	10.3195	7.6982	8.2848	2.7009	6.8083	0	0	9.4068	3.9489	10.0063	6.1736	2.2578	7.3362	0	4.5241	0	9.1199	12.1861	3.5855	10.4694	0	11.4221	9.9219
TCGA-B6-A0RI-01	9.5979	0.9763	0	12.059	10.5046	9.9433	12.5528	4.4569	0	6.3508	9.1012	0.4033	8.6643	0.4033	10.8589	10.1932	4.9835	7.639	10.218	6.5576	7.4336	10.3793	10.8369	6.6374	7.5849	12.8246	10.1334	8.7522	7.376	3.459	6.3846	0	0.9763	10.1075	2.0789	10.6898	6.9823	4.6545	6.0891	0.4033	4.4569	0	10.4246	12.4297	4.7952	9.9006	0	11.5196	10.4165
TCGA-B6-A0RL-01	10.0441	1.6571	0	12.0995	10.1298	9.8306	13.3268	1.1576	0.6919	5.0972	10.3904	0.387	8.8659	0.9434	10.3492	10.2959	5.6505	6.5675	9.8549	6.4094	8.0245	10.5768	11.0016	3.7147	8.4946	13.035	10.8881	8.0364	8.4292	0.6919	7.9018	0	1.6571	9.788	4.1883	10.7695	4.6439	5.245	7.1269	0	5.2682	0	10.6008	12.2358	7.2804	10.8874	0.387	11.7821	10.992
TCGA-B6-A0RM-01	10.7782	2.4658	0	12.289	11.0578	10.0692	13.0463	4.6447	0.4308	7.0121	10.079	0.7622	9.0154	0.4308	10.5312	10.3342	5.8338	11.131	10.2055	7.9283	7.4282	10.172	11.2806	5.0834	7.0942	12.909	11.3995	8.3795	9.9129	1.4543	9.7115	0.7622	1.2583	9.3713	2.9284	10.66	6.6516	6.9362	7.0004	0	4.4745	0	10.2733	12.1548	6.8475	9.5627	0	11.1846	10.6797
TCGA-B6-A0RN-01	9.8611	1.1594	0	11.833	11.5093	10.4389	13.0514	3.5475	0	6.3359	10.2315	0	8.7271	0.4969	10.6965	10.1763	5.0656	9.2518	10.0618	7.4843	7.2933	9.9749	11.1497	6.1973	7.5163	13.8067	9.15	8.1722	7.7718	3.6922	7.8119	0	1.6117	9.5473	2.1009	10.2452	5.7452	4.6353	7.7581	0	4.8356	0	10.3684	12.2014	3.5973	9.424	0	11.2269	9.9733
TCGA-B6-A0RO-01	9.7729	0.3775	0	12.0146	11.3424	10.7407	12.8388	2.5323	0	3.2739	9.5602	2.2892	9.5585	0.6764	11.2088	10.3089	3.1819	10.3358	9.8093	7.7022	6.455	10.0416	10.6178	6.5955	7.639	11.5624	10.837	7.7105	7.7491	3.1819	8.0223	0	0.3775	9.1724	0.3775	10.5678	5.7769	2.6743	6.5363	0	4.4747	0	10.2762	12.225	4.3949	8.6587	0.3775	11.2195	9.7135
TCGA-B6-A0RP-01	9.2727	0.8994	0	11.4954	11.1529	10.6156	12.6592	3.9197	0.3656	7.252	9.2633	0	8.4631	0.3656	11.3043	9.8349	5.1889	8.4865	9.8169	7.3948	7.9653	9.8072	11.308	7.0087	8.1785	12.4747	10.1585	8.5742	8.0897	4.239	8.322	0.6571	2.1574	9.665	1.2882	10.5566	7.8743	0.3656	6.338	0	6.4326	0	10.4993	12.1635	4.7372	9.5805	0	11.1781	10.9118
TCGA-B6-A0RQ-01	10.0232	5.0395	0	11.8493	11.5032	10.5158	12.8803	4.67	0	4.9699	8.634	0	8.9713	0.6953	10.8182	9.3953	5.3983	10.8814	9.7934	7.5804	7.85	9.9187	10.8587	6.7272	7.077	13.655	9.6819	8.7722	8.0316	2.4153	8.0452	0.9477	2.2373	8.8164	2.7165	10.4429	5.6767	6.4694	7.5498	0.9477	6.2639	0	10.1239	12.0665	5.5959	10.005	0	11.544	10.6453
TCGA-B6-A0RS-01	9.1655	3.6644	0	12.1701	11.6035	11.2145	12.2516	3.9851	0	6.4717	9.9535	0.3958	8.7417	1.3664	10.1305	10.8075	5.3383	12.4431	10.0147	6.214	7.2468	10.0597	11.1684	6.3648	8.1549	13.8817	9.1146	7.7921	8.3381	3.1003	6.6272	0	0	8.432	2.5197	10.4009	7.7651	2.9899	7.1443	0.3958	3.1003	0	10.4954	12.2688	3.1003	10.0572	2.9315	10.9484	9.5071
TCGA-B6-A0RT-01	10.7764	7.242	0.71	11.3035	10.652	9.8256	12.3412	6.2302	0.3982	4.5974	8.6403	0.71	9.3277	1.8251	10.8939	9.9397	6.006	10.3843	10.4921	6.5858	8.5181	10.4832	11.3606	7.7436	7.5236	13.2845	9.0542	8.9091	8.6078	7.2359	7.3158	0	2.4465	9.731	3.0552	10.4647	10.8676	2.9989	6.6142	0.3982	2.6791	0	10.084	12.0276	2.9404	10.773	0	11.49	10.5659
TCGA-B6-A0RU-01	8.9817	6.2319	0	11.1633	11.3931	10.6822	12.7249	4.8595	0	5.6118	8.893	0.4381	8.6095	0	11.162	9.4733	4.3586	11.6552	11.0968	7.453	7.5187	10.3185	10.9689	8.1214	7.2145	13.4006	9.2193	8.2977	8.4964	3.9912	7.5436	0	0.7737	8.5589	2.5771	10.7066	6.7664	3.5416	7.2694	2.9526	3.0792	0	10.0943	12.5713	4.2006	10.2637	0.4381	10.9288	9.964
TCGA-B6-A0RV-01	9.7179	3.6194	0	11.2714	11.4285	10.2188	12.9421	5.0022	0	4.5595	9.3922	0	8.3217	1.1439	11.1312	10.2369	4.4306	12.1498	10.1352	7.466	7.6129	10.2167	10.843	6.7955	8.0138	13.5513	10.5369	8.4235	7.8732	4.1647	8.2181	0	0	8.7292	3.5215	10.5694	7.7022	4.2282	7.2914	0	7.2151	0	9.69	12.2378	5.6142	9.7378	0	11.2408	10.3288
TCGA-B6-A0WS-01	9.4116	2.0297	0	11.8176	11.219	10.4841	12.7193	4.2598	0	5.7392	9.2068	0	8.6988	0.425	10.9173	10.4005	4.961	11.1642	10.2281	7.3909	7.0467	9.7784	10.9788	6.8336	9.1642	12.2289	10.2671	8.184	8.4712	4.8794	9.1055	0	0.7529	8.9632	2.6179	9.7502	8.7854	3.7735	6.1474	0	1.9033	0	10.5263	12.2298	4.1802	9.6244	0.7529	11.4757	9.8098
TCGA-B6-A0WT-01	9.5802	1.5183	0	11.864	11.4094	10.0482	12.4721	3.935	0	5.3275	8.6006	0	8.7139	0.6973	11.8478	10.0945	5.6467	7.2063	10.5029	7.2423	7.6958	10.0706	10.7166	6.7114	6.8003	12.1112	9.2718	8.5867	7.5504	3.8127	7.2244	0	2.4197	9.7902	2.721	10.7741	6.2399	7.9197	5.8154	0	4.6927	0	10.6122	12.5884	5.7832	9.6885	1.5183	11.3656	10.3525
TCGA-B6-A0WV-01	9.5917	0.5359	0	12.0036	11.3011	10.3911	12.8786	2.2012	0	5.2941	8.5741	0	9.0957	0	11.4186	9.4309	5.1185	7.6459	10.6041	7.7339	7.0135	10.1746	11.1459	4.4391	7.1816	12.7896	10.2607	8.9899	7.2578	2.5725	8.3338	0	2.3359	9.213	1.8872	10.1808	4.8525	6.0196	6.9779	0	3.3215	0	9.7561	12.2854	3.8575	9.9191	0	11.6595	10.2707
TCGA-B6-A0WW-01	8.9564	0	0	11.9663	10.7472	10.7124	12.5496	4.079	0	5.4459	9.3482	0	8.5861	0	11.0469	9.056	5.2007	8.3353	10.0743	6.6246	6.7966	10.5094	11.3659	5.7498	6.7051	12.2733	11.7506	8.0988	9.005	2.1399	9.0459	0	0	9.5959	2.3147	9.9324	5.4459	1.0947	6.5034	0	3.8136	0	10.5736	12.5195	5.2871	9.8281	0	10.7342	9.347
TCGA-B6-A0WX-01	9.5485	2.7417	0	11.3896	11.2386	10.6878	13.0591	4.5929	1.0961	8.2262	10.0029	1.5341	9.026	2.4727	10.5581	10.0875	6.5238	10.6063	9.635	6.9659	7.9268	10.0109	11.4074	8.2156	7.9099	14.0542	9.2247	8.0371	8.2298	4.8611	8.126	0	0.4638	9.9262	5.4038	9.8399	7.8315	4.1133	6.8662	1.8697	1.8697	0	10.3483	12.1506	4.8035	10.3954	1.0961	10.7105	9.8736
TCGA-B6-A0WY-01	9.5254	0.7139	0	11.9333	11.2171	10.7837	12.5971	4.8181	0.7139	5.889	9.4481	0.4006	8.8315	0.4006	10.4704	9.8542	4.8016	10.7771	10.1763	7.5218	7.6811	10.0315	11.3734	6.4812	7.4619	13.4502	9.9677	8.11	8.6809	4.3367	8.4066	0	0.9711	8.7682	1.3788	9.9454	7.215	6.5667	7.0081	2.2754	4.1148	0	10.4444	11.949	4.6626	10.2439	0.4006	11.2132	10.0709
TCGA-B6-A0WZ-01	10.0994	1.0607	0	12.1777	11.1996	9.6999	12.7886	3.276	0	5.5312	10.1785	0	8.197	0	9.9153	10.665	4.4107	12.1954	10.3945	7.4903	7.6287	9.9827	10.7202	6.9642	7.5296	13.6365	11.6484	9.2376	7.6651	1.4905	4.9048	0	1.2915	8.6104	0.7857	10.6785	5.6399	3.276	6.8816	0	4.6374	0	10.01	11.5891	6.0943	9.637	0	10.9879	9.854
TCGA-B6-A0X0-01	9.548	1.1425	0	12.1528	10.4426	9.8719	12.7215	3.3303	0	6.618	10.1323	0	8.0591	0	10.4026	10.3482	4.7531	11.4568	10.1497	6.6268	7.6717	10.165	11.0009	5.5513	7.0566	14.0982	10.3253	7.8857	8.0946	2.2089	8.1931	0	0	9.8294	1.7721	10.1721	6.1871	4.2104	7.7138	0.6816	4.1625	0	10.3721	12.2835	2.8153	10.311	0	11.7948	10.1615
TCGA-B6-A0X1-01	10.3164	2.4191	0	12.157	11.242	9.7812	11.3538	5.3268	0.6263	4.9493	8.4147	1.3954	9.589	3.0119	11.0012	10.5328	5.8325	10.8282	10.1545	4.9493	7.142	10.8535	11.3143	6.3478	6.7546	12.8771	10.6242	7.358	8.2286	2.6861	6.1521	0	2.0913	9.1998	2.2645	10.1504	7.3677	4.7006	5.3843	2.0913	0	0	10.8657	12.0633	1.6664	10.6282	0	11.5768	10.4378
TCGA-B6-A0X4-01	9.4302	0	0	12.1267	11.5266	10.4074	13.1368	2.5167	0	7.1142	9.3762	0	8.824	0	11.0484	9.283	6.1428	12.4682	10.1646	7.0705	8.1335	9.9811	10.7313	5.5193	8.1979	13.2504	11.19	8.5196	7.3465	1.9824	5.8645	0	3.1167	9.0846	1.9824	10.5173	4.9863	6.1548	7.0705	2.6583	7.6771	0	10.0108	12.0221	4.314	9.4776	7.718	11.1628	10.4384
TCGA-B6-A0X5-01	8.8528	0.9522	0	11.5576	11.6121	10.4952	12.5664	3.8163	0	2.6186	8.6258	0	8.6326	0.5533	10.9137	9.6889	5.1721	11.6461	10.463	7.7073	8.3103	10.508	10.7041	5.1533	7.7435	11.8533	11.3002	8.9917	7.889	0.5533	8.997	0	1.2644	8.997	0	10.5831	5.5486	10.5097	6.2349	0.5533	5.8351	0	9.6932	11.8579	5.0553	9.8022	6.7174	11.0674	9.8165
TCGA-B6-A0X7-01	10.5745	4.0696	0.4258	11.8663	10.7644	10.4864	12.8246	5.0709	0	6.5338	9.327	0	8.7759	0	10.8884	9.7116	5.2245	10.0173	9.7018	7.5736	7.8302	10.1497	11.309	6.7679	7.4294	13.7503	9.6485	9.4268	8.9966	3.3111	9.0443	0	1.6134	8.1716	2.5375	10.506	6.5708	3.3602	7.0534	0	7.1402	0	10.2935	12.1718	6.9649	9.7715	1.0214	10.5476	10.3864
TCGA-B6-A1KC-01	9.7868	2.0785	0	12.1243	11.7986	11.9548	14.3253	3.7626	0	6.1224	7.9003	0	8.9834	0	12.0021	9.0777	6.0042	6.2683	9.2376	7.9854	8.2603	10.0127	11.782	6.8417	7.5889	11.9941	10.2303	8.9603	7.1353	2.4629	9.2549	0	1.7034	9.2069	4.1508	10.2872	6.0679	6.9559	7.112	0.4032	0	0	10.5763	12.4457	6.0399	9.1839	0	11.161	10.6139
TCGA-B6-A1KF-01	9.4175	7.1509	0	11.4336	10.6711	10.7792	12.4443	3.8809	0	6.4693	9.5655	1.5332	7.8992	0	10.8913	10.4351	5.4311	11.3663	10.3326	6.4998	6.6839	10.3063	11.8134	8.7601	4.9331	13.9244	8.4859	7.092	8.4355	1.2754	8.8074	0	2.8392	9.1708	2.7404	9.6264	2.5199	4.417	6.2801	0.5592	1.2754	0	9.8853	12.5575	3.6824	10.1978	0	10.8762	9.5628
TCGA-B6-A1KI-01	9.5345	3.4173	0	12.2056	10.9148	10.3459	12.2604	5.4051	0	5.5834	9.3906	0	8.7052	0.6662	11.3514	9.9962	5.0308	9.1899	10.283	7.2067	7.7633	9.7341	10.785	7.4651	7.6959	12.7996	10.4024	8.8295	7.4705	4.0489	8.1624	0	1.1202	9.7499	2.717	10.4898	5.3122	1.8643	7.0778	0.911	3.7359	0	10.5085	12.221	5.5656	9.6999	0.3712	11.3028	10.1963
TCGA-B6-A1KN-01	8.3331	2.4254	0	12.084	10.667	10.6629	12.6926	3.7584	0.369	5.6843	8.4543	0	8.8105	0	10.5164	10.163	5.1806	8.9899	11.2426	6.3631	7.0139	10.2287	10.633	6.7814	5.9599	12.7029	10.1916	8.4459	9.112	3.7891	9.3451	0	0.9064	10.1363	3.0508	9.8993	6.4902	1.7363	7.4488	0	3.7584	0	10.8132	12.453	5.2595	10.5164	0	11.5868	9.9639
TCGA-B6-A2IU-01	10.6681	3.6441	0	11.7814	11.4559	10.2699	12.5882	3.6441	0	5.798	9.5715	1.6584	9.058	0.7815	11.0224	9.9353	5.0904	9.853	9.7907	6.5942	7.2476	10.4103	10.7915	5.6501	7.6333	12.9807	11.2366	8.4994	8.3032	2.1999	8.8534	0.7815	3.0337	10.2581	2.5927	10.9498	6.0379	6.3867	6.4942	0	6.022	0	10.1966	12.3957	5.7409	9.873	0	11.4916	10.5848
TCGA-B6-A3ZX-01	10.0864	5.1556	0	11.0592	10.1776	9.5994	11.9565	8.9928	0.7311	4.8438	8.7491	0	8.8982	3.1568	11.0903	10.0083	6.4061	8.4852	10.2828	6.955	8.0406	10.5335	11.6472	7.5115	7.6645	14.1566	8.2599	8.356	8.6869	6.6626	7.211	0	1.214	9.141	5.4007	9.1376	10.373	2.2109	7.9161	0.7311	5.2209	0	9.9951	12.2893	3.4891	10.9604	0	11.3472	10.4199
TCGA-B6-A400-01	9.8701	4.0459	0	11.4119	10.2622	10.5327	11.7236	5.3615	0.665	6.5785	9.8036	0.3705	9.0516	3.0565	9.8979	10.248	6.1903	11.3014	9.7217	5.6238	6.4049	10.7918	11.9588	6.6559	8.732	13.3782	9.4093	7.9514	9.3798	6.8588	8.6857	0	1.6086	9.8428	4.3861	9.8538	8.9356	6.7687	7.4113	0.3705	2.2649	0	9.8665	11.9934	5.666	11.5969	0	11.1018	9.4654
TCGA-B6-A401-01	10.4373	2.7689	0	11.6628	10.684	10.0009	12.6528	3.9095	0.4245	6.4633	9.6281	0	8.3011	1.4386	10.2587	10.4719	6.0519	11.985	9.0291	6.2722	7.2852	10.6631	10.9076	6.2856	7.9136	13.6226	9.8341	9.2485	9.2273	3.4032	7.3041	0	2.7689	9.3282	3.3067	10.1245	7.3622	0	7.4094	1.0188	5.5392	0	10.081	12.0684	6.4063	10.6461	0	10.9376	10.0561
TCGA-B6-A402-01	11.9389	2.6548	0	11.4201	10.6321	10.8407	12.5673	3.5853	1.3951	7.8759	10.0671	0	9.14	1.3951	9.4501	10.626	6.4494	12.4388	9.6117	4.8229	7.7909	10.3214	11.7406	7.6777	6.899	13.6425	9.5794	8.1425	9.8058	1.1522	6.9924	1.3951	2.9107	10.1532	5.251	10.545	5.035	3.3747	8.1611	0	3.4838	0	10.0877	12.4189	3.8527	11.1893	0.4931	10.361	9.1285
TCGA-B6-A408-01	9.8372	2.7997	0	11.3585	11.1778	9.9288	12.3923	4.4393	0.7668	6.0799	9.8244	3.3391	8.8935	1.9283	10.6943	9.9156	5.791	10.2189	9.3963	7.1064	6.8973	10.4293	11.0735	6.7962	8.9432	13.4765	8.1536	8.5121	9.2566	4.0074	7.6606	0	1.2648	8.8448	3.3391	10.4789	7.9208	6.7871	7.7596	1.0372	6.5858	0	9.9987	11.7199	5.101	10.3071	0	10.2978	10.7358
TCGA-B6-A409-01	10.2862	4.7417	1.9492	11.4522	11.6052	9.5244	13.0138	4.857	0.3984	3.995	10.8308	0	8.1911	2.7492	9.586	11.0459	4.707	12.4236	10.097	5.3929	6.1293	10.4734	10.9052	5.9881	7.1019	14.6808	9.7431	7.1418	5.5578	2.8158	4.7588	0	0	9.9718	3.9363	9.5449	6.359	1.3728	7.746	0	3.5227	0	9.5325	12.0423	2.0634	10.7463	0	10.5059	9.0106
TCGA-B6-A40B-01	10.2178	1.9559	0	12.1597	10.1785	9.8543	12.0326	4.1406	0	5.7493	10.1067	0	8.4262	2.1762	9.9596	10.216	5.1258	8.7495	9.726	6.1315	6.7358	10.5006	10.8719	5.6407	8.2208	13.9489	9.8598	8.7092	8.4032	3.2688	7.1212	0.4005	0	9.3454	2.8236	9.9087	6.96	1.5458	8.1391	0.7136	5.4553	0	10.0187	11.881	6.1705	10.6922	0	11.0264	10.059
TCGA-B6-A40C-01	10.1189	3.8525	0	11.7047	10.5969	10.1104	12.7808	4.6042	0	6.8019	10.4225	1.7947	8.5262	1.6759	10.0229	10.5753	5.8935	10.919	9.8268	6.3223	6.9629	10.3707	10.8077	6.2669	8.0785	13.4036	9.8337	8.6127	9.2964	2.9232	7.7538	0.3498	1.5463	9.3659	4.1927	9.7825	7.5806	7.4441	7.5194	1.246	4.6987	0	10.4053	11.9227	4.1262	10.4553	0	10.7971	10.3977
TCGA-BH-A0AU-01	9.5015	3.6705	0	12.3658	11.3783	10.3845	13.0406	3.2591	0	6.0538	9.1085	0	8.9893	0	11.4923	10.6888	5.0263	8.6837	9.7452	8.3302	7.4227	10.0903	11.2623	6.7107	6.7648	12.5318	10.0894	7.4858	8.7026	4.8343	9.1167	0	3.7693	9.5352	2.0562	10.0371	7.8527	5.9418	5.9523	0	4.2855	0	10.889	12.4359	5.4402	9.9102	0	11.8075	10.491
TCGA-BH-A0AV-01	8.9667	4.7651	0.7412	11.4809	11.0323	10.7211	11.9788	5.1936	0	5.7564	8.1364	0	9.8696	1.4217	11.286	10.1596	4.5127	11.8435	10.9737	5.6053	6.5804	10.3414	10.27	7.7079	7.3259	13.4962	8.6484	7.3943	7.5393	3.8844	9.918	0	1.8822	10.2852	2.5938	9.8083	6.7962	4.9172	6.6496	0	0	0	10.3744	12.5188	5.5752	10.0807	0.7412	11.2895	10.026
TCGA-BH-A0AW-01	9.489	3.6228	0	12.1473	11.3334	10.4289	13.149	5.3032	0	4.4922	9.7225	0	8.6979	1.0921	10.3671	10.3078	4.025	10.7762	10.5234	6.543	7.5527	10.0559	11.1598	7.4537	7.4057	14.2385	8.9265	7.8679	7.4768	5.6668	7.8361	0	0	8.958	1.9372	9.6348	9.3051	1.7065	7.3424	0	4.1682	0	9.3964	12.0457	2.6072	9.9174	0	10.9339	9.2391
TCGA-BH-A0AY-01	9.1019	3.9797	0	11.8532	10.7975	9.942	12.8481	5.7438	0	6.607	9.805	1.4533	8.5056	1.204	10.6028	10.8005	2.8246	11.1609	10.233	6.2596	6.3158	9.8771	10.8456	6.9026	7.8591	13.3568	10.4272	7.2169	9.3517	3.6205	8.7925	0	0	9.2348	3.4007	9.7958	8.156	2.7333	6.3774	0	4.6632	0	9.5736	12.2094	5.6595	9.9266	0	10.6072	9.666
TCGA-BH-A0AZ-01	9.4325	3.4037	0	11.9718	11.0161	10.7919	12.0635	5.7079	0.9696	7.3736	9.3321	0	8.6649	0.5648	10.9223	9.9328	4.4958	10.4514	9.8133	6.6396	7.163	10.1405	10.7122	7.5755	7.5671	13.6547	10.2332	7.975	7.0371	5.8585	8.0961	0	0	8.9415	2.273	9.8826	7.3984	2.534	6.6603	0.5648	2.1224	0	10.5146	12.063	6.7529	10.2315	0	11.274	10.0327
TCGA-BH-A0B0-01	9.6569	4.6651	0	11.4611	11.4202	10.0833	13.0191	4.7113	0	5.8373	8.9905	0	8.5179	1.9603	10.5214	9.9716	4.5168	11.396	10.1259	6.5599	7.3443	9.86	10.8415	6.8194	8.294	13.2629	9.8706	8.4116	7.7368	4.4637	7.93	0	1.163	8.9465	3.0764	10.2084	8.513	6.1031	7.1566	0.4989	5.4715	0	9.8286	12.1007	5.0176	9.9601	0	11.2709	9.822
TCGA-BH-A0B1-01	9.0398	2.35	0	11.6232	11.1731	11.1661	12.374	4.6775	0.4569	6.4624	9.7271	0.4569	9.6395	0	11.5417	10.9452	3.6918	8.8768	9.5524	5.9215	6.2599	9.8623	11.0841	6.7688	6.8767	12.6413	10.6673	7.9949	8.9273	3.9912	10.0917	0	0	9.7824	2.4518	10.3337	6.315	3.7328	6.9536	0.8034	4.7789	0	10.6553	12.5603	6.368	9.9064	0.4569	11.4692	10.2567
TCGA-BH-A0B3-01	9.708	3.1799	1.1055	12.2457	10.7971	10.5678	11.6632	3.1799	0.822	5.0044	9.588	0	8.5652	0.4687	10.2375	10.6735	5.0215	11.4239	10.1303	5.7747	6.8554	10.2848	10.7464	7.3386	7.6883	12.1903	9.7007	7.9217	8.552	3.3525	8.5341	0.4687	1.1055	10.5131	2.5828	10.1956	7.8611	5.0718	6.2671	0.822	1.1055	0	10.3943	12.4923	3.4057	10.4377	0.4687	11.4318	9.7414
TCGA-BH-A0B4-01	9.2534	3.0086	0	11.6441	10.4376	10.9439	11.3255	5.5586	0	5.0177	9.4366	0	8.6605	0.7143	10.0716	9.5559	4.8027	8.539	10.0799	6.6204	6.3752	9.9005	11.3653	6.6636	7.8353	13.4333	10.5429	8.2018	8.94	4.3378	8.4884	0	1.547	8.7997	2.7583	10.2792	8.0807	2.4555	6.639	1.1899	8.2205	0	11.0313	12.4328	5.4985	9.7496	0	10.8403	10.02
TCGA-BH-A0B5-01	10.2724	2.5858	0	11.9089	10.7238	10.1034	12.4667	3.7379	0	5.1973	8.9542	0	9.0056	1.7376	11.5273	9.5994	5.4272	8.5996	9.9637	7.027	7.8254	10.029	10.7192	6.59	7.6045	12.8319	10.1091	9.0399	8.0599	5.3585	9.5897	0	0.7373	9.5382	2.0007	10.3315	8.092	2.1162	6.6009	0	5.2104	0	10.5193	12.6387	4.1439	10.6565	0	11.2837	10.7683
TCGA-BH-A0B6-01	10.2854	2.8798	1.579	11.7959	10.7924	10.0803	12.2798	5.7725	0.4828	6.0312	9.9714	1.373	8.9423	1.1326	10.1247	9.7289	3.2246	9.9143	9.8775	7.2783	6.9383	10.4793	10.6505	6.8584	8.5214	13.9316	10.3558	7.6789	8.2569	5.7407	7.8991	0	0	8.4165	3.0277	9.2385	10.012	2.5286	7.5441	1.1326	3.6921	0	9.8437	12.0756	4.809	9.8443	0	11.0336	10.0231
TCGA-BH-A0B7-01	9.1984	4.3177	0	11.4783	12.3537	10.2311	12.1376	5.0516	0	3.9684	8.95	0	8.4431	0.4408	11.7465	10.0612	4.4651	10.946	10.3485	5.7711	7.3351	9.8643	11.1349	7.5831	7.6331	13.6729	8.6239	7.7631	6.941	5.3958	8.1537	0	2.1935	9.3812	3.0264	9.4351	8.9141	3.3635	6.5145	1.0512	5.0042	0	10.4529	12.4361	4.2104	10.4444	0	11.2815	9.7115
TCGA-BH-A0B8-01	9.2149	1.7207	0	11.6224	9.9587	10.5233	12.8255	3.3481	0	4.6631	9.2824	1.7207	8.8774	0	11.5275	9.7289	3.8395	9.3621	9.6167	7.0429	7.8916	10.2415	11.134	6.5078	8.2453	14.0328	11.0719	8.4976	7.4362	4.1691	9.2082	0	0.9398	9.1013	2.3597	10.8626	6.7048	5.01	6.9441	1.2494	1.2494	0	10.3983	12.5285	6.2006	10.543	0	10.7844	9.695
TCGA-BH-A0B9-01	10.0971	9.5132	0	12.0289	9.6044	10.7032	12.6124	6.165	0.2915	2.8619	11.1343	0.5339	10.2661	2.3935	10.5331	10.6314	5.8825	12.1092	10.278	6.1424	7.7621	10.3717	11.2654	6.6173	7.9538	14.64	9.1761	7.5388	8.2306	5.5721	6.4793	0	2.3935	9.18	2.9056	9.7976	8.5156	3.6603	8.0128	0	2.9481	0	9.8917	12.6573	6.3267	11.4747	0	11.8208	9.3682
TCGA-BH-A0BA-01	8.7218	5.2743	0	12.3758	11.4299	10.6341	12.6763	4.7574	0	4.6234	8.7634	0	9.2568	0	11.3297	10.5725	4.4977	9.7736	10.3023	7.2064	8.3223	10.0888	10.6456	7.2721	6.9371	12.7028	9.7042	9.0485	8.7759	4.5195	9.0039	0	1.0202	9.0716	3.309	10.5718	7.8622	3.8446	6.558	0.7532	5.6442	0	10.1847	12.151	4.5619	9.9723	0.7532	11.1017	9.9904
TCGA-BH-A0BC-01	9.1227	2.386	0	12.031	11.6193	10.3625	12.23	4.3016	0.3806	5.0045	9.684	0	8.6114	1.7721	10.7527	9.9303	3.2863	10.1358	10.2022	6.9599	6.7853	9.7924	11.241	7.2505	8.8523	13.6424	9.0539	8.5627	7.9715	4.7038	8.4351	0	0.3806	9.3653	2.2089	10.2039	8.0492	3.6408	7.648	0.9304	4.0355	0	9.7773	12.287	5.3417	9.5613	0.3806	10.5676	9.6856
TCGA-BH-A0BD-01	9.7808	1.9793	0	11.9324	10.8463	10.0263	12.2776	4.2468	0.4082	5.763	8.8943	0	8.4333	1.3979	11.1066	9.6075	4.6922	10.7587	9.9949	6.4101	7.0636	10.1896	10.6081	6.4538	8.2255	12.8191	10.4349	7.8159	7.7162	3.7817	8.026	0	0.4082	10.1004	1.5666	10.316	8.1239	6.4699	6.9987	0.4082	4.4111	0	10.6685	12.7833	6.3419	10.3843	0	11.4755	10.5498
TCGA-BH-A0BF-01	9.149	2.3889	0.4701	11.9999	10.7234	10.4758	12.8844	5.2027	1.8862	5.749	9.0808	0.4701	8.9272	3.0565	10.8534	10.019	5.5015	11.3585	10.2185	6.7038	7.9739	9.7833	11.8591	7.5295	8.0395	13.3732	9.6686	8.5716	8.3764	5.3733	8.2137	0	1.3454	9.2547	2.1594	9.8054	9.1093	3.9671	6.3215	0	1.3454	0	9.9433	12.2143	5.2473	10.1438	0	11.0654	10.2096
TCGA-BH-A0BG-01	10.6362	4.2172	0	11.8263	10.9188	10.5138	12.8278	5.4405	0.7035	8.6295	9.1034	0	9.5225	0.3943	10.8081	10.4551	5.7579	12.0445	9.6883	4.3115	6.9082	9.8992	10.9494	6.4959	7.4375	13.3966	10.1796	6.9854	8.3761	4.7594	8.4851	0	0	9.3379	3.2927	10.0788	8.7215	4.0077	6.5836	0.3943	1.8132	0	10.3053	12.4023	5.074	10.5372	0.3943	11.8113	9.6538
TCGA-BH-A0BJ-01	9.5628	1.8117	0	11.7872	11.3273	10.1531	13.0333	4.5822	0	6.0659	9.5798	0	8.4774	0.4421	11.3925	9.6115	3.7982	9.3407	10.2374	7.3241	7.101	10.0781	10.6408	6.4694	7.2743	13.4822	10.4123	8.4407	7.652	5.2042	8.3876	0	0.4421	9.3722	1.2837	10.067	7.6698	4.0687	6.6281	0.4421	4.6456	0	10.595	12.4119	5.4129	9.9128	0	11.6697	9.7838
TCGA-BH-A0BL-01	9.5235	6.2779	0	11.4204	11.0695	10.0744	12.5568	4.4577	0	4.6792	8.578	0	8.8223	1.4976	11.5244	9.6149	5.6681	11.4855	10.1347	6.7869	8.219	9.7399	11.405	8.1862	8.0126	13.0431	8.5769	7.7923	7.7962	4.9864	8.7355	0	2.3078	9.3449	2.3078	10.4362	8.8349	5.3511	5.7841	0.935	2.3078	0	10.3478	12.3333	6.0186	10.4232	0	11.3063	10.126
TCGA-BH-A0BM-01	9.1381	4.9806	0	11.9266	11.8759	10.8799	12.5632	3.7802	0	5.9427	9.9782	0	8.7492	3.1116	10.5431	9.1184	5.6814	10.6303	9.6904	7.081	7.7224	10.1608	11.2241	6.151	8.3365	14.3294	11.182	8.6792	7.4763	4.2833	7.7904	0	0.711	9.0455	3.4843	10.4555	6.6026	4.2833	7.3468	0	5.1965	0	9.6388	11.7543	4.9806	10.0319	1.5414	10.9392	10.0133
TCGA-BH-A0BO-01	9.6443	4.334	0	11.7681	11.5576	10.1557	11.7604	3.3815	0	6.1334	8.1839	0	9.3816	0.9816	11.2243	9.9455	4.4458	9.936	9.9114	6.1065	7.7379	10.1599	11.025	7.004	8.1155	12.834	9.0915	8.1839	7.4061	4.3571	8.6887	0.4059	0.9816	9.3553	3.0828	10.407	7.0436	2.7757	6.7137	1.7111	5.0656	0	10.3322	12.289	3.4258	9.6571	0	12.3624	9.8614
TCGA-BH-A0BP-01	9.4689	2.0032	0	11.6446	11.0036	10.2635	12.2874	5.6908	1.0022	6.2427	9.2909	1.0022	8.1024	1.0022	10.5449	10.5723	4.3964	12.3272	9.8396	6.9758	8.722	10.2909	11.1004	6.9585	8.4166	13.307	10.6948	8.8592	8.0183	2.8111	8.7508	0	2.8111	8.973	3.0038	10.1509	6.6696	2.3254	6.8747	1.8104	4.496	0	9.5723	11.9481	6.3262	9.5732	0	11.0336	9.9454
TCGA-BH-A0BQ-01	9.3216	2.7224	0.5526	11.9665	11.4105	10.4406	12.8186	4.7115	0	5.8329	10.0717	0	8.4629	1.5193	10.6263	10.3312	4.2275	11.9019	9.9627	5.8563	6.4329	9.9259	10.863	6.9291	7.8807	14.1788	9.9847	7.8345	6.9673	4.5484	7.4363	0	0	9.4893	2.6166	10.2826	7.5909	3.3025	7.1347	0	3.8142	0	10.3584	12.2025	5.0732	10.0661	0	11.1783	10.2624
TCGA-BH-A0BR-01	9.4925	0.5152	0	12.3543	11.6468	9.4882	11.5199	3.8811	0	5.0895	9.3084	0.5152	8.7459	0.5152	10.4327	10.5903	3.7491	11.6328	10.361	5.9923	7.6418	9.6652	11.0504	7.3336	7.6255	12.6618	9.4752	7.9201	7.0666	3.7945	7.4391	0	0.5152	9.0655	2.1484	10.296	7.3808	2.1484	6.7124	0	6.0495	0	10.128	11.9193	5.1604	10.3977	1.6535	11.1564	9.379
TCGA-BH-A0BT-01	9.0198	1.3414	0	13.1881	11.0911	10.4244	12.6427	2.7553	0	4.6308	10.7406	0	8.4495	1.1046	10.2377	11.4924	5.624	9.6035	9.4741	7.046	6.8199	10.1629	11.3431	5.7527	7.5985	13.2402	9.4702	8.6948	8.7317	3.6879	6.7801	0	0.8213	9.1924	2.7553	11.1037	7.0873	1.7229	6.8962	0	3.2383	0	10.4789	11.8888	5.6128	10.2654	0	11.3301	10.1149
TCGA-BH-A0BV-01	9.3338	1.5453	0	11.9997	10.7961	10.6289	12.9371	4.5864	0	4.8002	9.366	0	8.7963	0	11.9124	9.38	4.7184	8.139	10.2395	6.7402	7.4842	9.9818	10.8924	7.224	8.228	12.0309	9.9952	8.304	7.7896	4.4911	6.9473	0	0.4685	9.4766	2.2742	10.2272	8.1604	0.8217	5.8623	0.8217	3.851	0	10.8275	12.7411	4.8963	11.0114	0	11.6071	10.6268
TCGA-BH-A0BW-01	10.5256	2.6226	0	11.7902	11.1562	11.174	12.7078	7.6059	1.3067	6.8156	7.366	0	8.9939	3.907	11.7728	10.4029	6.3779	11.8378	10.7643	4.8943	7.2381	9.8606	10.5749	9.8998	6.9323	11.3182	9.5143	7.2096	8.5177	3.8712	8.1327	0	1.0741	9.6106	2.4387	9.7609	8.1459	2.3372	5.1552	0	3.8712	0	10.8408	12.5357	6.1941	9.6153	0	11.9048	9.4572
TCGA-BH-A0BZ-01	9.3525	2.2088	0.6815	12.3827	10.9425	10.1667	12.9863	4.753	0.3806	4.3015	9.8221	0	8.6755	1.4913	9.876	10.1545	4.6526	11.3088	9.5881	6.3719	7.0965	10.3891	10.6702	7.192	7.3406	13.2045	10.6977	7.9487	8.8347	4.4079	8.1275	0	0.3806	9.1037	2.6165	9.7632	8.6967	0.3806	5.9539	0	3.3302	0	10.2319	12.4488	4.507	10.4893	0	10.9963	10.0142
TCGA-BH-A0C0-01	9.9033	2.4772	0	11.1156	11.4465	11.4041	12.0771	4.4301	0.5428	7.2884	9.4454	0.5428	8.7419	0.9364	10.5607	10.2393	5.8027	11.9689	9.9383	6.2551	7.3135	10.3431	11.7763	6.9041	7.5247	13.3722	9.4974	8.5929	9.0782	4.5475	8.3799	0	1.9034	8.4034	1.2452	9.8521	9.3984	2.0696	6.7535	0	7.9656	0	10.5195	12.3119	2.7947	9.8006	0	11.2429	9.8087
TCGA-BH-A0C1-01	8.8403	2.5719	0	11.3096	10.7624	9.9121	12.7744	3.6485	0.9922	6.1207	8.7896	0	8.7503	0	11.6479	10.0679	4.0151	10.8117	10.7337	6.3996	7.8067	10.134	11.1989	7.2207	6.8455	13.2224	9.0981	8.7592	7.6964	5.0863	9.3973	0	0	9.9549	1.9883	10.3492	8.1205	2.4023	6.7961	0.9922	3.7581	0	10.0337	12.7143	5.8259	10.4314	0	11.6405	10.0076
TCGA-BH-A0C3-01	9.2278	6.864	0	11.7001	11.3925	10.8814	11.9426	5.0872	0	4.9558	9.2	0	8.8387	1.6393	11.2637	10.3088	5.1401	11.3471	9.6652	6.594	8.1795	9.5553	10.6996	8.0688	8.7791	12.954	9.8992	8.1816	7.3967	5.9815	8.7789	0	3.5848	10.5184	3.2419	10.3135	8.8638	3.0341	6.1542	0	1.9859	0	10.7138	12.2621	4.8749	9.8616	0	11.0219	9.966
TCGA-BH-A0C7-01	10.0931	3.609	0	11.382	10.7663	10.3366	12.724	2.2163	0.334	5.091	8.6721	0	8.6967	0.605	10.7342	9.7939	5.2176	8.1664	10.8287	7.5449	7.1908	9.9606	10.9786	6.3806	8.0451	12.619	10.1006	9.4996	7.7664	5.277	8.6119	0	0.8331	9.7251	2.1331	10.47	7.3741	4.5161	5.9773	0	6.451	0	11.3139	12.6991	4.6419	10.298	0	11.8493	10.6316
TCGA-BH-A0DD-01	9.4225	1.6326	0.7658	11.7376	10.9439	10.2458	12.4316	4.005	0	5.6034	8.6507	0	8.91	0.4331	11.6718	9.1189	4.7687	5.1564	10.3117	7.3184	7.6829	10.6551	10.3743	6.3243	6.9502	12.5014	9.95	9.1423	8.373	3.7285	8.9058	0	1.4598	9.1724	3.2332	10.4874	6.6451	3.386	6.0163	0	5.3171	0	10.3482	12.6536	7.3089	10.5631	0	12.1108	10.1094
TCGA-BH-A0DE-01	9.5461	2.9611	0	11.7111	11.0627	11.2355	12.3565	4.8946	0	4.5209	9.065	0	8.9785	1.136	10.851	9.623	6.1225	10.1694	9.6744	6.695	7.6569	9.7099	10.9815	7.2547	8.1595	12.8067	11.377	8.3784	7.6455	3.7841	8.0536	0	2.0683	8.6984	1.5831	9.7933	7.7156	5.0417	6.4469	1.3768	2.7201	0	10.4716	11.7494	6.4534	9.9512	0.4846	11.4186	10.1242
TCGA-BH-A0DG-01	8.8111	3.8834	1.625	11.9622	10.9277	10.183	12.6406	4.9933	0.5027	5.4437	8.985	0	8.9367	0.8748	10.9078	10.244	3.9236	9.232	10.2345	5.9511	7.527	10.4906	10.3295	7.3795	7.2162	13.1995	9.9806	8.266	7.5139	5.0847	8.6438	0	1.625	9.2588	2.4818	10.0851	8.3679	3.3465	5.9895	0	4.0008	0	9.9548	12.3103	4.7467	9.7845	0.5027	11.3684	9.9365
TCGA-BH-A0DH-01	8.8246	1.7041	0	11.8424	11.6243	10.7845	12.0588	3.4805	0	4.3088	9.6715	0	8.9649	0.4609	10.7556	10.1703	5.044	8.5841	8.9875	7.0066	7.0645	10.0191	11.0643	5.918	8.085	12.4518	11.2113	8.4768	8.1632	2.9588	7.9159	0	0.4609	9.4711	2.0039	10.6345	7.1202	6.1344	6.7684	0	3.2141	0	10.6097	11.9201	6.827	9.4832	1.3251	11.4127	10.3632
TCGA-BH-A0DI-01	9.3976	2.7675	0.8718	11.7747	11.2962	10.2366	12.0657	5.2134	0	5.7799	8.8505	0	8.5772	0.8718	11.0067	9.8212	3.9945	9.58	9.8931	6.5019	6.913	9.8164	10.1539	7.66	7.8322	13.6295	9.9056	7.7518	8.0471	4.3578	8.4983	0	0	8.88	3.1512	10.1752	7.8691	4.9289	6.6101	0	4.5992	0	10.5027	12.1215	4.9289	10.5349	0.8718	11.061	10.1554
TCGA-BH-A0DK-01	8.8819	3.0357	0	12.4004	10.8126	10.4285	12.2978	5.7697	0	5.3112	10.0932	0	8.6034	2.0532	10.7585	9.9435	4.6089	10.3456	9.8616	6.0791	7.0876	10.0971	10.857	7.5284	8.1721	13.6958	9.8112	8.0678	7.9651	5.6193	7.9094	0	0.5361	9.6024	2.3364	10.3194	8.9725	1.8876	6.644	0.5361	2.6782	0	9.9568	12.1633	5.0619	10.2003	0.9261	10.8594	10.3565
TCGA-BH-A0DL-01	11.1809	1.6607	0	11.461	11.6693	10.2365	12.5569	3.6354	0	3.0724	8.7758	0	8.7335	0.6939	10.5278	10.0532	5.6017	11.6066	10.1457	6.1456	6.9242	9.9385	10.4614	6.3776	8.1518	13.086	9.3972	8.6506	9.0799	3.444	5.4672	0	0.3882	9.0823	1.1605	10.0674	8.6791	1.1605	5.9719	0	2.4938	0	10.403	12.4424	1.7952	10.6609	0	10.7531	9.1568
TCGA-BH-A0DO-01	10.4995	3.9977	0	11.8661	11.1226	10.3785	13.0259	4.3731	0	6.2245	9.5544	0	8.7475	0.4491	11.2737	10.4422	4.9174	10.7242	9.7593	7.4709	8.2153	9.8181	10.9221	6.7744	7.1658	13.3039	9.2618	9.2488	7.5741	2.2179	8.2624	0	2.4284	9.6656	1.8305	10.5678	6.7551	6.4937	6.68	0.4491	5.4263	0	10.3481	12.4002	5.4506	9.8047	0.7912	11.8696	10.2717
TCGA-BH-A0DP-01	10.1757	2.6191	1.4407	11.4718	11.2128	10.5395	12.9302	4.6191	0	6.8457	9.3919	0	8.8268	0.5146	11.4244	10.4735	5.4829	12.2262	9.4863	6.7853	6.7046	9.7818	10.7405	6.7741	7.5065	14.0911	10.1322	8.0336	7.5271	4.2152	7.9335	0	1.4407	9.6484	2.6191	10.3657	7.834	5.8149	6.8295	0	4.1117	0	10.487	12.1263	5.6645	9.8374	0	11.4188	10.3821
TCGA-BH-A0DQ-01	9.2398	5.0026	0	12.2941	11.6315	10.4256	12.2835	5.7363	0	5.5475	9.4709	0	8.5155	1.1545	10.869	9.408	4.9076	9.5021	10.2367	7.3935	7.6351	10.023	11.2114	6.9083	7.9032	12.7629	10.4975	8.3208	8.0342	5.1757	7.2576	0	1.1545	9.0471	3.4876	10.6059	6.8811	7.5496	7.1865	0.4944	3.589	0	10.3838	12.2391	5.5349	10.0153	0	11.1678	10.3878
TCGA-BH-A0DS-01	9.4443	2.2752	0	11.8177	11.548	10.7896	13.3263	3.753	0	6.7363	10.0867	0	8.6086	1.9562	10.5131	10.502	5.4972	11.1987	9.497	6.6493	7.0555	9.5464	11.1642	6.6405	8.17	13.6401	10.919	7.9217	9.2106	3.2692	8.6192	0	1.287	9.4893	1.9562	10.2611	8.0989	1.5461	6.8184	0.5657	6.0919	0	10.2222	12.0814	7.0079	10.0007	0	10.8144	9.9707
TCGA-BH-A0DT-01	9.4699	3.517	0	11.9599	11.4932	10.5449	13.6864	4.8316	0	5.9211	8.994	0	8.6904	0	11.1501	9.8369	4.8892	11.2589	9.8756	7.1443	7.465	9.8796	10.9447	7.25	7.4449	13.3132	10.474	8.4337	7.9445	4.7089	8.1293	0	1.1116	9.6454	1.732	10.6224	8.1432	4.076	6.9503	0	3.7834	0	10.4358	12.3258	5.9118	9.7541	0	11.5269	10.385
TCGA-BH-A0DV-01	9.4847	3.5863	0	11.9457	11.1668	10.3453	12.2191	6.225	0	6.6453	9.7018	0	8.6697	2.9717	10.8847	9.8974	3.8472	10.5507	9.879	6.4131	6.5011	10.0233	10.5975	7.533	8.7018	13.6268	10.1779	7.5214	6.7082	4.3465	8.6138	0	0.6737	9.2643	3.6216	10.2184	7.4046	4.1907	6.7123	1.6244	4.5062	0	10.6055	12.1518	6.3461	9.8072	0	11.359	10.3708
TCGA-BH-A0DX-01	9.7153	3.7712	0	11.579	11.5448	10.1593	12.3574	5.4405	0.4565	6.7623	9.0864	2.1208	8.717	2.8732	11.066	10.2239	4.5669	9.7948	10.3315	6.7171	8.1565	10.3427	10.8165	7.1728	8.157	12.7148	9.3649	8.8474	7.2872	4.0231	8.4969	0	0	9.4934	2.5455	10.2756	8.0307	1.0817	6.8013	0	4.7773	0	9.721	12.2658	4.7576	9.5724	0.4565	11.443	9.6182
TCGA-BH-A0DZ-01	9.704	3.587	0	11.5199	11.3034	10.2157	11.726	4.6767	0	6.6703	9.441	0	8.6229	1.8247	10.5045	10.4877	2.6052	10.1013	9.9309	6.5185	6.1043	9.8772	11.3188	6.3338	7.34	13.4522	9.4322	8.137	6.7519	5.7653	7.6752	0	0	8.7101	3.587	10.2064	6.6582	2.1342	7.7734	3.7774	2.1342	0	9.6457	12.145	4.9777	9.3577	0	10.283	9.0072
TCGA-BH-A0E0-01	10.4305	9.3537	0	11.7422	10.4608	9.3698	13.3148	4.9477	0	3.0553	9.5842	0	8.7543	0.6865	10.1905	9.8776	6.8295	12.7093	10.385	6.411	7.1962	10.1612	10.823	5.1092	6.9535	14.6008	10.6128	7.6848	8.393	2.8266	6.27	0	4.021	9.2449	2.8266	9.6249	7.6589	2.3966	7.214	0	2.8266	0	9.9699	12.4343	5.1344	10.6345	0	11.7742	8.9105
TCGA-BH-A0E1-01	8.8364	2.7947	0	11.9996	10.8622	9.5364	12.2874	4.0736	0	6.2671	9.8083	0.4812	8.2189	1.1295	10.8598	9.8991	2.3101	10.585	10.283	6.3181	6.655	9.9021	10.644	6.8705	8.4199	13.0421	11.206	7.8144	7.3656	3.0227	7.6535	0	1.3694	9.8435	1.1295	10.6716	5.6466	3.446	6.7641	1.7551	3.446	0	10.3739	12.4956	4.3223	9.8804	0	11.5014	10.3487
TCGA-BH-A0E2-01	9.6913	0.4777	0	11.9049	11.0442	11.0469	12.9773	5.3448	0	5.9594	10.2179	0.4777	8.7998	0	10.8499	10.0205	4.3934	9.4051	10.3357	7.0281	7.8541	10.0611	11.1464	6.1183	7.2629	13.6365	10.6628	8.5032	8.029	4.8115	6.698	0	0	9.0796	1.9059	10.2279	6.8133	6.3199	6.6816	0	5.4392	0	9.5451	12.0532	4.89	10.3312	0	11.2613	10.3122
TCGA-BH-A0E6-01	8.8597	2.7241	0	12.1362	10.1931	10.635	12.7827	6.0228	0	4.1173	9.9899	0.5532	8.2269	0.5532	10.1028	10.7972	6.2786	12.597	10.1046	5.9807	7.3081	10.2279	12.0901	7.2867	9.0168	14.4276	10.8247	7.6511	7.8657	2.7241	4.5788	0	0.5532	9.2732	3.4957	9.7928	6.5473	3.3043	7.1792	0	3.1609	0	9.7503	11.7402	5.6856	11.4732	0.5532	11.368	10.0201
TCGA-BH-A0E7-01	9.7729	1.7233	0	11.9938	11.6884	10.475	13.0737	4.4597	0	4.2575	8.8984	0	9.4994	0	11.5472	9.9098	5.1391	8.038	10.3213	7.3888	7.5614	9.7917	10.9671	5.9807	6.7324	12.2294	10.793	8.308	8.4067	2.4864	9.8496	0	2.33	9.342	1.9551	11.0758	4.7799	3.9164	7.2209	0	5.5018	0	10.5428	12.1971	7.0899	9.4083	0	11.5575	10.5605
TCGA-BH-A0E9-01	9.7486	5.5329	0	11.577	10.8528	10.4153	13.0421	3.704	0	5.6895	8.5469	0	8.7958	2.0652	11.13	9.514	4.8907	10.9086	10.5876	7.4345	8.3622	10.1881	11.0444	7.0786	7.684	13.0691	10.1123	9.0422	7.5589	4.7074	8.5886	0.4371	1.9378	9.7786	3.5381	10.855	7.6224	5.9345	6.4545	0	6.6953	0	10.5481	12.4902	4.9904	9.7462	0	11.6473	10.6995
TCGA-BH-A0EA-01	9.9591	6.6446	0	11.7452	10.8251	10.0255	12.8607	5.915	0	6.0251	9.0176	0	8.5933	1.2843	11.5023	9.8516	5.2602	10.4381	10.0638	6.8137	7.5031	9.9425	10.6462	7.0079	8.7895	13.2032	9.8734	8.003	7.9341	3.1914	8.9169	0	0	9.6232	2.8522	10.214	8.0137	5.8204	6.712	2.2715	4.0697	0	10.4509	12.3248	4.5831	9.9304	0	11.3918	10.5273
TCGA-BH-A0EB-01	9.2223	0.4107	0	12.2941	11.15	10.6767	12.3511	3.7909	0.4107	5.6645	9.696	0	9.0645	0.4107	11.5398	10.5171	4.3755	8.3875	10.034	7.1951	7.6852	9.6679	11.0618	7.4823	8.5697	13.3655	10.4745	8.0645	7.0875	4.4205	8.1202	0	0.4107	9.4967	2.2085	10.3818	8.6418	1.2123	7.8279	0.4107	1.9868	0	10.6199	12.2368	4.9215	10.0162	0	11.247	10.3069
TCGA-BH-A0EE-01	8.965	1.4188	1.003	11.8067	11.7351	9.8754	12.015	2.5075	0.4165	1.8788	10.0721	0	7.9505	0.4165	10.7033	11.4876	4.4869	13.5229	10.0793	6.1557	8.8134	10.0019	10.9239	6.8676	6.4207	14.2824	9.2155	8.7271	8.0828	2.1201	7.5111	0	1.7412	9.5809	3.8469	9.3947	6.4378	2.2271	7.3309	0	4.96	0	9.1776	12.2962	3.4649	10.4023	0	10.4172	9.7731
TCGA-BH-A0EI-01	9.3543	1.889	0	11.4671	11.29	9.9948	13.1905	2.9914	0.4711	5.7732	8.0083	0	8.977	0	12.204	9.1494	4.8485	7.865	10.2113	7.6123	7.5059	9.9434	10.6996	6.6733	7.529	13.6585	9.4969	8.4165	7.6037	4.5002	7.2371	0	1.1102	9.112	1.5515	10.8176	5.9548	7.5689	7.0935	2.2817	5.7732	0	10.6657	12.2092	5.4297	9.6988	1.3477	11.6948	10.8515
TCGA-BH-A0GY-01	9.4331	1.2343	0	11.9624	11.5512	10.3487	11.8548	1.7023	0	6.6071	9.3042	0.5369	9.119	1.2343	10.9044	10.9313	4.4719	11.5776	10.0755	6.072	7.0167	9.764	11.0581	6.1474	6.6836	12.2862	9.5304	7.3233	9.7927	3.815	8.0992	0	0	9.2646	1.7023	10.4563	7.218	5.9615	6.7529	0	2.4617	0	10.2755	12.4913	4.412	10.2007	0	11.9791	9.6025
TCGA-BH-A0GZ-01	9.0024	0.9697	0	12.4098	11.0198	10.2162	12.7061	5.298	0.9697	5.2443	10.495	0	8.7416	0	10.3414	10.219	5.0069	10.2116	9.4472	6.7143	7.4861	9.6331	11.3237	7.2612	8.8944	12.874	11.033	8.6584	7.5129	3.9428	7.1341	0.5649	3.1934	9.09	2.6489	10.2592	6.5245	3.6984	7.2522	0	3.3372	0	10.0527	11.8449	7.7721	10.3382	0	11.269	10.0657
TCGA-BH-A0H0-01	11.1699	3.1817	0	11.6484	10.8805	10.1754	12.7666	3.8265	0	4.3865	9.0413	3.1383	8.8065	0.3438	10.9893	10.2214	6.0235	8.168	10.0849	6.4802	7.0655	9.9888	11.3734	5.5277	7.2638	12.729	10.642	8.6892	9.2094	2.479	9.7084	0	1.528	9.8678	1.0542	10.729	6.0647	8.9005	6.4626	0	4.3297	0	10.3666	12.768	2.7909	10.358	0.3438	11.6622	10.4344
TCGA-BH-A0H3-01	9.4787	3.8309	0.7184	11.7907	11.3989	10.3668	13.0698	5.4567	0.4035	5.252	8.6936	0	9.1038	0	11.5933	10.1295	4.7793	9.4982	10.3631	7.1564	7.9849	9.8078	10.9836	7.2046	7.6968	13.2708	9.4781	8.4505	7.041	4.3247	9.2035	0	1.3859	9.656	2.0796	10.392	7.9812	6.2936	6.9422	1.3859	2.6972	0	10.6371	12.7976	5.4354	9.881	0.7184	11.6237	10.4692
TCGA-BH-A0H5-01	9.3931	4.3885	1.0902	11.884	10.8794	10.3896	12.1844	5.0438	0	4.7531	8.8208	0	9.2345	0.4608	10.9755	9.8001	4.6914	10.7198	10.0689	7.0317	7.5862	10.008	10.8187	7.9202	7.7908	13.57	9.389	8.2812	8.0281	6.4948	7.8156	0	1.325	9.3695	2.0038	10.3284	10.5284	5.2433	6.5422	0	3.7462	0	10.6036	12.1986	5.1393	10.106	0	11.5717	10.6952
TCGA-BH-A0H6-01	9.7507	1.7795	0	11.6709	11.3997	10.5158	12.4558	3.627	0	6.5587	10.1138	0.4911	8.7456	0	10.7748	10.5314	5.8824	9.7017	9.8969	7.2695	7.1592	9.5974	11.0494	6.4357	6.7813	12.593	9.7716	8.6454	9.5468	4.0365	10.127	0	1.7795	9.0799	2.2171	10.6071	6.0941	4.2667	6.8398	0.8568	6.2788	0	10.159	11.878	6.128	9.4763	1.3907	11.2676	10.1374
TCGA-BH-A0H7-01	9.4944	1.2099	0.9891	12.3283	11.2033	10.8212	12.4012	3.3952	0.4096	6.646	8.8089	0	8.525	0.4096	10.6739	9.6201	3.6043	11.0966	9.6463	6.8404	6.0155	10.3212	11.6522	6.7727	6.387	12.9684	11.0281	7.548	9.2077	4.2769	8.893	0	0.4096	8.7507	3.5243	10.1928	6.3877	4.5838	6.6601	0.9891	3.4825	0	10.6567	12.2926	7.0043	9.0522	0	11.6884	9.4015
TCGA-BH-A0H9-01	9.1385	1.9018	0	11.4964	11.1298	10.113	12.9652	3.0067	0	4.8846	9.4521	0	8.7854	0	11.0757	10.6337	3.8372	10.3729	10.5236	7.2171	7.3124	10.4811	11.0225	6.1675	7.523	12.7155	10.4284	7.9038	7.8608	2.5088	7.6551	0	0.4761	9.1809	1.1196	10.4467	6.5494	5.0807	6.2639	0.4761	2.6047	0	10.4353	12.602	3.8372	10.0248	0	11.5761	9.8141
TCGA-BH-A0HA-01	9.8078	1.9196	0	12.4059	11.4196	10.4422	12.8427	5.0649	0	4.5686	10.3034	0.5498	8.7531	0	10.6232	10.0935	5.3862	9.0917	9.6747	7.3187	7.6802	9.7944	10.9478	6.9959	7.7626	14.1114	10.9342	8.1776	7.6737	5.1236	6.7445	0	0	9.2026	2.4954	10.1056	8.0343	1.7309	6.9854	0	4.2193	0	9.9926	11.5118	4.5402	10.0885	1.258	10.8122	9.4389
TCGA-BH-A0HB-01	9.851	1.5425	0	12.4752	11.3772	10.6458	12.6051	3.6955	0.9683	5.6095	10.4885	1.7618	8.719	1.2837	9.8062	10.2929	3.9842	9.6723	9.8062	7.1211	6.4443	10.0913	11.1988	5.9641	7.9719	13.4742	10.3626	8.2803	8.6605	3.6955	7.7043	0	0	8.7513	2.5317	10.2645	7.7402	0.5638	7.2716	0	3.7983	0	9.3933	12.0443	3.4012	10.2829	0.9683	10.6007	9.5598
TCGA-BH-A0HF-01	9.3988	3.6066	0	11.832	11.3532	10.8484	12.3342	4.7755	0	5.472	9.1512	0	8.7115	1.6943	10.5642	9.8379	3.5526	10.9598	9.9441	6.3567	6.9012	9.8018	10.9708	6.7654	8.2439	13.4568	10.0304	7.7072	7.0449	2.9465	8.0468	0	0.5334	8.6677	2.5656	10.1299	7.5814	2.0464	6.9952	0.9218	5.1832	0	9.8015	12.0394	5.0725	9.7642	1.8811	11.0836	9.9557
TCGA-BH-A0HI-01	9.5344	1.267	0	12.0534	11.4625	10.3313	12.4869	4.7561	0	6.1349	9.2751	0.4347	8.6405	0.4347	11.012	9.8442	3.5298	8.4418	10.1871	6.6103	7.5362	10.1214	10.8574	7.0268	8.1138	12.9386	10.837	7.8647	7.5579	3.3916	7.5197	0	0	9.6188	2.1752	10.371	7.2264	0	6.9262	0.7683	5.8917	0	10.2357	12.0801	5.1046	9.7191	0.4347	11.2402	10.078
TCGA-BH-A0HK-01	9.3233	5.2633	0	11.6027	11.2566	10.9958	12.532	5.4313	0	5.5657	9.3198	0	8.7999	0	10.8585	9.893	4.1587	10.5012	10.1983	6.1297	6.895	9.6823	10.6103	6.823	8.4902	14.1632	10.3417	8.0809	6.6139	3.2372	8.3768	0	0	10.1589	2.057	10.3568	6.0168	3.5927	7.5508	1.0382	6.7114	0	10.1827	12.5505	4.2414	10.4928	0	11.8505	9.9115
TCGA-BH-A0HL-01	10.2216	1.138	0	11.7928	11.3145	9.4448	12.9989	3.8288	0	2.5369	9.2804	0	8.4981	0.3787	11.1391	9.6204	4.8237	10.1249	10.1056	7.6135	7.8515	10.1919	10.9407	5.5617	8.8215	12.416	9.5175	8.2489	7.7546	2.0008	6.523	0	2.3793	8.3599	1.8883	9.4248	3.7343	6.2771	6.7452	0.3787	4.0009	0	10.2917	12.0966	4.8389	9.3838	0	11.0982	10.5347
TCGA-BH-A0HN-01	9.5104	1.3036	0	11.8385	10.6917	9.7024	12.6694	1.9771	0	6.5319	10.9587	1.3036	8.0884	0	10.8273	10.7087	5.16	9.4572	9.7735	7.4371	7.057	10.1239	11.1876	5.3745	9.4542	13.3798	10.4308	8.9806	8.2981	1.7855	7.3958	0	2.4344	8.6132	1.3036	10.3793	6.2735	1.7855	7.3999	0	5.4935	0	9.4029	11.5241	4.6709	10.1336	0.5748	10.5808	10.3449
TCGA-BH-A0HO-01	8.6016	0.8863	0.3593	11.9571	11.3023	10.3614	12.3639	4.4732	0	6.0699	9.5678	0	8.6183	0.6467	11.2427	10.2061	3.7182	8.212	10.0928	6.2197	7.122	9.8136	10.7754	7.0804	8.5886	13.5562	11.4619	7.9748	7.053	2.7347	7.4032	0	0.6467	9.5796	1.0917	10.2004	7.6302	6.0142	7.5541	0.8863	5.3024	0	10.279	12.2468	6.6598	9.5385	0	11.2881	10.2599
TCGA-BH-A0HP-01	9.4744	3.6903	0	12.1405	11.6725	10.3886	12.9208	4.5164	0	6.6411	8.597	0	8.9153	0	10.9476	9.8284	4.6702	10.4844	10.059	7.3732	7.4309	9.9573	10.8606	7.2566	8.0474	13.8789	9.8245	8.0806	7.9831	4.3212	9.0048	0	0	8.9985	2.0767	10.2563	7.5718	4.4329	7.4442	0	4.6702	0	9.7215	12.0163	5.6134	9.6035	0.4026	11.3836	10.3941
TCGA-BH-A0HQ-01	9.9802	0.536	0	11.8691	11.005	10.1515	12.8914	4.0264	0	6.4417	10.0044	0	8.2764	1.4852	11.105	10.6442	5.4208	9.4505	9.9542	7.4183	7.2915	10.2158	10.6405	6.3182	7.2978	13.1941	10.3275	8.1745	8.1678	4.5542	8.6112	0	0.9258	9.6791	1.4852	10.2432	7.4668	2.5726	6.8656	0.536	2.9538	0	10.6635	12.3406	5.4656	10.2036	0	11.3076	10.1092
TCGA-BH-A0HU-01	9.6116	2.3313	0	12.4242	12.2143	10.0206	13.0248	4.154	0	8.2862	10.1661	0.418	8.7156	0	10.0746	10.9359	4.981	8.834	9.9863	7.134	7.2469	10.5034	12.2251	5.4818	7.2541	14.1799	9.1665	9.1263	9.185	2.5947	6.882	0	0.418	9.5411	1.4224	10.3918	6.3455	4.2075	7.556	0.418	5.7841	0	10.4072	12.2954	3.9496	10.8977	0	11.4354	9.6404
TCGA-BH-A0HW-01	10.3648	0.9186	0.375	12.1031	10.9594	10.5739	13.4916	3.5464	0	4.2102	8.524	0	8.9959	0	11.1149	9.5518	7.3091	6.5065	10.3328	8.0842	7.8331	10.6426	11.3767	5.6424	6.8467	13.0948	10.2284	8.8242	8.7205	2.3659	8.9086	0	1.6217	8.5321	5.0975	10.9637	4.2331	3.5826	7.3464	0	6.4587	0	11.43	12.0579	5.3598	9.9467	0.375	11.2783	10.6404
TCGA-BH-A0HX-01	9.8004	2.2669	0	11.764	11.3008	10.7684	12.1486	5.0288	0.466	5.3588	9.5379	0.466	9.1756	0.8177	11.2359	10.2046	5.703	9.9569	10.1238	6.191	5.8722	10.2306	10.9417	6.5288	7.2358	13.3185	10.8582	7.5086	7.939	3.7226	9.6483	0.466	0.466	9.1233	3.3967	9.9646	6.7259	3.2883	7.2369	0.466	3.2308	0	11.1943	12.1999	5.2617	10.3864	0	10.6246	10.2838
TCGA-BH-A0HY-01	9.34	0	0	11.4961	11.5667	10.614	11.8822	2.5309	0	5.6828	9.3027	0	8.3041	0	10.7406	10.4855	5.7825	12.5084	11.0858	6.2339	8.0091	10.2081	11.1845	6.9525	7.129	13.9419	8.8926	8.2598	7.5612	2.6199	8.9147	0	0.4516	9.3771	2.3346	10.1468	5.6302	0.4516	6.5661	0	7.1847	0	9.9961	12.3294	4.1628	10.0974	0	10.9172	10.2194
TCGA-BH-A0RX-01	9.6937	2.2698	0	11.6945	11.2736	10.5986	12.6602	4.8195	0	4.0677	9.6592	0	8.7613	0.9677	10.1778	10.5651	4.7184	13.3116	10.0132	6.5935	7.31	9.9789	11.0869	7.7804	8.0842	14.7462	9.4023	7.4507	8.5587	4.3971	7.8297	0.5635	0	9.1307	3.1119	9.6879	8.7739	4.186	7.5497	0	2.7515	0	10.2079	12.0244	3.8459	10.9718	0	11.1226	9.3962
TCGA-BH-A0W3-01	9.6444	1.862	0	11.9758	10.9844	10.3881	12.4616	2.6485	0	5.1034	9.6412	1.4629	8.8807	0	11.6858	9.7354	3.6344	5.9552	9.9295	7.6307	8.1842	10.1221	10.9929	5.9654	8.5653	12.1878	10.7856	8.8202	7.6339	0.9094	8.6806	0	1.2126	9.5903	0.9094	10.9888	7.1716	1.6762	6.0634	0	5.5581	0	10.8429	12.4984	5.945	9.8832	0	11.5784	10.404
TCGA-BH-A0W4-01	9.782	2.7579	0	11.957	11.4235	9.9152	12.8024	4.267	0	5.3809	8.5741	0	8.8065	0.7141	11.3739	9.6745	5.1137	9.9162	10.3427	7.2187	7.6544	10.1566	10.9276	6.3858	7.4811	13.1501	10.0865	8.7367	7.6007	4.5495	8.4724	0	0.7141	9.3187	1.5467	10.8279	6.4347	5.4138	6.8212	0	5.707	0	10.6398	12.2207	5.1661	9.7082	0	11.6458	10.6313
TCGA-BH-A0W5-01	9.7738	3.5127	0	11.7013	10.8349	10.2528	12.4551	4.3286	0.4299	5.5166	9.3	1.0296	9.0973	0.4299	11.1501	10.4372	5.5597	10.3373	9.9699	7.0952	7.8763	9.8102	10.8666	7.7069	7.4529	13.5741	9.2976	9.1236	8.4564	6.6529	8.9522	0	1.4519	9.0461	2.7868	10.4368	9.9309	3.2748	5.9564	0.4299	3.1105	0	10.4802	12.0075	6.1732	9.6731	0	11.425	10.4164
TCGA-BH-A0W7-01	9.561	2.6648	0	11.9861	10.841	10.0474	12.9301	5.0993	0	6.0062	9.9483	0	8.822	1.793	10.4702	10.4618	5.3812	10.6268	10.2686	6.9429	7.7814	10.3549	10.9027	6.9381	7.8619	13.9436	9.5689	8.6168	7.9273	4.855	7.4563	0	0.8654	8.9485	2.6648	10.8472	8.9581	1.4024	6.6908	0	5.2932	0	9.6074	12.0869	5.2156	10.0162	3.0697	11.1138	10.0418
TCGA-BH-A0WA-01	9.5157	6.2398	0	11.4167	11.4111	11.9863	12.5939	4.0046	0.4245	6.3037	8.1887	0	11.0469	0.4245	11.4988	10.6331	5.066	12.1344	10.7423	6.2068	7.6592	10.2996	11.8388	7.022	6.3618	12.6733	8.4649	7.4718	7.4122	2.3519	9.6292	0	1.2439	8.8176	3.9093	9.9097	7.0668	5.6115	5.7371	0	3.5366	0	10.1602	12.6735	2.8394	10.3611	0	11.8013	9.1811
TCGA-BH-A18F-01	10.0378	3.1451	0	12.1195	10.8721	9.8122	12.258	4.5937	0	5.2728	8.8759	0	8.9442	1.1223	11.3655	9.9147	3.5351	9.6866	10.8176	6.6755	7.8535	10.1043	10.7831	6.97	7.7137	13.2508	9.0915	8.011	7.7574	3.6296	9.1956	0	0	9.679	3.3253	10.0756	8.022	5.1185	6.5958	0.8356	5.6336	0	10.0341	12.5834	5.4516	10.3014	0	11.6753	10.1432
TCGA-BH-A18G-01	11.0812	2.0444	0	12.0761	10.9959	10.5714	12.5266	2.9773	0	1.8074	10.917	0	8.2125	1.1699	9.8549	10.612	4.1085	12.2885	9.5023	6.0444	6.6847	9.8213	10.7316	8.0788	6.991	15.2126	9.6389	7.9352	7.2796	2.0444	5.1189	0	0	9.4635	1.1699	10.1702	5.8074	0	7.7465	0	0.7004	0	9.0895	11.8872	3.4594	10.8015	0	11.0148	9.8626
TCGA-BH-A18H-01	9.1132	1.3521	0	11.5673	11.4505	10.499	12.0187	2.8502	1.0252	4.8555	9.8491	0	9.0328	0	10.9598	10.4234	4.8555	8.2737	10.4316	6.3439	7.6717	10.5224	11.5527	6.5808	7.2112	13.4388	10.2015	8.9805	8.8921	6.398	6.7976	0	1.0252	9.3025	2.0376	9.8081	8.9	0	7.0994	0	5.0256	0	9.9094	12.4477	3.5049	10.671	0.6018	11.7622	10.13
TCGA-BH-A18I-01	9.7737	1.6494	0	11.82	11.4618	10.1539	12.6271	3.4083	0	5.0233	9.3255	0.8491	9.3958	0.3415	11.2616	10.3681	5.1262	9.4055	10.3356	7.0807	7.8683	10.1459	11.0954	6.9726	7.6019	12.8975	10.4279	8.3456	8.4002	5.4943	9.3	0	0.3415	9.3475	1.9776	10.8906	8.4758	2.5381	6.0599	0	5.7733	0	10.3467	12.3057	5.8621	9.9778	0	11.6206	10.2242
TCGA-BH-A18J-01	9.2718	2.1682	0.4324	12.3127	11.2739	9.9904	12.7352	4.2609	0	4.6703	9.4409	0	8.6429	1.2618	11.0537	10.2868	4.69	12.1627	10.5923	7.2641	7.4165	10.422	10.9627	6.591	8.4458	13.2345	9.5083	7.8361	7.9505	2.4707	7.8492	0	0	9.2346	1.9244	9.5377	5.0202	2.642	6.5699	0	5.051	0	10.0487	12.0554	5.327	10.785	1.6308	11.4717	10.1749
TCGA-BH-A18K-01	9.3391	6.1084	0	12.22	10.8464	10.1574	13.0962	4.1698	0.4373	6.0008	10.3036	0	8.9222	0.4373	10.784	10.8227	4.8744	9.3895	10.291	6.4844	7.9262	10.2684	10.6773	6.3672	7.8019	13.8229	9.4263	8.3985	7.2533	3.956	7.1492	0	0	9.7148	2.5748	10.7206	6.8099	4.9424	6.787	1.0443	4.628	0	10.1988	11.9991	5.5986	10.5546	0.4373	11.3451	9.8123
TCGA-BH-A18L-01	9.3141	2.0632	0	11.7099	10.8116	10.9011	12.2248	4.0786	0.3663	5.0225	9.5796	0	9.0048	0.3663	11.2119	10.5394	4.816	10.6999	10.1823	6.223	6.4921	10.5504	11.1693	6.1129	6.5849	12.888	11.3819	7.6259	9.8801	1.4511	9.881	0.3663	0.6581	9.8356	1.1084	10.3156	6.2174	4.348	6.2778	0	4.4469	0	11.4056	12.7331	2.3352	10.8802	0.3663	11.3172	10.0288
TCGA-BH-A18M-01	9.8892	4.5934	0.4513	12.1758	11.2076	10.0453	12.4345	4.3025	0	6.0527	9.4745	0.4513	8.9589	0	11.5671	10.0432	4.5713	11.454	10.2274	7.0337	7.4938	10.1816	10.8642	6.8758	7.7259	13.3781	10.6103	8.1508	7.9681	4.7977	8.3555	0	1.5042	9.2326	2.7026	10.6001	7.3871	3.9378	6.7336	0	2.7026	0	10.6579	12.397	6.0998	10.2854	0.4513	12.0308	10.6448
TCGA-BH-A18N-01	10.3976	0.7539	0	12.0252	10.8173	10.9082	13.0001	5.0996	0.7539	3.8115	9.6864	0.4257	9.3899	0	11.5519	9.818	6.093	12.1859	10.0506	7.5938	8.0549	9.9936	10.865	6.6849	8.2362	13.0873	10.9685	8.9578	8.7119	2.1479	8.6905	0.4257	1.2465	9.1797	1.0211	10.7527	5.9239	5.2761	6.4621	0.4257	2.4492	0	10.6777	12.2816	7.0454	10.6112	0	11.1281	11.0546
TCGA-BH-A18P-01	9.2015	0.7928	0	11.8795	11.0771	9.8876	12.7902	5.07	0	3.7496	7.8652	0	8.7586	0.4502	11.6764	9.881	3.6688	9.331	10.2303	7.2879	8.2244	9.8653	10.948	6.8256	7.4645	12.2727	8.539	8.1723	7.9638	3.7098	9.706	0	1.0694	9.6132	1.8333	9.8965	7.4538	0.7928	7.0008	0	3.5385	0	10.6676	12.8602	3.4923	10.2248	0	11.8408	10.3438
TCGA-BH-A18Q-01	10.075	9.2925	0	11.7689	11.2041	11.0909	12.4698	3.9842	1.1832	5.2097	9.1021	0	9.161	0	10.8918	9.7817	5.3055	10.6076	10.0885	6.9275	7.944	10.277	11.2964	6.7354	7.6805	13.3104	7.6567	9.1947	8.4756	3.0358	8.1059	0.5095	1.1832	9.2964	3.5866	10.1267	7.5628	5.4936	6.9474	0	3.1776	0	9.971	12.6595	4.8768	10.1961	1.43	11.1318	9.6437
TCGA-BH-A18R-01	9.1338	4.523	0	12.1062	10.6264	11.1475	12.7808	6.7626	1.1301	6.2793	9.4591	0.3754	9.1452	1.8776	11.0148	10.3354	3.7207	9.1505	10.2614	6.5038	7.9487	10.336	11.049	6.7861	6.333	13.1842	9.3802	8.8745	8.0986	3.9599	7.8123	0	1.1301	9.092	3.0754	10.7913	7.5901	3.1737	6.9089	0	4.0915	0	9.9136	12.8614	4.3862	10.5893	0.9195	11.9801	10.3518
TCGA-BH-A18S-01	8.6442	1.7164	0	11.6078	11.4076	11.2218	12.4822	3.3426	0.4077	6.791	8.9111	0	8.9062	0	11.1415	9.6347	4.3412	10.9079	9.8939	7.1373	7.8056	9.7891	11.0905	6.4403	7.6103	12.9196	10.4398	8.4531	7.1406	1.2056	8.167	0	0.4077	10.1413	1.8531	10.9829	6.0299	2.6382	7.0042	0	6.1607	0	10.6156	12.603	4.3869	9.4737	0.7253	11.4334	10.5627
TCGA-BH-A18T-01	9.8564	2.1017	0	11.303	10.8095	10.1842	12.0841	9.4134	0	3.3189	9.6348	1.6299	9.563	0.6768	11.282	10.5296	4.7082	10.1224	10.7331	6.7688	8.484	10.5708	11.273	6.7012	5.9805	12.8566	9.71	7.9059	8.8902	1.7631	3.9417	0	0.3777	9.4886	2.3757	9.9877	6.6998	2.923	6.9989	0	1.4832	0	10.8449	13.0557	2.3757	11.212	0	11.6799	9.3585
TCGA-BH-A18U-01	8.9457	0.7685	0	11.4931	10.866	10.9185	11.1249	2.4784	0.4348	6.8362	9.084	0	8.7627	0	10.6983	10.0692	4.489	9.4039	10.3892	6.5578	8.2638	10.5819	11.8299	6.2543	6.3547	13.6342	10.6502	8.081	8.1541	1.6371	8.7709	0	1.2672	9.3158	1.0393	10.4365	6.2663	2.9417	7.0466	0	7.2166	0	10.6724	12.6128	5.0601	10.1891	4.8649	11.1267	10.5912
TCGA-BH-A18V-01	10.5244	6.2461	0	11.1937	10.2101	11.0286	12.3796	4.8828	0.4129	7.7622	8.3092	0	9.6899	1.7312	11.2201	10.8573	5.1884	13.8096	10.8724	6.2013	7.6829	10.3795	11.6979	7.0432	6.6905	12.3187	9.9799	8.6064	7.6899	4.3614	6.7688	0	0.9959	9.4484	3.5774	10.5876	7.6524	2.1091	5.5868	0.9959	4.4072	0	10.3866	12.5884	3.5368	10.4883	0	11.564	9.038
TCGA-BH-A1EN-01	8.6682	4.3484	0	12.0842	11.1769	10.4265	13.0233	3.2104	0	5.6862	8.8765	0	8.2202	0.3978	11.0706	10.5709	3.0537	8.125	10.4134	5.9386	7.4142	10.0097	10.6007	6.2942	6.2923	13.2795	10.5021	7.782	7.4461	1.8239	8.8795	0	0	9.1034	0.3978	10.5891	5.9682	0	6.69	1.1828	3.3517	0	9.5995	12.261	4.6515	9.979	0	10.3369	9.7849
TCGA-BH-A1EO-01	9.7915	2.6206	0	11.5845	11.7243	10.6899	13.0687	3.6374	0	6.0864	8.3463	0	8.6204	1.1006	11.769	9.4886	3.5695	8.2547	10.4399	7.3071	7.9454	9.936	11.136	7.6775	6.9979	12.5022	8.9756	8.4538	8.331	4.9428	10.5249	0	0	9.6133	2.1484	10.3398	8.4253	4.8312	6.0243	1.1006	4.6458	0	10.3556	12.5037	7.2701	9.7962	2.3235	11.6889	10.245
TCGA-BH-A1ES-01	9.7386	1.4002	0	12.2986	11.5836	10.2457	14.177	3.9777	0.8637	3.8191	8.6824	0	9.2391	0.8637	11.1844	9.4347	4.8918	6.6814	9.7822	8.2018	8.1403	10.0815	10.8586	6.2711	5.4457	13.434	9.2114	8.9898	8.4178	4.582	5.9073	0	2.7523	9.1251	0	10.6425	4.7671	6.4974	7.028	1.4002	1.7904	0	9.8846	12.3491	5.113	9.8995	0	11.5222	10.6609
TCGA-BH-A1ET-01	9.471	2.4075	0	11.9416	11.7528	10.8093	12.7888	3.3885	0	5.5698	8.9614	0.5165	9.2108	1.0541	11.9925	10.6851	4.423	7.6556	10.7051	7.6876	8.9178	9.6447	11.0345	7.3266	7.6042	12.4558	11.0271	8.62	6.9707	4.4374	8.8345	0	0.5165	9.3558	1.3259	11.0177	7.9105	1.6566	6.3866	0	2.8988	0	10.6811	12.3213	5.2971	9.242	0.2813	11.7235	10.2862
TCGA-BH-A1EU-01	10.1762	6.1242	0	11.8141	11.2488	10.8868	12.345	4.3942	0.2708	4.1643	7.8414	0	9.749	1.4069	12.2707	9.6924	5.1405	9.42	10.5073	7.7433	8.7784	9.6265	11.0986	8.0563	7.3669	13.1778	9.2332	9.4658	7.3402	5.9424	9.3695	0	2.2377	9.7218	2.8468	10.8508	9.3464	4.9416	6.9306	0.6955	3.9498	0	10.351	12.4042	6.1745	9.4178	0.2708	11.7156	10.2433
TCGA-BH-A1EV-01	9.0134	0.4731	0	11.7832	10.7392	10.5881	11.4359	3.9041	0	6.0402	9.277	0	9.5678	0.4731	11.4958	10.4335	3.5688	10.2627	9.9163	6.8418	7.6777	10.068	11.3105	6.3164	8.2304	13.3502	8.6534	8.2354	7.6612	3.5688	8.5072	0	3.0658	9.4245	3.8662	10.2318	6.3319	0.4731	6.8516	0	4.266	0	9.7309	12.7724	5.0536	10.2876	0	11.6719	10.7958
TCGA-BH-A1EW-01	9.6165	2.5041	0	11.249	11.297	10.3527	12.3956	1.814	0.4431	5.2892	8.8354	0	8.8182	0	11.4619	10.0994	4.8419	10.0927	10.13	6.9906	7.8543	9.7451	12.8401	6.241	8.3822	13.1148	9.6005	8.4168	8.2633	5.5768	8.4108	0	2.1999	9.4344	1.484	9.8406	8.1853	4.2183	6.2706	1.6584	2.83	0	10.9509	12.5894	5.2892	10.076	0	11.9576	11.0124
TCGA-BH-A1EX-01	9.5345	1.1246	0	12.0245	11.5392	10.344	13.0231	3.8771	0	3.7308	8.5605	0	9.0673	1.1246	12.4013	11.1281	4.9534	10.922	10.4276	6.9237	7.9359	9.6559	10.4996	8.3078	6.7473	11.9945	9.763	8.2575	7.6991	3.9227	9.1896	0	1.6438	9.5062	2.1831	10.2405	7.9289	1.1246	5.9847	0	4.3807	0	10.8003	12.4269	5.6264	9.645	0	11.2977	10.2382
TCGA-BH-A1EY-01	10.6193	0.573	0	12.8704	12.7613	10.8808	12.7736	5.0523	0.573	4.7465	9.7019	2.293	9.3181	0.982	11.1802	9.6532	4.3917	11.4085	10.7974	7.1883	9.1975	9.934	10.9056	7.4013	7.2296	12.0046	10.5849	8.8632	6.9975	4.5503	7.5713	0.573	0.982	9.5637	2.7764	9.8117	8.8975	5.031	5.9643	0	3.9661	0	9.9339	12.1426	6.7906	9.1963	0	11.6586	10.341
TCGA-BH-A1F0-01	9.8546	5.5085	0.2811	11.4462	11.1876	11.2099	12.7367	4.9693	0.8955	4.5331	7.9411	0	9.1889	2.4064	11.1326	10.5722	5.1893	11.5845	10.0585	6.2734	7.4688	9.6466	11.3328	8.674	8.0423	13.9834	8.9158	8.1489	7.6681	5.272	8.5417	0	0.7183	9.6204	3.8629	9.9509	9.1561	4.7902	6.5164	0.2811	4.005	0	10.2891	12.2076	3.7053	10.4415	0.2811	11.4504	9.6852
TCGA-BH-A1F2-01	7.4733	5.1011	0	11.6148	11.8521	11.2068	12.3289	3.9129	0	6.3197	7.6875	0	9.3891	0.6883	11.309	9.7177	5.1139	10.9821	11.2391	6.9672	7.7359	10.3188	11.2188	6.9981	7.1968	12.861	8.3913	8.0033	6.5861	3.3892	9.037	0	1.3383	9.7104	2.3145	10.8798	6.395	3.2101	6.8266	0	2.1253	0	10.3838	12.4731	5.6056	7.8739	0.3848	11.8186	9.4503
TCGA-BH-A1F5-01	9.2991	3.942	0	11.454	12.177	11.5848	13.3199	1.8396	0	6.2991	8.6131	0.4526	9.8215	0	11.6819	9.6734	6.1196	10.1496	10.7156	8.4218	8.5912	10.0033	11.3209	6.4886	7.0724	12.3851	9.1777	9.1206	6.9635	2.4387	9.4095	0	3.1868	9.3374	1.5071	11.6413	5.9494	6.4095	7.1621	0	4.3068	0	10.2047	12.3465	6.1348	8.2029	0.4526	11.804	9.8909
TCGA-BH-A1F6-01	10.3484	1.529	0	11.4218	11.183	10.4359	12.8229	4.2415	0.5573	5.5752	9.1798	0.5573	8.8667	1.9369	10.4266	10.7431	4.3456	12.1234	10.6751	6.1356	7.0656	10.2729	10.3151	7.0087	6.8799	14.0747	10.2701	8.0189	9.0069	2.3905	6.2383	0	0.5573	8.9543	2.5147	9.6193	7.6126	3.6224	6.0355	0	3.6224	0	9.9419	12.3422	5.1075	10.489	0.5573	11.9867	9.7411
TCGA-BH-A1F8-01	7.9897	1.5972	0	12.1727	11.4865	11.1227	12.7964	2.4169	0	3.8678	8.7112	0	9.4328	0	11.6235	10.168	4.2652	7.8154	10.9558	6.6137	7.2969	9.6915	11.5484	6.1735	6.2351	12.1604	10.199	8.1453	6.6307	2.2514	8.7688	0	1.5972	8.7802	1.1093	10.3715	5.7458	4.5588	7.1251	1.7289	0	0	10.7218	12.5968	5.858	8.8159	0.3667	12.292	9.1537
TCGA-BH-A1FB-01	9.6648	4.5244	0	11.9028	11.456	10.6295	12.6479	3.9972	0.3713	4.9237	8.4255	1.1204	9.4418	0.6663	11.6707	10.0168	5.1191	10.5993	10.4331	7.6999	8.5471	9.8685	10.942	7.7891	7.3723	13.0507	9.7095	8.5346	8.0395	5.8926	9.2535	0	0.9111	9.3357	3.0597	10.6938	9.8246	5.8492	6.954	1.611	3.2497	0	10.5408	12.2285	6.009	9.5435	0.9111	11.708	10.6668
TCGA-BH-A1FC-01	9.6724	2.2705	0.6677	11.6553	10.0108	9.9217	12.4232	3.6409	0	4.244	9.0972	0	9.8187	1.4675	10.9898	9.501	5.9588	12.2316	11.0241	6.8512	7.5259	10.4648	10.4271	7.3168	7.0993	12.9422	9.662	9.0101	8.4092	4.2214	6.9812	0.3721	0	9.735	5.2946	10.3956	8.4425	4.5819	6.7204	0	1.979	0	11.0618	12.7213	3.6409	11.3273	0	11.1171	9.723
TCGA-BH-A1FD-01	8.1323	0.9031	0.3674	12.9333	11.8463	10.389	12.4646	2.7656	1.1111	3.871	9.0988	0.3674	8.9527	0	11.0283	11.1473	4.3527	8.5679	10.1032	6.6549	8.3286	10.7816	11.1163	6.3285	7.8124	12.5962	9.7346	8.4046	7.1104	2.3392	8.2219	0	2.0671	8.9349	2.2541	9.6202	6.3407	4.1788	6.6549	0	3.4411	0	10.1322	12.3055	4.4129	10.0759	1.9635	12.1619	9.6713
TCGA-BH-A1FE-01	9.1199	2.6129	0	11.8421	11.5139	10.4084	12.5489	3.7137	0	6.0066	8.07	0	9.2462	1.2306	11.9092	9.4515	5.0815	8.2594	10.4101	7.7382	8.3372	10.0615	11.3073	7.6028	7.0644	12.9458	9.4682	8.546	7.5988	5.887	9.4025	0	0.6217	9.0209	2.7347	10.0897	9.17	5.589	6.5534	0.6217	4.406	0	10.6043	12.5809	6.1987	9.3344	0.344	11.9908	9.6644
TCGA-BH-A1FG-01	10.2439	1.6713	0	12.0515	11.383	11.395	12.5189	3.9604	0.4481	5.3207	10.0622	1.2967	9.1189	0.7894	10.4267	11.2891	4.236	9.3214	10.3307	7.96	7.3166	10.4053	11.2671	5.7582	6.7645	13.3189	11.2885	8.584	8.3464	1.9684	8.782	0	0.7894	9.1302	1.0652	10.8129	5.8803	2.3236	6.8176	0	5.1536	0	10.7893	12.1342	4.3435	8.7724	0	11.5402	9.7975
TCGA-BH-A1FH-01	9.79	5.3112	0	11.9356	11.8792	10.621	12.6237	5.5105	0	5.4607	7.9564	0	9.5411	1.7978	11.8627	9.7531	4.6702	10.1372	10.188	7.3289	8.1946	9.595	10.6297	7.8749	8.0664	12.6626	8.4687	8.289	6.9747	4.6876	9.6261	0	1.5149	9.1072	3.6742	10.2471	7.4564	5.9541	6.7019	1.1625	4.6876	0	10.2234	12.2439	5.5203	9.8025	1.1625	11.2654	10.3441
TCGA-BH-A1FJ-01	9.1481	0.8624	0	11.943	11.8742	10.4673	12.6752	3.8713	0.628	4.6278	8.6228	0	8.6138	0	11.6655	9.6662	4.8071	9.414	10.1936	6.7787	8.0377	10.2343	10.6839	7.8144	7.3405	12.7789	9.1208	8.9791	7.5446	1.7884	7.5571	0	1.5404	10.4051	1.2409	10.7223	5.0161	3.0161	6.9697	0	6.0892	0	10.7598	12.8012	6.338	9.8347	1.5404	11.4697	10.8559
TCGA-BH-A1FL-01	10.1789	3.5649	0	12.1299	11.0815	10.0088	13.127	3.1016	0	5.1891	9.4834	0	8.7272	0	11.28	9.9399	5.4257	8.2132	10.0021	7.6962	7.7892	10.4795	11.188	6.6373	7.137	13.289	8.5065	9.0905	8.1222	3.2731	8.5767	0	2.4151	10.133	1.9926	10.8332	6.8322	2.0875	6.5489	1.0589	3.6294	0	10.7182	12.3474	3.9659	9.7763	0	11.7567	10.4391
TCGA-BH-A1FM-01	6.9316	2.3183	0	12.0695	12.4154	12.0379	12.7093	2.4195	0.7866	4.9242	8.6017	0.4463	9.9399	0.7866	11.5084	9.5011	5.44	10.7514	10.263	7.2181	7.7053	10.0577	11.146	6.7636	6.095	13.016	9.7665	8.6245	5.9348	3.6553	8.0532	0	1.2927	9.6658	1.6667	10.4629	6.4771	4.2844	7.9659	0	2.0916	0	9.752	12.7028	5.2742	8.0571	0.7866	11.8446	9.3969
TCGA-BH-A1FN-01	9.0326	7.4112	0.5716	11.2133	12.2797	10.6628	12.4662	2.9648	0	7.2221	9.618	0.5716	9.0955	0	11.2014	10.4733	6.1987	11.4821	10.1844	6.9544	7.3437	10.5631	11.6881	6.442	6.6448	12.7219	7.8517	8.8637	7.0841	2.1387	8.026	0	2.1387	9.3818	3.6633	10.0459	5.647	4.3879	5.6747	0.5716	1.7787	0	10.2884	12.3601	4.2837	9.4566	0.98	11.8038	9.5791
TCGA-BH-A1FR-01	9.2408	1.9771	0	11.9302	11.8349	10.5439	12.9784	4.4942	0.5748	6.4932	9.3477	0	9.1178	0.9848	11.0847	8.8198	4.7518	7.4812	10.0085	7.8943	8.327	10.2247	11.071	7.0248	8.359	12.7785	10.6637	8.3509	7.3226	3.2205	8.1268	0	0.5748	8.7276	2.2974	10.6395	7.8429	5.7643	6.0783	0.5748	5.6281	0	10.0327	12.1295	5.5398	9.3819	0.5748	11.1505	10.383
TCGA-BH-A1FU-01	8.8925	3.2723	0	11.251	11.4701	9.807	12.3067	5.0275	0	5.3211	8.7847	0	8.7946	1.6624	11.9679	10.1891	3.9347	11.9243	10.1367	6.5295	7.8076	10.0729	10.7893	7.7826	7.1558	14.7676	9.0528	7.5946	7.9784	5.2895	10.2727	0	0.9001	9.3419	3.2723	10.3388	8.6697	4.2293	6.4531	0.9001	5.0838	0	9.8844	12.6619	4.4165	10.367	0	11.5635	9.7717
TCGA-BH-A201-01	9.4174	1.1554	0	11.8183	11.5428	10.323	12.1848	2.9544	0.3861	5.054	8.024	0.6904	9.2013	0	11.4567	9.7777	5.2873	9.1437	10.2268	7.0447	8.1463	10.3776	11.3517	6.0321	7.5718	13.026	9.7665	8.4957	7.2964	3.6969	8.1478	0	0.6904	9.6273	2.772	10.7183	6.7355	7.9291	6.832	0.9416	5.8368	0	10.4353	12.5536	5.3538	10.2343	0	11.7876	10.3105
TCGA-BH-A202-01	10.0359	1.359	0	11.4955	11.2599	10.9068	11.9826	3.6106	0	7.0408	9.2527	0	8.8684	0.3343	11.5271	11.0578	5.2592	12.8173	10.927	6.5683	7.5647	10.1926	11.4528	6.5642	6.8861	13.0532	9.4894	8.2704	8.3207	4.2277	10.2842	0	2.0461	9.6142	1.359	9.9007	7.77	2.442	6.9645	0	3.2641	0	10.6536	12.9953	5.1574	10.4342	0	11.8185	9.8093
TCGA-BH-A203-01	9.178	1.8112	0	12.0492	11.407	9.4993	12.3553	3.3675	1.2833	4.6449	8.8872	1.2833	9.0715	1.2833	10.7085	9.7962	4.9594	12.8711	11.4329	6.6788	8.7605	10.3013	12.5741	6.8054	7.8227	14.4572	9.9036	8.0932	6.2801	3.6815	7.7579	0	1.6558	10.6598	2.0794	10.2914	7.9032	0.442	6.8044	0.7799	3.7599	0	9.5886	12.4271	5.46	9.8519	0	10.8601	9.9488
TCGA-BH-A204-01	8.3993	1.8061	0	11.9913	10.5923	11.3984	13.7999	3.1972	0	5.4636	8.9877	0.54	9.2218	0.54	12.1527	10.5663	4.7604	7.2773	11.2258	7.1516	8.6284	9.4133	11.5592	6.6671	6.6345	12.2543	10.9336	7.9802	6.8731	2.3465	9.5687	0.2951	0.2951	9.4664	1.7092	9.8313	5.8742	5.6381	6.6102	0	3.1972	0	11.5875	13.0376	7.1143	9.3622	0.2951	11.9479	9.8172
TCGA-BH-A208-01	8.8424	3.8589	0	12.1381	12.0221	10.4384	12.5642	5.8383	0	6.2635	8.9819	0	8.8762	0	10.9339	10.7043	4.0607	11.4974	10.1068	6.9979	7.5873	9.3752	10.8776	7.8414	7.7415	13.7222	8.6476	8.3721	6.8477	4.667	8.749	0	0	9.2532	1.8539	10.0198	6.6109	2.6391	6.598	0.5219	2.6391	0	10.0462	11.7691	5.0552	9.9104	0	11.2499	9.4989
TCGA-BH-A209-01	8.1128	1.8732	1.3102	12.5444	10.7306	10.5595	12.5137	2.2772	1.3102	4.6592	7.9771	0	8.9716	0.9167	10.2183	9.9067	5.3559	11.7108	9.9434	8.1312	7.5974	10.2325	11.7801	7.236	7.6061	13.4774	9.7249	10.1761	8.2773	5.639	8.8343	0	1.8732	9.5133	2.2772	10.3022	9.8201	6.2899	7.1664	0	2.0893	0	10.654	12.8726	5.8682	10.1787	0.374	12.0813	9.7319
TCGA-BH-A28O-01	10.7515	6.456	0	11.6372	11.0761	10.4158	11.9503	5.3475	0	5.8209	9.1767	0	9.0015	1.9789	10.7071	9.3708	5.609	10.4351	9.453	7.2735	8.0074	10.2125	10.4981	7.6913	8.2671	13.7784	9.02	8.5953	8.182	3.8318	8.1728	0	1.9789	8.9118	4.595	10.201	7.6408	5.6306	7.8826	0.7954	5.7339	0	10.0885	11.7948	5.4237	10.2846	0	11.2812	10.7828
TCGA-BH-A28Q-01	9.3718	1.1779	0.3248	11.7695	11.4714	10.224	12.7991	4.1632	0	5.5609	9.2575	0	8.8846	0	11.819	10.0867	4.7552	10.7078	10.5741	6.9181	7.5784	10.1485	10.9339	7.2089	7.2163	13.5049	9.4758	8.5525	7.3134	3.9676	8.9743	0	3.6856	9.8946	2.5354	10.8375	7.3111	3.6856	6.51	0	3.3348	0	10.6582	12.8541	3.4724	9.9761	0	11.6087	10.4133
TCGA-BH-A2L8-01	9.7773	1.657	1.4827	11.8909	10.9322	9.8504	12.5453	4.2439	0	4.9778	9.3719	0	8.5439	2.0808	10.5892	10.0305	5.042	10.1179	10.1283	6.8784	6.968	10.1098	11.0249	7.01	8.1849	14.382	9.6012	8.273	7.7693	5.1626	7.2959	0	1.2844	9.1601	2.9672	10.3967	9.1066	5.0884	7.1685	0	2.7534	0	10.5115	12.2763	5.4851	10.5403	0	11.2767	10.5281
TCGA-BH-A42T-01	9.9325	1.8277	0.3991	11.5876	9.8402	10.6238	11.4321	4.3307	0.7114	5.9512	10.5579	0	8.6055	2.6821	10.1044	10.6652	6.0655	10.8848	9.138	6.1777	6.3954	10.6512	11.6035	6.5505	8.4513	14.0802	11.1378	8.5623	9.199	2.8187	7.5625	0	1.3749	9.1896	4.6926	9.0246	7.909	2.9435	7.9689	0	3.3109	0	10.7904	12.2936	5.3518	11.0551	0	10.3052	9.6392
TCGA-BH-A42U-01	10.4445	6.8885	1.0573	11.6766	10.8796	9.9751	12.0652	6.6557	0	5.7052	10.0052	1.0573	8.6266	2.5071	9.7086	10.0198	5.1968	10.9689	9.043	6.5978	7.4065	10.793	10.6702	7.1992	8.8697	14.1902	10.1115	8.3394	8.3883	3.6475	6.7505	0.7831	0	8.0448	5.3952	9.7872	7.9216	4.7326	9.0222	1.9572	6.2608	0	9.8932	11.5561	4.5449	10.6278	0.7831	10.7284	10.5544
TCGA-BH-A42V-01	10.1955	5.4429	0	11.7783	10.806	10.1919	12.2655	5.8077	0.3686	6.493	9.7966	1.296	8.8556	3.0491	10.3649	10.1145	6.1878	10.7563	9.7937	6.7171	7.3291	10.3919	10.8787	6.9758	8.2683	14.1385	10.4285	8.6504	8.8123	4.2293	7.8713	0	1.8559	8.6187	4.1838	10.1786	7.9189	6.8395	8.0843	2.2582	5.8374	0	10.0426	11.8164	4.4944	10.3801	0.6619	10.9606	10.6348
TCGA-BH-A5IZ-01	11.6229	0.5021	0	11.343	10.7503	10.1985	13.4122	3.5637	0	6.439	8.9901	0	8.6327	1.4143	10.1072	10.222	4.2719	12.4069	10.6563	6.1737	7.0276	10.7465	11.0365	6.8558	6.9807	13.3775	9.285	7.8137	8.7642	3.5637	5.4279	0	0.5021	8.5645	2.7716	9.4555	5.5737	4.6282	6.5838	0	1.9687	0	9.5459	12.5663	3.8815	10.9444	1.1693	11.2648	8.7656
TCGA-BH-A5J0-01	9.666	3.1502	0.5493	11.952	10.8288	10.0255	12.4462	4.9811	0	7.5129	11.2509	0.9462	8.449	3.2236	9.5361	10.6469	3.8974	8.8505	9.4402	7.066	6.6727	10.3348	10.9412	6.258	9.1937	13.7889	11.7145	8.2081	8.4887	3.8048	5.7252	0	0.5493	8.6752	3.2236	9.7988	8.3623	1.7299	7.4301	0.9462	4.4497	0	9.6478	11.559	5.16	10.1395	0	10.5306	10.8496
TCGA-BH-A6R8-01	10.1954	1.4462	0	11.8433	10.65	10.4151	13.0081	2.1537	0.4276	4.8891	10.7122	2.3617	8.5075	1.025	10.4144	10.2235	4.2167	13.14	9.5985	6.1433	5.9556	10.1641	10.7971	5.7102	8.1373	12.6029	10.7026	8.1957	8.7943	2.0373	3.9207	0	1.6182	9.291	1.4462	10.0162	7.2876	6.8478	6.1363	0	2.7048	0	9.8829	12.0513	6.1363	10.6063	0	10.7963	10.2438
TCGA-BH-A6R9-01	10.0692	2.0899	0.4928	11.3571	10.7763	10.1776	11.6183	5.1208	0	5.7854	9.1809	0	9.2267	0.8594	10.8395	10.3953	5.5919	10.2028	10.1725	6.3218	7.538	10.0269	10.8672	7.8571	7.9082	13.76	7.8571	8.3752	7.6299	5.0866	6.6489	0	0	8.8891	3.9308	10.2092	8.1288	0.8594	6.8146	0	2.3425	0	10.2186	12.0219	4.9413	10.5505	0	10.8173	10.4575
TCGA-BH-A8FY-01	9.886	2.5831	0	12.0487	10.6782	9.7698	12.6934	4.8166	0	4.8448	10.6835	0.6366	8.2499	0	10.0885	9.8786	5.3748	7.9789	9.3282	6.5911	7.1374	10.1017	10.8618	6.181	8.4838	15.2825	10.8195	9.4175	8.1179	1.6865	6.0422	0	1.0768	8.4622	2.2878	10.458	6.549	1.9159	7.4708	0.6366	6.181	0	9.4058	11.3096	4.0948	11.1845	0	10.9125	10.3779
TCGA-BH-A8FZ-01	9.9287	4.3148	0.5059	11.7504	11.0999	10.1865	11.6121	4.048	0.8798	5.1474	9.3783	0	9.291	2.1244	10.7047	10.4394	4.9654	10.6302	9.9483	6.9452	7.2969	10.034	11.1337	7.1813	8.1829	13.7304	9.4811	9.346	7.9044	4.9261	8.3967	0	2.4907	8.9815	4.2526	10.092	9.5802	4.616	7.189	0.5059	7.5732	0	10.4995	11.8919	3.8935	10.2036	0.5059	11.6979	10.4608
TCGA-BH-A8G0-01	10.0867	5.7226	0	11.6967	11.0512	10.5617	12.4745	5.5413	0.5653	6.039	9.1411	0	8.9175	1.5453	10.7726	9.5563	5.6137	10.0103	9.4856	6.9179	7.3068	10.0563	10.6887	7.478	8.208	13.5285	8.9805	8.8739	8.193	5.0293	7.6304	0.5653	1.5453	9.2186	3.6452	10.3059	8.9982	4.8002	6.8831	1.5453	6.4876	0	10.0987	11.9311	5.0711	9.7683	0	11.2244	10.7268
TCGA-BH-AB28-01	9.1673	1.7619	0	11.9333	11.5455	10.472	12.8378	4.0482	0	5.5372	9.7653	0	8.3966	1.3753	10.8508	10.1898	5.4346	11.2403	9.2874	6.2468	7.2063	10.2932	10.7727	7.9125	8.1713	13.5637	9.7732	8.7111	8.2812	3.228	9.1308	0	0.484	9.6455	4.0826	10.3344	8.2588	2.5318	6.8799	0	3.8631	0	10.5166	12.2755	5.7763	10.3727	0	11.4574	10.6972
TCGA-C8-A12K-01	10.376	3.5602	0	11.9424	10.384	10.8775	13.0108	6.955	0.3879	4.9214	8.7771	0.3879	9.2898	1.7939	10.4631	10.3082	6.2645	12.0082	10.9606	6.2645	7.4585	10.426	11.0763	7.5943	7.6782	12.9371	10.2395	8.5068	7.4356	4.7166	7.6634	0	0.6932	8.8892	3.358	9.9565	8.7699	2.0302	7.1587	0	0	0	9.9358	12.2677	3.2685	10.81	0	11.5755	9.1338
TCGA-C8-A12L-01	9.6135	0.8412	0	11.9674	11.0702	10.3228	11.8991	3.1562	0	5.0809	8.8604	0.8412	8.6392	1.1291	10.5004	10.4836	5.4377	12.6284	10.0603	6.2664	7.7029	10.5187	10.5602	7.5912	7.02	12.3837	9.8827	9.3221	7.8086	2.7941	7.2382	0	0.481	9.3425	3.5946	9.6665	7.1882	2.1895	8.2929	2.1895	4.9015	0	10.325	12.6595	2.95	10.3241	0	11.2868	8.9885
TCGA-C8-A12M-01	10.3693	1.0517	0	11.4945	11.5253	10.748	13.7197	5.8138	0.6196	5.4028	8.5169	0	8.7306	0	11.8081	9.3465	5.5421	8.8376	10.6154	7.4716	8.0348	9.8846	11.1553	6.367	6.6831	13.0782	10.404	8.3057	8.9341	4.0493	9.9127	0	4.77	9.3277	0	10.1775	7.095	1.6534	7.2757	0	4.7122	0	9.8909	12.4509	6.219	10.0336	0	11.1651	10.5552
TCGA-C8-A12N-01	9.9333	1.3854	0	12.2271	11.0641	10.216	12.7538	3.0454	0	6.0333	10.0277	1.5924	8.8307	0	10.4761	10.3339	6.1111	12.7452	10.0699	7.2909	7.4289	9.9786	11.1043	6.8138	8.0048	13.67	11.4079	8.4615	8.5006	4.4029	7.3948	0	0.853	8.8421	1.9342	10.4522	8.0055	3.9923	7.1669	0	3.8382	0	10.1728	11.5841	5.6834	9.6768	0	11.1232	10.0103
TCGA-C8-A12O-01	9.1281	1.0473	0	12.2613	11.2673	10.425	11.9862	3.4996	0	6.0765	8.8698	0	9.235	0.7749	11.2417	10.7378	4.8266	8.4937	10.1481	6.2816	7.4323	9.7884	10.3413	7.2489	7.3327	12.5609	10.2807	7.8114	7.9064	4.0257	9.6469	0	1.0473	8.8905	2.0703	10.5098	8.5078	2.5795	6.6364	0	5.8283	0	10.3699	12.3545	4.2845	10.27	0	11.7535	9.9746
TCGA-C8-A12P-01	9.0608	3.1114	0.4669	11.9506	11.5309	10.1983	11.6339	3.4509	0	5.9751	9.0253	0	8.5496	1.5413	11.1567	9.7079	2.4817	11.6608	10.3022	6.0847	6.968	10.0838	10.4369	6.6544	7.228	13.1019	10.5899	7.5118	7.8966	3.2337	6.5406	0	1.3383	9.9738	3.8065	10.4691	7.4246	0	6.351	0	4.1549	0	9.9219	12.4941	4.6699	10.9063	0.4669	11.2253	9.3775
TCGA-C8-A12Q-01	9.0539	1.9947	0.9227	11.9211	11.8395	10.2451	12.4325	3.3582	0	3.8514	8.9322	0	8.7106	0.6755	11.2477	10.1857	3.759	10.4118	10.1332	7.2285	7.8968	9.749	10.9471	7.998	6.634	12.8882	9.5485	8.6657	7.6871	3.4398	7.8112	0	0.9227	8.7168	2.7381	9.7237	8.1753	2.0989	5.6166	0	5.9449	0	10.2857	12.7001	4.1949	10.1482	1.7605	11.0936	10.2426
TCGA-C8-A12T-01	10.0585	0.5306	0	12.0519	11.4897	9.9224	11.6619	5.326	0	5.6016	9.7045	0	8.408	1.4739	10.3766	10.3026	5.7988	8.2294	10.0141	6.7741	6.9658	10.8149	10.876	6.0406	6.9135	14.194	9.5377	7.8364	7.9209	4.01	6.6455	0	0.5306	8.8077	1.6881	10.2794	7.0408	2.558	6.8704	0.5306	2.4448	0	9.5726	12.0784	4.4522	10.3776	0	11.1764	9.8457
TCGA-C8-A12U-01	10.8544	0.8993	0.8993	11.7444	11.6908	10.1978	12.8196	3.2706	0	6.0975	10.3604	0	7.3695	0	10.6613	10.7309	4.4437	11.6812	10.8274	6.8038	7.5434	10.4157	11.001	6.6602	8.0738	12.7207	10.4098	8.3032	7.4958	3.5085	6.8958	0	2.01	7.5992	1.8461	10.0537	7.6896	6.8905	5.9539	0	2.7274	0	9.6389	12.3044	3.9732	10.1742	0	10.8962	9.7676
TCGA-C8-A12V-01	10.739	4.2045	0	11.8879	10.7791	10.6756	12.4175	8.9605	1.1483	7.2349	8.4112	0	8.9918	2.2171	10.8163	9.8172	6.1196	9.2823	9.9657	6.5587	7.8937	10.2215	10.9946	7.7325	8.0645	12.5642	9.3093	8.6204	8.1826	5.7902	6.761	0	0.4911	9.1679	3.053	9.6769	9.9916	3.4239	6.2172	0.4911	3.3105	0	10.1713	12.1359	3.5788	10.4814	1.7795	11.1323	10.1405
TCGA-C8-A12W-01	9.624	1.447	0	11.853	10.3314	9.9703	12.3022	4.1909	0	5.78	9.3359	0.5176	9.6584	0.5176	10.7446	10.2156	5.1154	9.5471	10.4973	6.4553	6.7321	10.294	10.1738	6.4071	7.6557	11.7871	10.1936	7.557	9.3926	2.2882	10.1014	0	0	8.823	2.9829	9.7688	8.1013	0.5176	6.1125	0	5.4646	0	10.9354	12.6085	4.2575	10.5701	0	11.3279	9.9056
TCGA-C8-A12X-01	10.803	0	0	12.2595	10.6225	10.3172	13.3582	4.6288	0	7.3603	9.8938	0.7819	8.1557	1.2862	10.4582	10.3585	3.6451	8.301	9.3297	7.3283	7.5044	10.1631	10.6067	6.1306	8.025	12.6752	10.7564	8.0022	8.8855	3.156	7.0279	0	0	8.6832	2.756	9.3663	6.6165	0	6.2308	0	3.4688	0	10.4426	11.9302	4.4504	10.1224	0	11.0008	9.7189
TCGA-C8-A12Y-01	9.5791	1.8014	0	12.3923	10.681	9.026	12.3312	3.5571	0	4.089	11.296	0	8.1641	2.2828	9.3522	10.9623	5.1839	11.3273	10.0387	6.5471	6.7752	9.9968	12.2858	5.6404	8.1939	13.7579	10.6516	8.3193	8.1902	4.3843	5.5154	0	0	9.8229	4.1797	10.4652	5.8345	5.269	7.1141	0	1.2514	0	10.0597	11.9162	2.8781	10.6849	0	10.7343	9.7904
TCGA-C8-A12Z-01	8.8813	0.577	0	11.5965	12.0406	10.0942	12.292	2.4397	0	6.3685	9.0352	0	8.7157	0	11.3797	10.7123	3.0662	13.8036	10.4349	5.4999	7.6053	10.3569	10.4141	6.1055	6.7893	13.6585	10.1865	7.0095	6.9009	2.5649	9.1657	0	0.988	9.9941	2.3026	10.4812	5.2053	0.577	7.9788	0	5.1058	0	9.8654	12.8291	3.5015	10.0312	0	11.6997	9.9381
TCGA-C8-A130-01	9.8897	1.7124	0	12.1274	10.9777	10.2758	12.4372	4.2061	0	4.7848	10.2798	0.4641	8.6918	1.5348	10.327	10.6606	5.8656	9.2184	9.6012	7.5259	8.383	10.6075	11.6848	7.0519	8.5522	13.2171	9.3391	9.6416	7.4622	3.165	7.2339	0	1.3323	8.8791	4.0823	10.3904	7.1438	4.3201	5.8371	0	3.6305	0	10.4519	12.163	5.4926	10.4222	0	10.1552	11.2845
TCGA-C8-A131-01	9.1495	2.1272	0	11.7985	11.4236	9.8221	12.2167	3.4733	0	6.0953	10.3204	0.5668	8.1666	0.9727	10.2481	10.3276	5.3385	11.1528	9.7496	6.2942	7.1399	9.9843	10.9981	7.7297	7.089	15.2154	9.3774	7.4997	9.0469	3.1986	8.4626	0	0	8.8076	1.9588	9.8674	7.2398	2.6539	6.6319	0	4.7542	0	9.6235	11.7465	3.5932	10.2227	0	10.8491	9.0508
TCGA-C8-A132-01	9.8308	2.494	0	12.0576	11.4132	10.0909	12.3149	5.0464	0	5.0797	8.6152	0	9.1315	0	11.278	9.9838	4.6843	9.7911	10.7501	6.4382	7.606	10.416	10.9795	7.4015	7.1515	12.7597	9.3908	8.3509	8.2952	5.6779	8.475	0	2.8435	9.3749	4.9949	9.9678	8.8311	1.8886	6.6304	0	5.3356	0	10.1147	12.376	4.073	10.2878	0	11.2918	10.3717
TCGA-C8-A133-01	9.1873	0.9121	0	12.2107	11.0906	10.4398	13.0004	1.4665	0	6.733	10.5003	0	8.4189	0	10.4106	9.971	1.6801	12.6457	9.618	6.3045	7.4777	9.5287	10.2688	4.7556	9.0302	13.6978	11.6034	6.9284	7.3932	0	6.82	0	0	8.3069	0.9121	10.2873	4.1501	1.6801	6.555	0	3.6396	0	10.0451	11.5657	3.0098	9.8542	0	10.8126	10.1596
TCGA-C8-A134-01	9.7346	2.2017	0.7096	12.4245	11.7357	10.5913	12.6998	4.5383	0.5094	4.7116	8.5458	0	8.313	0.2772	10.4451	10.2356	5.6169	11.4685	10.6522	6.6393	7.6671	10.4867	11.4397	7.2459	7.2304	12.877	9.5299	8.7043	9.0936	3.0725	3.6364	0	1.539	8.8505	2.748	10.025	7.9891	1.3117	5.8833	0	1.8243	0	10.6777	12.5409	1.9081	10.6716	0	11.7233	9.6247
TCGA-C8-A135-01	8.6341	3.977	0	11.4	11.6945	10.1136	12.0257	4.9084	0	4.9084	9.0736	0.5468	8.6122	1.5076	11.0149	10.3578	4.7445	11.8742	10.5759	5.1523	7.245	10.5227	10.6414	7.6074	6.7832	14.4113	8.9792	7.3788	8.8177	4.174	9.3922	0	0	9.076	2.0792	9.9909	7.8194	5.2775	7.7716	0.5468	3.1431	0	9.7597	12.5001	4.2805	10.541	0.9424	11.0538	9.3003
TCGA-C8-A137-01	9.3359	0.6146	0	12.1552	11.2367	10.4128	11.9797	3.326	0	4.4753	8.1338	0	8.0379	1.6435	10.6938	10.6007	3.4004	10.5652	9.4824	6.461	7.6295	10.1151	10.7276	5.9682	5.8784	13.0262	9.9756	8.3836	6.5859	1.87	7.1632	0	0.6146	8.9771	2.9826	10.6966	5.5769	1.87	6.9128	0	6.1191	0	10.057	12.2812	3.326	10.4301	0	11.8151	10.5361
TCGA-C8-A138-01	9.2237	3.1219	0	12.1964	10.5756	9.9108	13.0184	4.9684	1.0196	5.3047	10.3987	3.9433	9.2075	4.8705	10.6102	10.7195	4.8449	11.9711	9.4333	6.3872	7.347	10.2508	11.0382	6.78	7.9325	13.5959	10.2484	8.7954	9.205	4.8705	7.5386	1.0196	0	9.5437	2.0293	10.6778	8.4117	1.611	7.3963	0	5.8327	0	9.3068	11.4901	4.3946	10.5997	0	10.8487	9.488
TCGA-C8-A1HE-01	9.1544	1.5238	0	12.1976	11.472	10.2464	12.8869	3.5506	0	5.524	8.9326	0	8.8131	0.6191	11.6486	9.9349	5.1632	8.5683	10.4056	7.3114	8.4714	10.2169	11.1376	6.7993	7.4586	12.707	10.4277	8.9976	7.7807	3.5172	8.7499	0	0.6191	9.6356	2.1645	10.7648	7.2363	1.9809	6.2983	0	2.5417	0	10.7035	12.3974	5.2672	9.8068	0	11.634	10.3537
TCGA-C8-A1HF-01	9.5969	0.3752	0.6727	12.0976	10.9202	9.8421	12.7716	3.265	0	4.5222	9.5852	0	9.1429	0.3752	10.3715	10.282	4.3009	11.4059	10.7347	6.8386	7.7709	10.6384	11.9865	6.674	7.914	13.5683	9.0457	7.9198	7.4878	3.8143	7.1892	0.6727	0	8.7871	2.5241	10.0764	8.0435	1.1296	7.6777	0	4.279	0	9.3369	12.2591	3.7521	10.5521	0	10.938	9.2059
TCGA-C8-A1HG-01	9.2057	2.6164	0.7934	11.5558	11.3333	11.0754	13.2266	2.9257	0	5.8985	10.0017	0.7934	10.4065	1.3023	10.1543	10.3314	4.2727	12.1142	10.7298	7.2058	7.2551	10.4089	11.8011	5.9845	7.219	13.2107	11.3422	7.673	8.8384	3.3965	7.1248	0	0	9.0041	1.3023	9.3888	7.9588	5.3942	6.6645	0	4.655	0	10.0965	11.9746	4.7757	10.3305	0	10.7484	9.8205
TCGA-C8-A1HI-01	9.2141	2.8502	0	12.8131	11.7781	11.1104	12.8409	3.4716	0.332	5.3796	9.9526	0	8.6225	1.9437	10.6699	10.8909	4.0009	9.7761	10.5874	6.2341	7.2928	10.2185	11.3581	6.4714	7.2266	13.3732	10.723	8.4623	7.8327	3.4027	7.8079	0	0.332	9.8064	2.6267	10.6781	6.6154	4.3512	7.3396	0.332	4.4226	0	10.2182	12.444	4.8937	10.3167	0	11.2343	10.6591
TCGA-C8-A1HJ-01	8.3328	3.5673	0	12.1502	10.5111	10.6702	12.7739	6.9773	0	5.7326	9.576	0	9.8473	0	10.8852	10.2796	4.841	11.4035	10.7679	6.5296	7.7169	10.3088	10.7679	7.941	6.9441	14.6753	7.9431	8.065	6.1715	3.5673	7.7963	0	1.6326	9.5069	3.386	11.5526	6.386	2.8684	7.1929	0.4331	2.473	0	9.502	12.576	5.9606	10.6506	0	11.3403	7.9935
TCGA-C8-A1HK-01	9.0891	1.5852	0	12.2674	11.3929	9.6904	13.1117	2.5853	0.5851	3.8583	8.5239	0	9.0434	0	11.6779	10.3149	4.3927	9.5909	11.5644	6.7077	7.9604	10.8614	10.5017	7.1399	5.0827	13.5956	7.5161	7.8982	7.3667	2.0003	9.4256	0	0	9.1988	2.3222	10.4469	6.8645	8.3667	6.6151	0	4.7817	0	10.2286	12.7551	2.3222	10.3001	0	11.6429	8.8815
TCGA-C8-A1HL-01	9.2845	2.359	2.7396	12.4102	11.1902	10.2586	12.9611	4.5988	0	5.4881	9.5833	0	9.0587	0	10.9026	10.6674	4.3292	11.5398	10.1033	6.154	7.1439	10.1932	11.3734	8.1471	7.4075	13.8736	10.2022	8.2309	7.2455	2.847	6.9038	0	0	8.4319	2.0348	10.2941	6.6456	1.3498	7.3902	0	4.2532	0	9.4566	11.9773	5.1109	10.0011	0	11.4185	9.3407
TCGA-C8-A1HM-01	8.8103	0.9613	0	11.4841	10.4707	11.1211	12.0219	3.1003	0.9613	4.8068	9.0572	0	9.7559	0.9613	11.6225	10.3698	5.9	11.1717	10.5828	6.1798	8.1505	10.5982	11.6068	6.723	7.765	12.7504	9.4243	8.4762	8.0406	4.7822	8.9102	0	2.7402	10.0501	3.1778	9.6553	8.9356	2.7402	6.9718	0	1.9414	0	10.4669	12.5543	5.3827	10.1156	0	11.9925	10.0475
TCGA-C8-A1HN-01	9.3367	0.6114	0	12.2978	11.565	11.5488	13.3244	2.65	0	5.5759	10.2696	0.8412	9.1776	0	10.9074	11.278	4.9578	8.951	10.0548	7.0544	6.5687	10.1644	11.8188	6.1721	7.8938	12.671	10.6556	7.9992	8.6407	3.0682	8.2474	0	0.3378	9.1055	1.0393	9.3916	6.76	2.3096	6.8779	0	5.2355	0	10.2971	12.2913	4.2232	9.983	0	10.7179	10.3265
TCGA-C8-A1HO-01	10.1678	1.6596	0	11.4087	11.3578	10.8348	13.1439	3.9824	0.6932	6.7959	8.7359	0	8.8072	0.3879	11.3276	9.6977	4.3308	10.1585	10.2483	8.1568	8.2298	10.2535	10.8877	5.7061	7.5088	13.2279	10.8314	8.8808	8.13	3.7375	8.8827	0.3879	1.3461	8.9153	1.7939	10.4195	5.7563	9.3694	6.4743	0	6.9974	0	9.3841	12.2401	5.7314	9.8278	0.3879	11.1557	10.0581
TCGA-C8-A26V-01	9.139	0	0	12.1924	11.7441	9.9595	12.0046	3.3721	0	6.1438	9.139	0	8.7262	0.2901	11.2183	10.7546	4.38	12.038	10.4263	7.0811	6.9405	10.1459	11.534	7.1292	7.0626	12.7886	10.2597	8.2495	7.4378	2.1179	8.0482	0	0.7382	9.5909	1.3556	10.7595	6.0106	2.7154	6.2865	0	2.6657	0	9.6372	12.3881	6.0057	9.6388	3.7988	11.7666	9.2059
TCGA-C8-A26W-01	9.444	1.69	1.258	12.3094	11.2516	10.3312	12.2817	4.3563	0.8758	5.1502	9.1043	1.4168	9.2864	1.5598	10.4687	10.3245	4.5742	8.6721	10.5331	7.7577	7.4781	10.6662	11.7563	6.7441	7.205	13.0982	9.9911	8.1471	8.4316	4.3758	7.5802	0	2.022	9.6845	3.6656	10.7977	8.2014	7.0053	6.1469	0	4.7336	0	9.5555	12.1533	4.7782	9.8663	0.3542	11.7846	9.3954
TCGA-C8-A26X-01	9.2121	2.5976	0.5453	12.3685	11.9597	10.8956	12.1862	4.74	0	5.1289	9.9613	0	9.2277	0	10.3423	10.7084	4.094	11.2517	9.5783	6.0494	7.1121	10.1889	10.6005	7.7816	7.449	13.774	10.5016	7.9788	6.9554	4.859	7.0079	0.5453	0.9401	8.9099	3.7444	10.1108	8.7923	0	6.873	0	2.2249	0	9.6852	12.0731	4.9259	9.7809	0	11.2176	9.5063
TCGA-C8-A26Y-01	10.846	1.153	6.6324	11.7037	11.5928	10.5423	12.6846	3.9992	0	5.0762	8.5491	0.3852	8.555	0.3852	10.5938	10.3786	5.3387	13.9364	10.8379	5.7773	7.3117	10.0609	11.0941	7.4367	7.0124	12.1712	12.0228	8.332	6.6719	2.702	7.8213	0	2.4014	8.9355	2.8317	10.0675	6.5358	0.9395	5.165	0	4.6883	0	10.5133	12.1682	3.3902	9.985	0	11.0897	9.6129
TCGA-C8-A26Z-01	10.1046	0.378	0	12.3713	11.1345	10.7518	12.8076	3.8557	0	5.0594	9.0324	0.378	9.1243	0	11.3757	10.3168	5.6813	7.1071	9.7955	6.4471	7.1504	10.1842	10.8578	6.3647	6.7692	12.3637	10.7778	7.4684	8.2986	3.5947	7.9032	0	2.1997	9.9963	3.1353	10.3458	5.6472	0.9249	6.1635	0	4.2682	0	10.8388	12.3909	5.833	10.1441	0	11.9187	10.2593
TCGA-C8-A273-01	9.7165	2.1762	0	12.3921	10.7344	9.874	13.3568	4.5597	0	3.7354	9.737	0	8.7317	0.6659	10.4154	10.1875	2.8977	8.0875	10.0361	7.3582	6.4564	10.3766	10.4669	5.7534	7.9065	13.1365	11.6069	8.5358	8.293	3.0587	6.4419	0	1.6103	8.7845	2.2669	10.1056	6.5177	8.0984	5.9747	0.6659	6.1033	0	9.4792	12.3041	5.9747	10.0773	0	11.3226	10.1841
TCGA-C8-A274-01	9.7827	0	0	11.79	10.631	10.2248	13.0423	2.88	0.8717	5.4276	9.088	0	8.456	0	11.453	10.3457	4.7985	12.6481	10.5409	7.2	8.3203	10.3581	11.0943	5.9048	6.9336	13.0929	10.2698	8.7528	7.4759	1.8029	8.7757	0	1.5539	10.2714	1.6838	10.4668	6.583	1.0747	6.6718	0	3.8904	0	10.4392	12.6257	3.8904	9.8748	0	11.4465	9.3593
TCGA-C8-A275-01	8.6468	0.3721	0.6676	12.1248	11.0484	10.2781	12.1449	2.6544	0	4.5277	8.3953	0	8.9959	1.6132	10.9103	9.7682	4.0525	12.5867	11.2245	6.1914	8.0316	10.3804	10.6995	7.0937	6.8204	13.4335	10.2794	8.2467	8.6394	4.5459	10.052	0	0	9.5827	1.867	9.8717	8.7311	1.1222	6.3765	0.3721	2.7203	0	9.8313	12.5728	2.5853	9.874	0	11.4543	9.3612
TCGA-C8-A278-01	8.9697	0	2.733	11.4155	12.1168	10.6724	11.9476	3.54	0	5.9879	8.9524	0.7351	9.0251	1.4121	10.6103	10.419	3.9025	12.0405	10.8192	6.8533	8.4216	10.0926	12.0772	7.221	7.437	12.815	11.1537	8.0898	7.3352	3.6202	7.5031	0	0.7351	8.8523	2.733	10.3281	8.4602	0.9977	6.9062	0	3.9342	0	9.5058	12.1952	4.2932	9.9963	0	11.3894	10.2722
TCGA-C8-A27A-01	9.8736	2.0193	0.3271	11.4237	10.3866	10.9561	13.2309	4.5482	0	6.6142	8.3588	0	8.946	0.3271	11.3539	10.0128	5.6102	7.3654	11.0871	7.4201	8.1237	10.1777	11.4181	6.6328	7.2689	12.157	10.4396	7.6604	6.7837	3.8053	7.8103	0	1.7183	9.588	2.1072	10.996	5.517	0	6.1953	0	7.8086	0	11.4217	12.7458	4.7527	9.9646	0	10.9397	9.8017
TCGA-C8-A27B-01	9.4301	1.8521	2.372	11.6516	11.0993	10.9833	13.2658	3.5162	0	4.5024	7.6877	0	9.3682	0	10.4508	9.4241	5.2991	11.9115	11.182	6.1382	8.1784	10.5043	11.0766	8.3817	6.4225	13.5409	9.099	8.2654	8.3195	3.672	7.4798	0	0	9.551	3.2651	10.5586	8.062	5.1479	6.5128	0	0.8344	0	10.2066	12.9652	4.0125	10.4343	0	11.4589	9.3614
TCGA-C8-A3M7-01	9.3229	7.7651	2.98	12.124	11.294	10.7169	13.1389	6.4851	0	5.7324	8.9809	0	9.4454	1.4008	11.2828	10.5451	4.7328	12.4858	9.4522	7.2565	8.5894	9.8649	10.7871	8.2584	8.29	13.8412	9.8231	8.7574	7.6707	3.3486	8.3866	0	0.4094	8.9865	4.3475	10.3467	6.908	4.0083	7.519	0	5.7501	0	9.6041	11.9973	4.2262	10.1051	1.721	11.0776	9.8995
TCGA-C8-A3M8-01	9.9172	1.5194	0.3411	11.9778	11.0001	11.1612	12.6273	5.1127	0.3411	6.6658	9.5255	0	8.336	1.6477	10.7317	10.414	6.0632	9.3761	10.2455	6.4972	7.1984	11.0254	10.9603	6.7119	7.6562	12.5484	10.5799	9.0177	8.5107	4.132	6.3207	0	2.2428	9.3385	3.9197	10.4326	6.1739	1.7655	5.9985	0.3411	5.466	0	10.5675	12.4413	5.1672	10.6759	0.848	11.0959	10.0007
TCGA-C8-A8HP-01	10.1826	2.2159	0	12.2653	11.4117	10.1413	12.6667	5.0266	0	4.3536	10.3552	0	8.3329	2.9418	9.292	11.5784	5.8907	13.419	10.9567	5.5224	7.6976	10.3757	10.8547	6.609	7.4612	13.6065	10.2619	8.1162	6.7703	2.823	5.9344	0	0	7.7515	4.171	9.3211	8.4653	1.4972	6.6619	0	8.246	0	9.462	11.7488	3.7173	11.0702	0.6849	11.1573	9.5072
TCGA-C8-A8HQ-01	9.8032	1.6178	0	11.9044	11.0257	10.0638	12.2852	4.9702	0.4274	6.0254	9.5659	0.4274	8.5931	1.6178	10.453	10.433	5.8725	8.3871	10.1929	6.2047	7.2152	10.6435	10.9434	6.5489	7.9501	12.8831	10.2567	8.701	7.7187	4.7841	7.3154	0	2.1533	9.1363	4.3441	10.4264	7.9476	1.0247	6.8342	0.7568	7.5135	0	10.3572	12.3043	6.7114	10.4225	0	11.0928	10.5256
TCGA-C8-A8HR-01	10.2673	5.4378	2.4237	11.611	11.0316	10.0955	12.41	6.7128	0.5226	6.3378	9.4173	0	9.0115	3.4647	10.4209	9.8476	5.3478	9.6045	9.4099	6.861	7.2607	10.1113	11.0534	7.6724	8.449	13.2587	10.2127	8.6039	8.4736	3.5207	8.2163	0.5226	1.6703	8.7457	3.9857	9.7513	8.1041	5.0193	6.664	1.6703	4.4564	0	10.1178	11.9869	5.0386	9.9636	0.5226	11.0847	10.3333
TCGA-D8-A13Y-01	8.7406	2.2174	0.449	11.0435	11.641	9.506	12.8745	2.4278	1.4984	7.5256	8.1896	0.7909	9.1616	0	11.2498	9.4428	5.0656	10.5918	11.1078	6.4515	7.925	10.6001	11.0101	6.0598	9.5634	12.6983	10.1589	8.4985	8.5682	8.3073	10.4428	0	2.6951	9.2773	3.1154	9.9554	5.0338	5.7034	6.7347	0	5.8657	0	9.7549	12.6723	5.7531	10.768	6.6842	10.7473	10.5895
TCGA-D8-A13Z-01	9.5647	2.1727	1.2324	12.1598	11.5122	9.8942	11.9338	3.7746	0	4.1485	8.5839	0	10.0071	0	10.9692	9.7316	5.216	10.6503	10.3715	7.1181	8.7351	10.079	10.7318	8.7937	7.6176	12.7398	8.7378	8.5365	7.4497	3.1854	8.4377	0.3447	0	8.588	3.4577	10.2222	8.2213	0.6227	6.2486	0.3447	3.4218	0	10.4456	12.5361	4.706	10.5658	0.6227	11.6707	9.3766
TCGA-D8-A140-01	10.0491	2.7839	0	12.1686	11.1687	10.6018	13.1292	4.472	1.3617	6.1863	8.6862	0	8.8644	0.8358	11.3399	9.3811	5.5521	7.2747	9.891	7.0496	8.5203	10.0711	10.6388	7.0062	7.999	12.3959	10.7034	9.0764	7.8443	4.9461	9.4744	0	3.2082	8.7121	3.0116	10.3986	8.1947	8.769	6.1863	0	5.8557	0	9.6447	12.6315	6.0562	9.8738	0	11.8509	10.6061
TCGA-D8-A141-01	9.6739	1.8964	0	11.9092	11.0164	10.0074	12.0545	3.8005	0	5.8709	9.3482	0.4227	8.8735	2.0227	10.9741	10.4219	5.1308	10.2326	10.597	6.527	7.9429	10.148	11.1352	7.8437	7.7737	13.0524	9.5885	8.278	7.9065	6.0813	7.8859	0	0	9.4563	2.8332	10.3186	9.7944	0	6.6347	0.4227	5.0442	0	10.5136	12.3185	5.837	10.1908	0	11.4473	10.3205
TCGA-D8-A142-01	9.7079	1.6438	0	11.8888	11.0978	9.9836	12.5134	4.2526	0	5.2347	9.4209	0	8.6028	1.375	10.5516	10.2992	5.8932	9.3226	9.9972	6.5084	7.6453	10.2347	10.6325	9.009	7.7272	13.6785	8.0118	7.8485	8.3135	3.6951	10.2367	0	0	9.6029	2.9336	9.5109	7.6202	3.0767	6.1894	0.8454	5.5449	0	10.4555	12.1523	4.5097	9.8363	0	10.5961	9.3226
TCGA-D8-A143-01	9.5703	1.3295	0	11.2227	10.2808	10.0289	12.0482	3.2781	0	5.5822	9.3055	0.4629	9.1728	0.8128	10.7478	10.0156	5.2791	10.5542	10.5012	6.37	7.8303	10.8725	11.1643	7.4557	7.9906	12.353	8.9841	7.6761	7.6999	2.8182	8.7907	0	0	9.5631	1.3295	10.5829	7.3712	3.5351	5.861	0	4.5895	0	11.1578	13.244	4.5667	10.7148	0	11.0417	9.1383
TCGA-D8-A145-01	9.9054	5.9146	0	11.8389	11.3253	10.5008	12.7579	5.2219	0	5.2219	8.3283	0.8537	8.9226	0.8537	11.4159	9.8762	5.3126	10.4426	10.1026	7.7822	8.5371	9.7787	10.7982	7.3837	7.8903	12.7469	9.3315	9.1102	7.5901	3.3042	9.0368	0	1.1445	9.3873	3.1813	10.602	8.0494	3.6205	6.9075	2.0801	4.2901	0	10.3949	12.3699	3.8397	9.8592	0.4891	11.4552	10.6357
TCGA-D8-A146-01	9.3506	3.6722	0	11.925	11.2681	10.3771	12.5068	4.899	0.4394	5.3019	8.888	0	8.9444	0.4394	11.7274	10.0082	4.8817	9.1662	10.3904	6.8798	8.2712	9.9411	10.9156	7.4931	7.8465	12.6446	8.1944	8.935	7.2508	5.2488	8.55	0	0.4394	9.699	1.4751	10.7537	7.9104	4.2051	6.0083	0	5.3779	0	9.8624	12.2967	5.151	9.834	0	11.3714	10.2099
TCGA-D8-A147-01	10.4024	4.7636	0.4173	11.4056	10.5655	10.3075	12.7816	5.192	0.7406	7.9159	5.8997	0	9.3855	0.4173	11.6532	9.4138	6.2313	10.7745	11.5921	7.4629	8.4588	9.9949	11.7344	9.1236	7.2043	12.1575	8.5089	8.6249	8.2426	6.6528	9.1314	0	1.881	9.0516	3.5932	10.2107	7.8545	5.6137	6.3488	0	2.8823	0	11.0809	12.6018	4.7636	10.7124	0	11.4471	9.5965
TCGA-D8-A1J8-01	8.2161	2.6955	0	12.3977	11.5087	10.5429	12.7079	3.2043	0	3.7361	8.0825	0.3493	9.4907	0.3493	11.6686	9.8682	4.373	9.1427	11.4853	7.8367	9.0555	10.1264	10.5974	7.2343	6.5807	12.7152	8.5365	9.5776	5.9173	4.1463	7.8556	0	1.0674	9.661	1.4024	11.3403	8.2424	1.2446	7.2182	0	2.7553	0	9.7249	12.8427	5.4595	8.9348	0	11.6098	8.9627
TCGA-D8-A1J9-01	8.8493	1.7462	0	11.8802	11.526	10.9205	12.1398	3.1456	0.3353	4.3662	8.9656	0	8.6124	1.0332	10.8408	10.7517	4.1913	6.8725	10.9192	6.7724	8.2139	10.3009	11.2665	7.2318	6.5362	12.6181	9.9589	8.2491	7.1945	4.707	8.7686	0	0	9.5798	3.0576	10.1001	6.7964	0	6.4785	0	3.3445	0	9.8527	12.7071	5.5236	9.4552	0.8358	10.9277	9.1981
TCGA-D8-A1JA-01	7.4346	3.6607	0.6245	11.9181	13.5273	10.8702	12.3048	2.5547	0	6.0854	7.6658	0	9.0535	0	11.8369	10.3916	4.6343	10.6646	10.9484	7.1969	8.8492	10.1715	10.6518	7.6168	5.4037	12.7034	7.6307	8.769	5.4792	1.5341	9.5254	0	2.1767	9.6088	1.9926	10.5945	4.7109	4.5367	7.0454	0	2.0876	0	9.641	12.7862	2.5547	8.6389	0	12.1227	8.9663
TCGA-D8-A1JB-01	9.4909	3.2529	0	11.7856	11.4152	10.8044	12.5631	4.2789	1.231	5.5065	8.6037	0	9.4999	1.231	11.3541	9.8521	5.3405	8.6153	10.1884	7.177	8.0105	9.9933	10.8178	7.5907	6.9038	13.2299	9.2149	8.7702	7.1948	4.7811	8.0305	0	2.3339	9.1051	2.7736	10.7105	9.32	4.3119	6.2899	0	4.024	0	10.7726	12.0621	3.5019	9.4673	0	11.4277	10.4795
TCGA-D8-A1JC-01	9.4916	1.1684	0	11.7851	10.4412	10.7851	12.2477	3.4569	0	6.2593	9.3459	1.9049	9.107	0	11.7316	10.0814	4.1267	10.8323	10.4198	6.9716	6.9659	10.1546	11.0107	6.5011	7.1118	11.5453	10.7654	7.7421	8.2733	4.3011	9.2918	0	1.8054	9.6059	1.5831	10.639	7.3614	5.7588	6.0847	0	4.7522	0	10.7951	12.5135	6.4066	9.9951	0	11.2478	10.849
TCGA-D8-A1JD-01	9.4063	0.5705	0	11.7893	11.1467	10.809	12.3775	2.3568	0.3132	6.8633	8.8854	0	8.7651	0.7887	11.2551	10.2675	3.9131	5.821	10.3136	6.8663	7.2895	10.0873	11.6982	7.101	7.4144	12.7032	10.1539	8.1098	8.5946	4.3505	9.7317	0	0	9.1527	1.1457	10.7197	7.3826	6.2695	5.8934	0.5705	5.3408	0	10.4176	12.5954	5.1471	10.1244	0	12.0983	9.9522
TCGA-D8-A1JE-01	8.5595	0.3611	0.89	11.6973	11.2862	10.7981	12.0018	4.8516	0	4.8936	8.5265	0	10.0207	0.6497	11.9422	9.9233	4.3861	7.588	10.803	7.7301	8.1279	9.79	10.9755	7.2043	8.0599	13.212	9.8975	8.6223	6.1548	3.2528	7.2881	0	0.3611	8.8113	0.89	10.8183	7.0733	2.4726	6.7767	0	2.7416	0	10.6632	12.4858	5.5569	9.0948	0	11.3283	10.0392
TCGA-D8-A1JF-01	7.4625	6.3655	0	11.852	11.6252	11.2566	11.7434	3.7818	0	4.4887	7.6153	0	8.9537	0	11.5154	10.8392	3.5868	11.133	10.3169	6.4917	7.8419	9.689	10.4642	8.8148	5.4905	12.6546	9.149	8.5583	7.572	4.1312	10.4446	0	0.9027	9.4528	0.9027	11.0642	7.2995	0.6597	6.9799	0	3.3199	0	10.4062	12.2035	4.775	8.9341	0	12.0566	9.6146
TCGA-D8-A1JG-01	9.1447	3.1732	0	11.7393	11.6706	10.0536	12.0004	3.2922	0.8287	2.9007	7.8058	0	8.7048	0	11.7345	10.7493	4.5067	13.0742	11.0887	6.8596	9.3434	9.9388	10.1857	8.0365	6.3704	12.5992	10.5907	8.369	7.6152	4.1759	9.6016	0	0.6016	8.983	0.8287	10.1081	8.695	0.3319	6.4108	2.1254	5.4058	0	9.5871	12.4641	4.4565	10.7765	0	11.8217	9.5837
TCGA-D8-A1JH-01	9.9136	3.9804	0	11.807	11.5264	10.3633	12.2378	4.6267	0	5.1667	8.3271	0.5944	9.1821	0.8194	11.2837	9.2128	5.0605	9.8449	10.0431	7.8858	7.9392	10.1342	10.7201	7.7026	7.6914	12.6621	9.7816	8.9385	7.8749	4.9813	8.2805	0	1.4773	9.2483	2.6674	10.7295	8.5661	3.8589	6.4993	0.5944	3.3105	0	10.4341	12.2465	6.0499	9.9861	0.3276	11.5364	10.6325
TCGA-D8-A1JI-01	9.4608	2.3906	0	11.8581	11.232	10.7841	12.6955	3.8583	0.4707	5.8889	9.0081	0	9.0736	0	11.0373	9.6293	4.4737	6.2523	9.0665	7.0546	7.1635	10.1002	10.7736	6.2376	8.1914	12.8305	11.0713	8.6112	7.1439	2.6783	7.063	0	2.2803	9.2531	0	10.5829	6.4999	8.3412	5.9075	0	2.2803	0	10.4315	12.1877	8.3204	9.4045	0	11.5406	10.3404
TCGA-D8-A1JJ-01	9.0072	1.7455	0	11.9236	11.5648	10.7076	11.5782	4.0775	0.3719	5.9516	8.9362	0	8.9153	0.3719	11.2164	10.761	4.4125	9.0614	10.2407	6.5628	7.1724	9.9169	11.3166	7.1	7.3875	13.3986	8.9679	8.4913	7.4787	4.1747	9.469	0	0.3719	9.0694	1.7455	10.0771	7.0719	2.5125	6.9841	0	4.8255	0	9.8037	12.7571	4.8552	10.5038	0	11.6686	9.2193
TCGA-D8-A1JK-01	8.9654	1.9482	0.9656	11.6233	11.696	10.1967	11.8145	3.9349	0	3.9792	9.7862	0	8.915	0	10.091	10.623	4.7144	11.9447	9.5983	5.9539	6.9644	9.9635	10.2217	7.9717	7.4774	13.631	9.7909	7.6553	7.2928	3.6364	7.0654	0.5622	0	8.3757	2.6418	10.476	8.4852	0.9656	6.5311	0	3.1859	0	9.7217	11.777	3.7934	9.8709	0	10.6183	8.83
TCGA-D8-A1JL-01	9.9666	4.1789	0	11.7511	11.5651	10.9678	11.5416	3.1806	0	5.0021	7.9088	0	9.2531	0.5742	11.2205	9.7391	4.5689	11.1258	9.9542	6.1128	8.16	9.8626	11.0346	7.545	7.234	12.0169	9.1047	7.3941	6.8957	5.0561	8.8925	0	0.5742	9.5479	3.585	10.3506	8.7016	4.8756	5.2164	0.3156	2.7797	0	10.4717	12.4561	4.2912	9.756	1.1521	11.92	10.1196
TCGA-D8-A1JM-01	9.201	5.2061	0	12.1938	10.6119	9.892	12.4061	7.9458	0.3863	4.0037	8.9652	0.3863	10.4067	0	10.4002	10.7641	5.6204	13.9524	10.9297	5.5931	7.4027	10.5036	11.3564	5.1448	5.193	13.9247	10.4261	7.9848	7.7396	3.5538	6.7318	0	0.6906	8.7486	2.1298	9.8208	6.6237	3.0108	7.5111	2.2276	4.2329	0	9.4886	12.6825	3.3945	11.3177	0	12.0949	8.2937
TCGA-D8-A1JN-01	8.6642	2.9516	0	12.6959	12.129	10.8234	12.5831	3.5063	0.6024	5.4426	9.4597	0	8.7639	1.026	10.4379	11.2859	5.3356	11.4669	10.0167	7.3504	8.7414	10.1612	11.0738	9.1317	5.8176	13.8237	9.6634	8.8442	7.786	2.0388	8.3845	0	1.353	9.52	1.026	10.5597	6.9994	0.6024	6.958	0	5.9932	0	9.379	11.9548	3.5706	9.6532	0	11.3799	9.5789
TCGA-D8-A1JP-01	9.1158	4.1547	0	11.5859	11.3652	10.8735	12.9217	4.3372	0	6.2374	8.9617	0.5659	8.8309	0.9713	10.4957	9.7934	5.3528	10.2077	10.4518	7.3977	7.4969	10.3393	11.4974	7.0085	7.9404	13.5431	9.0663	8.9673	8.3975	4.1152	9.1649	0.5659	1.5466	8.8032	2.1251	10.0048	7.7561	3.4707	5.4669	0.5659	3.4068	0	10.1245	12.5547	4.4041	9.3621	0	10.5641	10.2646
TCGA-D8-A1JS-01	9.6055	3.6216	0	12.3642	11.1122	10.0993	12.0902	3.865	0.4039	4.9107	10.3904	0	8.2498	0	9.3214	10.7323	4.3495	5.7718	9.8177	6.6879	7.8761	9.9004	10.8282	6.3985	8.5081	13.1315	10.7183	7.7388	7.6741	1.5551	6.0502	0.9777	0	9.2328	1.3871	10.5381	5.3019	0	6.8381	0	6.3479	0	10.2203	12.0997	5.3137	9.7522	0	11.0531	10.4708
TCGA-D8-A1JT-01	7.6919	1.758	0	11.6116	11.6225	11.3526	12.7302	1.992	0.3761	4.6509	9.2625	0	9.1246	0	10.4268	9.5078	5.9484	8.2487	10.9876	7.3514	6.8574	9.9099	11.2686	6.049	6.2575	12.5503	9.42	9.0299	7.3328	2.1933	8.2711	0	2.0962	9.654	0	10.8515	5.5037	6.9984	7.0896	0	2.5999	0	10.3357	12.4658	1.1317	9.1153	0	11.347	9.6167
TCGA-D8-A1JU-01	9.7902	4.7678	0	11.7845	11.7708	10.7415	12.2622	5.6087	0.7003	6.1682	8.9483	0	9.3998	1.3573	11.4382	9.5691	4.4954	10.7304	10.0462	7.238	7.9255	9.889	10.898	7.584	8.4629	13.3092	9.7526	8.5873	7.6751	4.5153	8.5826	0	0	9.5231	3.5387	10.5132	8.0309	4.7511	6.5561	0.3922	2.2476	0	10.0151	12.2145	5.8699	9.3509	0.3922	11.1182	10.2816
TCGA-D8-A1X5-01	8.9688	1.2073	0	11.9351	10.438	10.9377	11.3956	3.5201	0	6.0447	10.3811	0	8.4783	1.457	11.7408	10.5252	3.8166	7.3322	9.8259	6.3459	7.423	10.1714	11.344	6.7518	7.2509	12.1943	9.7256	8.4151	8.4461	2.3007	8.3777	0	0.9051	9.6672	0.9051	10.6286	7.4008	1.457	5.4941	0.5224	5.1486	0	9.7345	12.5762	5.284	9.8059	0	11.5716	9.506
TCGA-D8-A1X6-01	8.8809	0.5947	0	12.1456	11.1187	10.1944	13.0585	2.6685	0	3.9581	9.7157	0	8.8195	1.7208	10.5821	10.2227	5.3949	11.6565	10.027	7.1323	7.1914	9.7487	11.2925	6.9329	8.5011	13.3068	10.6992	8.5079	8.9848	1.6045	8.4268	0	3.384	8.8833	0.82	10.4822	6.4255	7.5952	6.7398	0.3278	3.2741	0	10.3851	12.3561	5.2084	10.3244	0	11.1383	10.9909
TCGA-D8-A1X7-01	8.3	0.8653	0	11.7978	11.8647	10.4335	11.9586	3.9301	0	5.4951	9.1902	0	8.6774	0	11.8803	10.0889	4.8412	11.1624	10.4688	6.7117	7.5905	9.908	10.7483	8.0397	6.8604	12.2592	10.6231	8.2594	6.9856	2.4999	6.0956	0	0.8653	9.9978	1.0674	10.5669	6.434	6.8855	6.4016	0	5.5801	0	10.3894	12.8644	2.8679	10.0291	0	11.3476	10.4525
TCGA-D8-A1X8-01	8.9688	4.2587	0	11.9665	11.1335	10.5358	12.6996	4.9943	0.7107	3.9376	8.593	0	8.8474	1.1847	11.6089	9.6155	4.5411	8.202	10.2718	6.9414	8.2343	9.9211	11.0687	7.3684	7.8625	12.8854	10.7679	8.7247	7.5287	3.9964	8.3724	0	0.9671	9.9349	2.2689	10.7386	8.4467	3.3548	6.9302	0.3987	3.8125	0	10.5946	12.3801	5.7675	9.6704	0	10.8842	10.2994
TCGA-D8-A1X9-01	8.9564	0.3253	0.5906	12.0197	12.243	10.6163	12.509	3.6004	0.3253	5.4759	8.2871	0	9.0378	1.7122	11.5928	10.1556	6.0053	8.2468	10.4474	6.8685	7.7259	9.8472	11.0836	7.0244	6.6137	12.1672	9.4118	8.3477	7.164	4.082	8.9718	0	2.9215	9.0468	1.5962	10.7195	6.9386	1.9193	6.3204	0	2.658	0	11.4639	12.4623	5.6819	10.1195	0	11.8369	10.6175
TCGA-D8-A1XA-01	9.5791	0	0	12.2368	11.5884	10.9019	12.4285	2.5529	0.4913	7.2471	9.3273	0.4913	9.2047	0.4913	11.408	10.6313	5.873	8.85	9.2104	7.4813	7.6097	9.9528	10.7491	6.0398	7.5031	13.4613	8.7838	8.7005	8.2307	2.9812	8.7103	0	4.3556	9.5784	2.0859	9.8293	7.6394	3.3111	6.5152	0	4.7745	0	10.8782	12.1079	5.7369	9.519	0.4913	11.8668	10.3425
TCGA-D8-A1XB-01	9.8563	0.937	0	11.5759	11.0495	10.0665	12.3585	3.7383	0	6.2477	8.5296	0	8.8094	0.937	11.5495	9.9257	5.3335	10.5195	10.1525	7.3636	7.5264	10.0696	10.7595	6.7302	7.4697	13.1539	9.4758	8.4824	7.9376	4.4913	9.693	0	0.937	9.5498	1.7164	10.4692	6.9542	4.2698	6.3882	0	4.6832	0	10.6797	12.3976	4.7087	10.3079	0.5432	11.6049	10.5655
TCGA-D8-A1XC-01	8.8239	0.529	0	11.51	11.5106	10.6428	12.5743	2.5538	0	6.9861	9.2462	0	8.9826	0	11.5334	9.7176	5.0394	11.7156	10.5864	7.392	8.3568	10.0501	10.8935	6.3348	7.6319	12.0469	10.4572	8.4943	7.4912	0.529	8.3412	0.529	1.6845	9.1153	0.9151	10.5466	5.1334	2.5538	6.3108	0	4.738	0	10.1105	12.2907	6.3189	9.565	0	11.1984	10.6803
TCGA-D8-A1XD-01	11.4741	1.2091	2.0219	11.6475	12.1456	10.0327	13.0623	4.8354	0	3.6288	9.2592	0.9066	9.1085	0	11.8321	9.3497	5.552	7.539	9.7724	8.2688	8.4743	10.1952	10.8264	6.5768	6.3122	12.191	7.5824	8.7915	8.8812	4.4003	8.3071	0.5234	2.8323	9.0189	2.5386	10.7625	5.705	4.1027	6.2437	0	4.8354	0	10.5326	12.3788	4.4003	9.889	0	11.5229	10.5313
TCGA-D8-A1XF-01	9.9874	1.0344	0.4323	11.5266	10.2041	10.3167	12.9653	4.6702	0	5.7579	9.1214	0	9.4617	0	10.6837	9.963	4.3376	9.2354	10.8356	7.3926	7.9381	9.8982	10.4593	5.9414	6.5579	12.051	11.2055	8.3701	9.0986	1.6307	5.5797	0	0.4323	9.7702	1.458	10.8058	5.6616	7.1046	5.9658	0	4.9238	0	11.0186	12.7287	5.8569	10.0538	0	12.3954	10.0419
TCGA-D8-A1XG-01	8.6597	0.4718	0	11.6565	10.5086	10.76	12.5503	3.7828	0	6.11	8.3258	0.8267	8.9191	0.4718	11.5928	9.2946	4.4262	11.3716	10.3288	6.5097	8.225	10.2059	10.8598	5.8303	7.6301	12.8076	10.6067	8.8841	7.937	3.4154	8.7428	0.4718	0.8267	9.9257	1.1112	10.7969	6.9223	3.9725	6.6272	0	5.8252	0	10.3654	12.7976	5.2961	10.275	0	11.5324	10.6121
TCGA-D8-A1XJ-01	8.4712	0.3807	0	11.4752	11.2893	10.3281	12.7995	3.5321	0	5.1092	9.169	0	8.5489	0.3807	11.0188	10.7508	3.0957	13.0318	10.7096	6.2742	7.6328	10.5362	11.2334	6.1029	7.1342	12.7388	9.2012	7.4777	7.8429	1.8944	8.3774	0	1.1426	9.6318	2.686	10.4219	5.4253	2.8154	6.6313	0	5.7747	0	9.7584	12.7722	4.847	10.5343	0	11.618	9.4881
TCGA-D8-A1XK-01	8.3537	2.4896	0	11.4269	11.797	10.1546	12.1973	2.7447	0.3465	3.5348	7.7055	0	9.6104	0.8597	11.0724	9.0711	4.6689	13.1825	10.772	6.5567	7.5109	10.0758	12.3179	5.7819	7.3579	13.4814	7.2295	7.9829	7.8208	5.8653	6.7691	0	0	9.506	2.4896	10.4813	7.3376	4.7144	6.5102	0.8597	1.2374	0	9.944	12.9832	1.2374	10.9443	0	11.495	9.7701
TCGA-D8-A1XL-01	9.6517	0.6956	0	11.7292	10.5254	10.5135	12.1936	3.0765	0	4.8209	9.6185	0	8.4884	0.6956	9.6031	9.973	5.3887	7.7044	10.4137	6.8062	7.0382	10.3955	12.5552	6.1564	7.9621	13.9948	10.3567	8.4196	9.6185	3.675	7.4674	0	0	8.8843	2.7838	9.8014	7.8393	5.2894	7.3045	0	5.312	0	10.8499	12.3467	4.6885	10.2436	0	11.336	9.8613
TCGA-D8-A1XM-01	9.173	3.4963	0	11.9047	11.41	10.5706	12.0583	3.6557	0.6111	4.8021	8.3541	0	8.9928	0.8408	11.8032	9.1926	5.2648	9.2754	10.303	7.5237	7.6541	10.0907	10.8559	7.4059	7.9249	12.4641	9.8685	8.3306	7.7944	4.8291	9.0238	0	1.0391	9.7271	2.3839	10.6549	8.6362	3.9047	6.4598	0.3377	2.0582	0	11.3624	12.7636	2.9246	9.6801	0.3377	11.4377	10.7565
TCGA-D8-A1XO-01	9.1745	0.8769	0	11.1256	11.3882	10.7048	12.7507	3.4643	0	5.5547	8.5188	0	9.1083	0.6393	11.8272	9.4689	4.6263	12.1562	10.2996	7.3486	8.1638	9.8515	11.222	7.5095	7.1941	13.5529	10.0674	8.7315	7.9816	4.7209	8.847	0	0.8769	9.6399	1.5615	10.2862	8.333	0.6393	7.1219	0	4.6263	0	10.6408	12.5051	5.962	10.1409	0	11.6854	10.694
TCGA-D8-A1XQ-01	9.1857	3.4238	0	11.8149	11.2656	11.6104	11.5029	4.5438	0	6.3322	8.7212	0	9.4821	0.8943	10.3081	9.7994	5.3296	11.5717	10.3158	6.6067	7.702	10.0653	12.6325	7.241	7.3656	12.6111	9.2131	7.6961	8.8839	3.1722	10.7128	0	1.1009	11.4694	4.2063	10.4266	7.6961	3.0278	6.5239	0	2.8096	0	9.885	12.245	4.0152	10.5666	0	10.9548	9.7837
TCGA-D8-A1XR-01	8.3332	1.7005	0	11.7465	10.9102	10.6002	12.499	3.6148	0	6.4919	9.1034	0.8074	9.0527	0.3219	11.6811	10.3867	5.4919	11.5137	10.3704	6.7483	8.4031	10.0393	10.9574	6.2751	7.8912	13.0813	9.3516	8.6184	7.6796	2.9543	7.1675	0	2.4595	9.9937	1.8074	10.8223	7.1473	4.17	7.0335	0	5.0981	0	10.5822	12.6306	3.8074	10.1505	0	11.698	10.8072
TCGA-D8-A1XS-01	8.822	1.2995	0	11.484	11.0725	10.9187	12.5877	2.4287	0.3699	4.8753	8.6363	0	9.1468	0.3699	11.1986	10.2258	6.0922	6.5671	10.294	7.1633	7.9523	9.8968	11.497	6.7748	6.9597	12.3112	9.9792	8.7076	8.4305	3.6657	9.9683	0	1.4613	9.5357	2.3482	10.848	7.4088	2.3482	6.4222	0.3699	4.1183	0	11.1685	12.5813	6.2221	10.1533	0	11.3468	9.9615
TCGA-D8-A1XT-01	8.6683	1.8662	0.3387	12.2146	12.1969	11.1397	12.393	4.2472	0.6127	3.2825	7.9853	0	8.4335	0.3387	11.3961	9.7306	5.5798	11.7646	10.267	6.2051	7.3409	9.56	11.4457	8.4068	7.0395	12.3098	9.1225	7.8741	8.0472	2.5266	8.4962	0	2.2339	9.4281	3.0717	9.8817	7.12	1.7575	6.5566	0	4.7651	0	9.9715	12.2574	6.5847	9.7478	4.2672	11.6301	9.4192
TCGA-D8-A1XU-01	10.0231	0.3636	1.9509	12.1407	11.0436	10.7848	12.16	2.3256	0	4.8905	8.6219	0.3636	9.0025	0.6537	11.7088	10.0806	4.4731	9.4978	11.0085	7.614	7.9259	9.8576	11.0304	7.1901	7.1841	12.8501	11.1578	9.6279	7.4721	4.6969	8.5163	0.3636	1.102	9.2247	1.2828	9.98	8.0181	1.2828	6.9537	0	3.9384	0	10.1061	12.2989	5.2792	9.8426	0	10.9133	9.8453
TCGA-D8-A1XV-01	8.0515	1.8383	0	11.9329	11.297	11.3467	13.0375	1.8383	0	5.518	8.8343	0	8.6299	0	11.5141	9.6108	4.6264	12.3537	10.5518	6.9008	8.7863	9.6478	11.4217	7.6429	7.2949	12.9319	10.7859	8.6633	6.9316	1.0218	7.586	0	0	9.7085	1.0218	10.793	5.657	0	7.0144	0	4.714	0	10.0375	12.6175	6.8176	10.2964	0	11.4204	10.6625
TCGA-D8-A1XW-01	10.9642	2.3822	0	11.4954	11.6882	10.8704	12.4852	4.206	0	5.855	8.4254	0	9.348	0	11.908	10.1311	4.9999	8.3179	9.8544	6.5312	8.523	9.6006	10.6845	8.6308	7.8968	12.6766	8.0495	7.8718	8.2987	3.4896	8.6408	0.3796	0.9282	9.9699	2.7481	9.3359	8.0707	1.14	6.6868	8.0363	2.3822	0	9.9071	12.1634	3.2368	9.3163	0.3796	10.4241	9.439
TCGA-D8-A1XY-01	8.8024	1.8654	7.8925	11.795	10.7648	11.3959	12.4642	3.958	0.412	6.1972	8.8257	0.412	9.2637	0.412	11.5306	10.6045	5.2484	7.0429	9.9718	7.1204	7.5875	9.3769	11.6749	6.8996	7.0835	12.3971	9.1331	8.404	8.1152	3.3107	8.4012	0	1.4072	9.1263	2.4923	10.7175	5.6508	6.0823	6.2915	0.732	3.6515	0	10.8056	12.1321	5.4797	9.9232	0.4751	11.5884	10.239
TCGA-D8-A1XZ-01	8.5721	1.5668	0	11.9794	10.8409	10.5156	13.1215	3.3967	0	4.222	9.0749	1.085	9.1243	0.3565	11.3649	10.5707	4.3858	7.9128	10.5027	7.1892	7.5885	9.7289	11.1107	6.5939	7.7614	12.8253	10.3804	8.6736	8.6396	3.577	9.3065	0	0	9.0097	2.4556	9.9546	7.4795	2.5961	7.0405	0	4.0373	0	10.0243	12.2748	4.4427	9.6842	0	11.2537	9.9366
TCGA-D8-A1Y0-01	10.0772	4.9514	0	11.3949	11.1872	10.4201	11.9737	4.1171	1.0046	4.8032	8.6718	0	9.4254	0.8113	11.7003	9.9536	5.0963	9.0999	10.4373	7.4437	7.8764	9.6744	11.4538	7.6637	7.063	13.0821	9.8416	9.0972	8.5356	5.7163	10.3163	0	1.5911	9.2636	3.4677	10.0525	8.8043	2.8659	7.2282	0.8113	3.178	0	10.6114	12.6926	5.5864	10.427	0	11.6728	10.3212
TCGA-D8-A1Y1-01	9.383	1.7663	0	11.773	10.6925	10.3203	12.5152	3.512	0	6.2828	9.8242	0.3413	8.7179	0.6171	10.9886	10.2947	3.995	7.3557	10.2415	6.9913	6.7043	10.0079	10.5798	7.0058	7.552	13.0307	9.5969	8.2011	7.8454	3.7595	8.5202	0	0	9.792	1.3792	10.6808	6.7903	4.2183	6.7006	0	4.598	0	10.5803	12.4248	5.4584	9.9852	0	11.3191	10.3275
TCGA-D8-A1Y2-01	9.6442	2.4061	0	11.8551	10.8711	11.3734	11.8629	4.4489	0	5.912	9.4174	0	8.8376	2.7979	10.0169	10.5275	5.335	10.9391	9.8912	7.1388	6.5231	9.9092	11.1798	7.5914	8.4424	13.859	9.9644	9.2874	8.3259	3.8642	7.5815	0	0.7326	9.0461	2.9904	10.1383	9.0993	1.9918	7.0114	0	3.9897	0	10.7974	11.8637	5.2747	10.2468	0	11.0654	10.3767
TCGA-D8-A1Y3-01	9.0095	0	0	12.3428	10.4696	10.2691	12.2651	3.1521	0	6.0854	10.2502	0	7.9326	0.7059	8.8908	10.3148	4.8933	8.8793	9.4916	6.2796	7.1375	10.5004	11.3487	5.623	7.8337	14.1443	10.8988	8.4949	9.4083	2.4378	8.3222	0	0	9.0488	1.9412	9.7418	7.2673	3.1521	7.4026	0	5.5856	0	10.4219	12.3961	5.0389	11.1601	0	11.8643	9.9769
TCGA-D8-A27E-01	9.2035	1.2868	0.3651	11.8321	11.5939	10.8537	12.0936	3.18	0.3651	5.9686	9.0427	0	8.8634	0	11.5703	9.5692	4.4795	9.7385	9.8383	7.1273	7.769	9.6585	10.8125	6.4682	8.2148	12.9802	10.8676	8.4357	7.0571	2.331	8.0312	0	1.8446	9.056	0.8983	10.9038	6.5007	6.7449	6.2066	0	6.351	0	10.209	12.1911	4.7657	8.9963	0	11.6229	10.3718
TCGA-D8-A27F-01	9.3863	2.5542	0	11.0828	11.1846	10.3465	12.9435	4.2586	0.6243	3.8883	8.0586	0	9.3752	0.8578	11.0851	9.4924	4.7104	12.5386	9.9526	6.3851	8.3602	10.5739	11.3468	6.5662	6.7566	13.3245	8.137	8.8247	8.0275	2.4861	8.6884	0	2.5542	9.1386	3.3891	10.7382	5.6283	4.0621	5.5883	0.6243	2.2602	0	10.0282	12.9897	3.807	10.0263	0	11.3346	9.1572
TCGA-D8-A27G-01	9.6274	2.1894	0	11.9383	11.4753	10.3718	11.6748	4.8173	0	5.6775	8.9131	0	8.7338	1.557	11.2129	9.9445	5.3962	10.0502	10.3314	6.9989	7.1773	9.7844	10.7899	6.4666	7.5264	13.0145	10.1547	8.5749	7.4175	4.8173	8.6327	0	0.7203	9.6262	2.1894	10.1986	8.3603	3.8021	6.0029	0	3.284	0	9.896	12.2716	5.3397	9.5603	0	11.3267	10.2282
TCGA-D8-A27H-01	9.9904	1.0194	0.4248	11.7238	11.597	11.8425	12.244	3.3567	0	5.6913	9.8502	1.0194	9.3717	0.7526	10.9311	10.3455	4.6018	12.4849	9.6936	6.4305	7.1573	10.1471	9.8657	7.7723	7.6245	13.4188	9.7384	8.0366	8.636	2.3529	8.9653	0.4248	1.2446	9.1696	2.6172	10.0159	6.837	1.9027	5.8193	1.2446	5.1107	0	9.9141	12.2004	5.125	9.3278	0	10.716	10.3744
TCGA-D8-A27I-01	9.7593	5.435	0	11.8742	10.9766	10.3804	12.5874	4.8857	1.1149	6.428	9.2252	0	9.0145	0.9064	11.2103	9.9876	5.7246	9.9461	10.0212	6.8559	7.1913	10.1791	10.8156	7.7	8.1342	13.1634	10.0054	8.4769	8.2636	4.3179	8.7609	0	0.9064	9.3236	3.1488	9.9794	8.8096	5.3134	6.0056	1.1149	3.9059	0	10.4303	12.2324	6.8882	9.8627	0.369	11.3486	10.4319
TCGA-D8-A27K-01	9.1025	1.394	0.7236	11.8536	11.8616	10.3275	13.5125	3.0292	0.7236	5.8737	8.7618	0	8.8901	0.4066	11.5239	10.0945	6.1097	10.8973	10.2453	7.5811	8.2883	10.0766	10.8608	7.9302	6.9178	12.9282	9.6108	8.6245	7.106	3.6319	9.244	0	1.2032	9.6609	1.7134	10.7785	8.4421	4.5526	6.2826	0.7236	5.3246	0	10.6959	12.5886	4.3602	9.5106	0	11.8432	10.1602
TCGA-D8-A27L-01	10.2702	2.6194	0	11.6487	11.1642	10.0646	12.8329	4.0622	0	5.1672	8.7749	0	8.9004	2.1764	11.5239	10.2439	5.3978	10.916	10.4417	7.6004	7.8099	10.028	10.7884	7.1315	7.5423	12.6922	9.8003	8.5411	8.4558	4.6955	9.5324	0	1.5338	9.1505	2.4863	10.7402	8.5136	5.2921	5.9462	0	5.652	0	10.6895	12.2815	6.0792	9.5181	0.6244	11.5559	10.534
TCGA-D8-A27M-01	10.7959	1.9149	0	11.0267	10.9398	10.7709	12.492	4.4753	0	7.6739	7.8517	0.3873	9.2736	0.6922	11.2922	9.9848	5.4323	12.8016	10.2352	6.2444	7.6868	9.9199	10.2685	8.0887	7.4922	12.4448	9.9792	7.8362	8.4568	5.2919	8.835	0	0.6922	9.6559	2.3226	9.8619	9.0926	5.2691	5.4628	0.6922	6.856	0	10.101	12.1112	4.6624	9.8069	0	11.6061	9.7258
TCGA-D8-A27N-01	9.1567	1.5784	0	11.8944	11.233	10.0367	11.9204	3.7634	0.4125	4.7805	9.4658	0	8.7157	1.2167	10.3608	10.1848	6.3181	9.1159	10.0579	5.9521	7.26	10.4641	11.8438	7.7583	7.728	13.3117	9.7259	8.8335	6.7316	3.6913	7.6146	5.7091	1.2167	9.0354	4.6534	9.9844	7.5701	0	6.2694	0.733	4.5754	0	9.6291	12.5388	5.0636	9.6783	0	11.3368	9.4142
TCGA-D8-A27P-01	9.7704	1.3651	0.4792	11.9554	11.5982	10.1343	12.6552	4.1966	0	5.0748	8.715	0	8.5352	0	11.4847	9.3874	5.0578	7.8175	9.9926	7.4657	8.3047	9.7366	10.6172	6.2363	7.6897	13.0109	9.6087	8.7014	7.4196	4.776	9.107	0	0.8383	9.7599	2.1846	10.6012	7.0337	1.5705	6.3396	0.8383	5.6283	0	10.5036	12.2868	5.1568	9.345	0	11.6013	10.1454
TCGA-D8-A27R-01	9.915	3.5459	0	12.0836	10.7388	10.9015	12.5114	5.563	0	4.8129	9.5982	2.2731	8.9287	1.7926	10.0256	10.3954	5.1936	10.4799	9.7286	6.4873	6.7411	10.5083	11.1505	6.264	7.7726	12.7494	10.8744	7.9088	9.5967	3.7058	8.0497	0	0.8651	9.0022	2.2731	9.8398	7.5715	2.6952	6.4289	0.63	2.6952	0	11.1256	12.3977	4.3916	10.1746	0	10.6565	10.2123
TCGA-D8-A27T-01	9.7285	4.5578	0	11.2626	10.9918	10.4617	12.8362	3.8006	0	5.6367	9.243	0	8.9313	0.9963	11.3889	9.8159	4.4525	8.4162	10.1708	7.3793	7.7784	10.1846	11.0892	7.0225	8.0333	14.0528	10.1433	8.815	7.7719	5.6653	8.7035	0.4132	0	9.3822	1.4104	10.538	8.4494	2.3161	6.7252	0.4132	5.9624	0	10.0529	12.3872	4.8837	10.2371	0	11.7795	10.7109
TCGA-D8-A27V-01	9.48	5.6641	0	11.3471	11.5945	10.3428	12.5248	3.7859	0.2746	5.2762	8.7716	0	8.7909	0.5054	11.3416	10.2289	4.944	9.7087	10.5297	7.2853	8.0375	9.8017	11.0762	6.6393	6.448	13.6349	9.825	8.7833	7.8311	3.6479	9.6799	0	1.1753	10.6115	4.6627	10.6166	7.0453	1.8978	6.9259	0.5054	3.9119	0	10.4057	12.5004	4.2022	9.3962	0	11.6015	10.5121
TCGA-D8-A27W-01	9.4136	2.2268	1.8873	11.8594	10.8956	10.5247	11.539	4.9399	0	5.1931	9.508	0	9.0844	0.7959	10.8138	10.5513	5.0184	8.5017	10.3022	6.2262	7.0123	10.2621	10.6135	7.6703	7.5699	12.998	10.8474	7.3309	8.6395	4.5289	9.0798	0	0.3166	9.1544	2.3707	10.8389	7.4949	0	6.3787	0.3166	5.4495	0	11.2174	12.8208	4.104	10.3916	0	11.2144	9.9764
TCGA-D8-A3Z5-01	10.5579	6.6572	0	11.861	10.6596	9.7515	12.7879	5.0717	0.4221	4.782	10.0073	0	8.7684	2.3445	10.0915	10.5065	6.3736	10.8323	9.1305	6.5514	7.4175	10.5526	10.6259	6.0794	8.0386	14.0529	9.6392	8.829	8.5967	2.1372	8.0186	0	0.7483	9.5226	4.1695	10.3116	6.3008	3.1404	7.5775	1.0141	5.6521	0	10.2898	11.9035	4.2491	10.4728	0	11.1083	10.6162
TCGA-D8-A3Z6-01	10.2096	1.9815	0	12.215	10.5723	9.4955	12.6935	4.3687	0	6.0053	10.0631	0.4089	8.4685	1.5685	10.5279	10.6888	4.7835	8.6489	9.8255	6.0053	7.0909	10.3935	10.4926	6.5403	7.4204	12.706	10.9513	8.2405	8.6143	3.3469	7.2791	0.4089	0.9877	9.4489	2.0964	10.488	6.8458	1.7197	7.3562	0	5.6196	0	10.089	12.0874	5.3334	10.0341	0	10.9964	10.231
TCGA-D8-A4Z1-01	10.5554	6.5688	0	11.858	11.214	10.246	12.2838	5.6517	0.5977	5.6517	8.6358	0	8.869	2.0284	10.8163	9.2673	5.6069	9.8018	9.633	7.3183	7.7346	10.2981	10.4916	7.1143	7.9146	12.9919	8.9788	9.1065	7.88	3.4266	8.8009	0	2.3523	8.8658	4.3213	10.4828	7.9203	4.4955	6.9017	1.019	6.9917	0	10.1365	11.735	4.0799	10.2027	0.5977	11.3515	10.692
TCGA-D8-A73U-01	9.9786	3.7234	0	12.0389	10.4558	10.3854	11.7767	4.7486	0	5.2148	9.1347	0	9.1334	1.3016	10.7175	10.231	5.0962	11.883	9.9815	6.4741	8.146	10.0178	10.6428	8.1208	8.1287	13.4554	9.085	9.2744	8.3015	6.0326	6.9088	0	0.5737	9.5032	2.9703	9.8766	10.6237	0.5737	6.3587	0.9831	5.3762	0	10.4156	11.976	4.0972	9.9289	0	11.0337	10.6008
TCGA-D8-A73W-01	9.2589	2.9428	0.504	11.6661	10.5972	10.7684	11.8173	4.3084	0.504	6.4518	9.092	0.504	9.038	0.504	11.048	10.3597	5.1408	11.8404	9.6033	5.9453	7.7173	10.3702	10.8869	8.0686	8.1748	12.6094	10.298	8.4836	8.171	3.1608	7.6588	0	1.8108	9.6369	2.7767	9.93	6.8986	3.1608	6.1375	0	6.6807	0	10.1751	12.0914	4.2776	10.0245	0	11.0856	10.6379
TCGA-D8-A73X-01	10.1237	2.5671	0	11.9006	10.9365	10.3776	12.9888	3.0067	0	6.6267	9.4866	0.435	8.7898	1.0396	10.7413	10.0678	6.0232	10.9786	9.63	7.4613	7.6576	10.1767	11.1383	6.1213	7.6751	13.6617	9.2678	9.2158	8.2071	3.6567	8.2343	0	1.4643	9.7248	3.1278	10.5618	7.4468	3.0685	7.2641	0	4.1324	0	10.2513	12.1266	4.161	9.9339	0.435	11.2032	10.6633
TCGA-E2-A105-01	10.9697	0.4011	0	11.7989	11.4037	10.2977	13.7324	3.8858	0	5.1414	9.1962	2.2769	8.8464	0.4011	10.4687	9.2458	6.5974	9.0779	10.5591	7.892	7.8744	10.3206	11.5449	5.5867	7.4664	13.3735	10.1847	8.975	8.3642	4.2194	6.284	0	2.4561	9.0212	2.0721	10.5155	5.5094	2.689	6.4518	0.7146	5.2054	0	10.9233	12.1293	4.4271	10.287	0	11.0787	10.1283
TCGA-E2-A106-01	10.5581	2.2085	0.4459	11.6397	10.8248	10.6624	13.3192	4.019	0	7.2134	10.045	0	8.9971	0	11.0717	10.6909	5.4745	8.61	9.9287	6.3406	7.3764	10.2026	10.5822	6.3535	7.3817	12.5806	11.5601	8.2503	9.0404	2.9785	5.8272	0	1.2921	9.6958	1.2921	10.1956	5.2039	2.3173	6.5107	0	4.8881	0	11.0178	12.4676	3.9189	10.2913	0	11.133	9.7133
TCGA-E2-A107-01	10.3434	2.6529	0	12.4371	10.5106	9.8267	13.3597	4.3106	0	6.8626	10.4296	0	8.8377	0	10.3503	11.0229	4.5121	10.2356	9.7431	6.5117	6.2487	10.5485	10.6643	5.6512	7.526	12.664	11.4633	8.1156	8.2297	2.213	7.5705	0	0.4121	9.1369	1.4076	10.208	6.7024	2.3123	7.3398	0.4121	7.328	0	10.6864	12.2227	3.1593	10.5343	0	11.3584	9.8979
TCGA-E2-A108-01	9.6821	4.6811	0	11.8411	11.3165	10.543	12.3147	5.7253	0	5.9739	9.3733	0	9.0674	1.449	10.8517	9.9012	4.947	11.9694	10.0333	6.6446	7.4431	10.2632	11.0338	8.0084	8.4793	13.2178	9.8245	8.1839	8.5463	4.9266	8.2854	0	0	8.9011	4.0124	9.7691	9.8632	4.3242	6.3555	1.2001	3.1351	0	10.4117	11.9645	6.0131	9.6522	2.63	11.2178	10.122
TCGA-E2-A109-01	9.8626	0.944	0.6923	11.9256	10.862	10.4847	13.2589	4.6271	0.3873	5.5125	8.7767	0	9.0013	0	11.147	9.038	4.5149	8.5677	10.2813	6.4209	7.6004	10.4511	11.1189	6.5402	7.2414	12.6756	9.6926	8.1371	7.6321	3.1709	10.1392	0.3873	0.6923	8.5213	3.832	10.3802	6.521	3.3986	6.3519	0	5.3586	0	10.0747	12.608	4.3721	9.9039	0	10.9654	9.9811
TCGA-E2-A10A-01	8.4769	0	0	11.2644	11.5677	10.1266	12.9607	3.7317	0	6.2843	8.6907	0	8.8284	0.4041	11.4309	10.0271	5.4804	8.2197	10.2893	6.922	7.7526	9.8619	10.7632	6.5262	8.0043	12.1401	11.3837	8.8067	7.3312	3.183	8.315	0	2.6259	10.0026	2.8364	11.4165	7.1261	6.4903	6.5312	0	3.9883	0	10.936	12.3573	5.0161	9.9488	0	11.457	10.3186
TCGA-E2-A10B-01	9.8193	1.2765	0	12.4981	10.644	9.7127	12.8639	3.4538	0	5.2899	9.4756	2.0459	9.102	1.0963	10.9828	9.6767	4.0323	9.662	11.5772	7.385	7.9406	10.2081	10.8139	6.5558	8.2472	12.5718	10.1636	8.8081	7.4333	4.3864	8.5402	0	0	9.294	1.0963	10.2568	7.6913	3.1644	6.4743	0.6498	3.0201	0	10.3644	12.6337	4.4252	10.6981	0.3612	11.1377	10.1582
TCGA-E2-A10C-01	9.6857	0.5614	0	11.8863	10.5235	9.2401	13.4532	3.1839	0.9646	3.7408	10.6183	2.2648	8.9563	2.5254	10.3393	11.3962	5.4534	11.1968	10.1194	6.7869	7.8354	9.9246	10.6143	6.6006	7.2181	13.6823	10.2361	8.483	8.8487	4.18	6.4209	0	1.7565	8.3057	2.8449	10.679	7.7865	1.2793	6.7427	0.5614	7.0836	0	9.8912	11.485	4.486	9.9754	0	10.4723	9.0807
TCGA-E2-A10E-01	9.4114	2.0468	0	12.0519	10.6561	10.0578	12.7868	3.2882	0	5.6215	9.1462	0	8.6916	0.7017	11.6285	10.0802	4.4583	9.3648	10.4232	7.0052	8.1133	10.3256	11.2483	6.8647	8.2354	12.6739	11.0912	8.897	7.4104	4.6141	9.3655	0.3931	1.5256	9.81	1.3595	10.6018	7.3256	3.5803	6.2331	0	2.2504	0	10.6561	12.4253	7.0227	9.5528	0	11.4867	10.2362
TCGA-E2-A10F-01	9.9265	2.5167	0.7879	11.9077	11.182	10.4052	12.4943	4.0861	0.4471	6.1667	9.0496	1.0634	8.962	1.6688	11.3486	10.0915	4.8923	8.7175	10.2233	6.8329	7.1269	9.9304	11.0211	7.2071	8.0216	13.148	10.444	8.2564	7.8401	4.8566	7.856	0	1.0634	10.0213	3.3848	9.8023	8.6796	5.9207	6.408	0.4471	3.3337	0	10.6547	12.5147	5.1052	9.8693	0	11.3943	10.6082
TCGA-E2-A14N-01	8.9735	0.9211	0.5328	11.5821	11.6655	10.6348	12.4481	3.5511	1.8799	4.8202	9.6215	0	8.77	0.9211	10.082	10.4838	6.2146	11.7597	10.6376	6.307	7.9414	10.4552	12.1404	6.9525	6.0877	14.2332	9.6239	8.6077	7.1332	3.8482	4.3685	0	1.8799	9.3265	2.1934	10.0501	7.2351	5.4703	6.942	0.9211	1.2266	0	10.0748	12.3759	1.8799	10.9594	0.9211	11.5934	9.399
TCGA-E2-A14O-01	8.9483	1.7676	0	12.7112	10.4735	11.0664	12.2836	2.7249	0	6.8332	10.9093	0.4863	8.9007	0.8493	10.0228	11.0564	4.8407	7.8989	9.4254	6.5107	6.2993	10.6272	11.6116	5.1807	9.0381	13.9969	11.1968	8.4533	8.4148	1.5869	6.7116	0	0.4863	9.2673	2.4353	10.3941	6.5544	5.3319	7.8064	0	3.4086	0	10.3246	11.858	6.1526	11.0561	0	11.6372	10.4469
TCGA-E2-A14P-01	8.9507	2.7239	0	11.8026	12.8248	9.6546	12.7276	3.6569	0.8488	4.3662	9.0823	0	8.3983	0.4859	11.0899	9.8688	3.7882	13.9517	10.4809	6.3837	7.5701	10.787	11.8768	5.8646	7.4322	14.5365	10.8005	7.846	7.1372	2.3233	8.6592	0	0.4859	8.496	3.5623	10.4548	7.1856	2.0717	6.2834	0	4.2496	0	9.2718	12.4234	2.965	10.9267	0	11.3786	9.5186
TCGA-E2-A14Q-01	10.0843	3.8687	0	12.4569	11.6169	10.2664	13.0038	3.8355	0	4.9636	10.1226	0	8.4046	0	11.0477	9.7803	4.164	9.2218	10.3394	6.6473	7.724	9.962	11.1606	6.5484	7.5001	12.9802	9.948	8.4436	7.4749	3.11	7.5407	0	1.4112	9.3351	1.7326	10.1674	6.4312	4.6379	7.2226	0	6.4089	0	9.5986	12.219	4.4535	9.9314	0	11.233	10.4563
TCGA-E2-A14R-01	11.7221	1.9074	0.5446	12.0598	11.0545	10.5078	12.8478	4.7622	0	2.9779	9.0861	0	9.0528	1.2484	9.4028	9.3994	4.7622	12.3093	9.9541	6.4388	8.3654	10.0755	11.1449	6.3101	6.9837	14.6898	8.928	9.4669	9.115	3.41	2.5955	0	1.7193	9.3266	2.5955	9.831	7.6003	3.2799	6.454	0	4.9452	0	9.4547	11.8289	2.7994	11.6475	0	11.0724	10.1566
TCGA-E2-A14T-01	10.7954	2.6256	0	11.9022	11.0422	10.777	14.2911	3.2795	0.627	6.0336	9.2804	0	8.7315	1.0626	11.4542	9.9443	5.6437	8.6779	10.2234	6.5848	6.6988	10.1547	10.5362	5.6515	7.6522	13.3212	10.8856	8.029	8.0617	2.86	6.4875	0.3473	0.8612	8.893	1.0626	9.7196	6.4249	7.9263	6.6528	0	6.846	0	10.8691	12.5289	6.2347	10.6459	0.3473	11.3319	10.093
TCGA-E2-A14U-01	10.5784	6.5858	0	12.0601	11.3305	10.2817	12.7655	4.3886	0.3913	5.49	9.6327	1.9278	8.6976	0.6989	10.6355	10.0236	5.3537	10.1339	9.4046	7.4375	7.352	10.4111	10.7925	6.31	7.3134	13.5433	9.5475	8.9602	8.5768	2.2448	7.892	0	1.1677	8.9494	2.6549	10.4477	6.285	4.9504	7.6694	0.9523	5.8818	0	10.0933	11.7218	6.1202	10.2306	0	11.3131	10.6904
TCGA-E2-A14V-01	9.5029	0.7306	0	12.0248	10.8496	10.3869	12.3983	2.4019	1.9879	6.0996	9.8573	0.411	8.682	0.7306	10.9472	10.7283	4.5081	10.7177	10.4475	6.9421	7.2539	10.75	11.2964	5.4543	6.6267	13.483	9.9092	8.2907	8.0837	2.1031	8.1982	0	0.7306	8.7343	2.7233	10.1421	6.1805	4.7394	6.8378	0	2.8605	0	9.9792	12.9069	4.0437	10.6869	0	12.0187	9.5986
TCGA-E2-A14W-01	8.9611	1.7638	0	12.3585	11.3929	11.5317	12.3267	1.7638	0	6.694	10.2136	0.5648	8.6478	0	10.5524	10.835	5.1691	7.9218	9.2984	6.7139	7.6837	10.0656	11.0569	4.2854	7.7117	12.5342	10.2147	8.6581	7.0318	1.5443	7.4585	0	0	8.862	2.9464	9.6767	4.5558	3.6438	7.3736	0	7.0051	0	10.4518	11.7798	4.8233	9.9499	0	11.3512	9.5478
TCGA-E2-A14X-01	10.7636	4.8435	0.8064	11.8525	11.1539	10.2533	12.7337	5.6273	0.3215	5.7394	8.9781	1.1688	8.9873	1.9984	10.7062	9.4444	4.8684	11.2279	10.2623	6.9346	8.2025	9.9942	10.7258	7.3816	6.5382	13.5074	8.6871	9.1803	9.7752	4.6127	7.6016	0	0.5843	9.7899	4.1273	10.3063	8.6291	1.1688	6.8117	0.3215	1.4581	0	10.1094	12.7387	3.726	10.494	0.3215	11.0227	9.6476
TCGA-E2-A14Y-01	9.9899	2.8783	0	11.7697	11.0064	10.0145	12.2535	2.9785	0	2.9785	8.2916	0	8.3181	0	10.48	9.3511	3.467	12.2857	10.3898	5.27	6.1473	10.4899	11.7287	5.4217	5.0785	14.883	8.8863	7.8601	8.1428	1.0418	7.5617	0	1.0418	9.0291	3.5345	9.8702	4.5049	3.3963	7.0065	0	1.0418	0	8.9464	12.4428	2.9785	10.8401	0	11.6959	8.3181
TCGA-E2-A14Z-01	9.8046	2.9498	0	12.3889	10.2678	10.4058	12.9359	4.2432	0	6.9631	9.8543	0	8.5087	0	10.5256	10.2632	5.5875	10.4453	9.7669	7.1883	7.134	10.2679	11.4717	6.8666	7.7674	13.658	9.897	8.6361	8.9426	4.7554	8.3591	0	0	9.0923	2.9498	9.882	9.0306	3.6621	7.266	0	2.7718	0	9.7716	12.0024	6.1488	10.3543	0	11.0123	10.0785
TCGA-E2-A150-01	11.2344	2.9782	0	11.3972	11.758	10.4239	12.5757	5.4019	0	5.8795	9.0802	1.3889	8.9992	0	11.044	10.3525	5.388	10.9744	9.9886	6.6343	8.1897	9.8744	10.467	7.2854	7.0834	12.8015	8.6998	8.2994	8.2542	3.4747	8.9219	0	0.8555	9.6653	4.4084	10.3172	7.9721	1.9384	6.3057	0	2.2148	0	9.8936	12.318	2.4467	10.0527	0	11.1575	8.9658
TCGA-E2-A152-01	9.8236	2.3097	0	12.1153	11.8669	10.2161	12.6818	4.5822	0	4.4836	8.794	0	8.8042	0.8412	11.3591	10.1593	3.7724	10.3402	10.2063	6.5847	7.4941	9.6745	10.7417	7.016	6.5961	12.8746	8.0236	7.5378	8.1536	3.8136	9.6715	0	0.4811	8.8606	1.7547	10.2554	6.688	3.497	6.4799	0.4811	5.9437	0	9.7479	12.0161	5.1144	10.3998	0	10.7059	9.288
TCGA-E2-A153-01	9.984	1.6892	0.638	11.7244	11.1408	10.6722	12.3465	4.8203	0	6.0215	9.5585	0.638	8.5689	0	10.7309	10.2193	4.6064	11.6328	9.6664	6.5949	6.7371	9.6287	10.8669	7.7734	7.8853	13.7509	9.8974	8.3404	7.8218	3.3861	7.579	0	1.416	9.5065	2.5863	10.1924	6.6518	0.638	6.9852	0.638	2.4461	0	10.4109	12.028	5.4353	10.1018	0	11.1085	10.2189
TCGA-E2-A154-01	9.2405	1.9935	0	11.5464	10.3065	10.5271	12.9574	3.3142	0.9957	5.7597	9.8839	1.9935	8.5383	0	11.264	10.4374	4.8985	7.743	10.111	6.8052	7.7091	9.9615	11.458	6.0875	7.4088	13.168	9.1663	8.9251	7.4385	3.9461	8.1361	0	1.5792	9.4113	1.3168	10.804	5.7989	2.1632	6.9281	0	4.2772	0	10.324	12.4864	5.6209	10.0399	0	11.5641	10.0689
TCGA-E2-A155-01	9.8415	2.1329	0	11.9198	11.696	11.3712	12.8426	4.4701	1.2695	5.786	9.1687	0	7.9812	0.6455	11.1351	9.9509	4.6266	6.7313	10.6453	8.5665	6.961	9.9695	11.49	5.3674	8.1244	13.8495	11.075	8.4664	7.4072	2.2229	8.8695	0	1.7037	9.3043	2.7919	9.4855	5.913	8.0147	6.8595	0	5.4087	0	9.6189	12.4786	5.8296	8.8607	0.6455	11.6518	10.4289
TCGA-E2-A156-01	10.3731	0.7806	0	12.0953	11.6226	10.029	12.7881	2.1983	0.7806	5.0262	9.2555	1.657	8.8173	0	11.6124	10.2728	5.7389	10.199	10.5306	7.6685	7.4311	10.0133	11.0828	5.9379	7.611	12.7289	10.4124	8.3934	7.7136	1.2844	8.1635	0	0.7806	9.0084	0.7806	11.0243	5.0884	5.0576	6.6755	0	3.466	0	10.5814	12.3423	6.2952	9.2572	0	11.7043	10.5915
TCGA-E2-A158-01	9.2199	4.3358	0	11.8904	10.6569	10.8372	13.428	3.6218	1.0202	5.3967	8.2199	0	9.5997	0.4251	10.2986	9.3175	5.7853	9.9738	10.6888	8.3208	8.5491	10.5649	12.5492	7.3029	6.1902	14.6745	9.474	9.5966	8.6048	1.4402	4.1533	0	1.0202	8.6022	2.254	10.7066	5.361	1.7652	6.3188	0	5.2222	0	9.5695	12.4502	6.1688	10.0944	0	10.6462	9.2397
TCGA-E2-A159-01	10.1219	4.1235	0	12.0105	12.1943	10.1657	12.53	2.8221	0	3.6766	8.1618	0	8.6399	0.4406	11.0058	9.4136	4.0631	11.1363	10.8864	6.5689	7.6122	10.0815	10.9573	7.5832	8.0013	12.1614	8.2609	8.2355	8.0515	5.4071	8.4303	0	1.0507	8.5846	1.8074	9.8902	8.7883	1.8074	5.9053	0	3.3627	0	10.282	12.3071	5.3949	11.1452	0	11.1399	9.2063
TCGA-E2-A15A-01	9.1705	0.7135	0	12.2024	10.6067	10.617	12.928	3.3158	0.4004	4.8497	8.8071	0	8.9315	0	11.1966	10.3659	5.058	9.639	10.1449	6.5163	7.6825	10.2591	11.1382	6.5638	6.8216	12.3812	10.6112	7.9087	8.9998	4.1664	9.4037	0	0.4004	9.4916	1.5457	9.9576	7.8757	6.6464	6.2453	0	6.3789	0	10.6328	12.4497	5.2998	9.896	0	12.005	9.7428
TCGA-E2-A15C-01	10.0851	0.848	0	11.9198	11.4468	10.521	12.8932	3.8278	0	5.2555	9.1784	1.7655	9.0795	0.848	11.3515	10.0727	5.6147	10.1717	10.324	7.8342	7.3273	10.0535	11.0018	6.5267	6.4806	12.6836	9.5481	8.8259	9.3278	3.9449	9.7173	0	1.7655	8.8857	1.7655	10.9353	7.2422	4.3074	6.4886	0.848	3.6088	0	10.6856	12.0949	6.1169	9.4392	0	11.5136	10.4398
TCGA-E2-A15D-01	9.2262	3.8032	0.4333	11.9175	11.066	10.1782	13.1153	4.5057	0	5.9448	9.3842	0.766	8.4877	1.2637	11.0646	10.4742	5.9116	10.5953	10.1623	7.1334	7.3471	9.8347	10.9776	7.3779	7.7472	13.082	10.9741	8.5184	7.9599	3.2336	9.0119	0	2.7234	9.652	2.3794	10.6384	7.4576	7.715	6.9937	0.766	4.1262	0	10.4598	12.3784	4.4373	9.8804	0	11.2195	10.426
TCGA-E2-A15E-01	9.7065	4.4089	0	11.7502	11.5324	10.2408	12.4188	3.6599	0	5.5406	8.8862	0	8.7453	0.5908	11.4622	10.2191	5.9479	9.5468	9.7487	7.489	8.0672	10.2203	10.9592	6.5506	7.4566	13.1982	10.3639	8.7366	9.541	2.4737	8.9672	0	1.3324	8.9628	1.8198	10.6108	6.4181	6.246	6.4435	0.5908	4.9476	0	10.3628	12.1787	5.936	10.35	0	11.7883	10.5686
TCGA-E2-A15F-01	10.0334	0.8836	0	12.0135	10.837	10.5614	13.2703	3.1052	0	5.7835	9.1584	0	9.0043	0.5084	10.9108	9.8851	6.0366	9.6695	10.0837	7.5429	8.0753	10.3429	10.9412	5.7945	7.9172	11.5948	11.055	8.5537	8.4788	3.5832	7.7805	0.5084	2.9561	9.4853	2.6988	10.1242	7.2899	4.4115	5.859	0	1.4277	0	10.6288	12.3297	6.2835	10.235	0	11.9091	10.4749
TCGA-E2-A15G-01	10.0949	2.4616	0	12.2843	11.112	10.1946	12.8315	3.5928	0.4955	4.7886	9.2034	0.4955	8.7878	0	11.7449	9.9091	5.7068	8.3157	9.9278	7.4628	8.1714	10.1064	10.9908	6.3528	7.9317	13.0673	10.4198	8.9592	8.2238	1.6084	8.6025	0	0.8637	9.7007	1.4002	10.9552	6.6872	3.3821	6.6523	0.4955	6.1924	0	10.3853	12.3191	7.2266	10.2344	0	11.2083	10.7446
TCGA-E2-A15H-01	9.4848	1.1422	0	12.3655	10.7207	10.5927	12.5176	3.2404	0.8518	6.0398	10.005	0	8.7139	1.7717	11.0551	10.273	5.5874	7.6597	10.3707	5.7473	6.6611	10.5353	10.8783	5.5753	6.4787	13.4341	10.4393	8.36	8.9739	4.7417	7.5306	0	1.1422	9.4031	2.7298	10.3883	6.0918	1.1422	6.6668	0	4.9439	0	9.9527	12.5216	4.0956	10.8046	0	11.6492	10.3054
TCGA-E2-A15I-01	9.1406	3.0117	0	12.0196	11.3718	9.8872	13.1262	3.0117	0	4.8533	8.8833	0	9.3449	1.4679	11.9172	10.208	4.6852	7.1741	10.29	7.7793	8.9703	10.0493	10.7197	6.6374	7.7972	12.5902	10.2439	8.9394	7.8293	4.4255	8.5333	0	1.0424	9.1234	2.1803	11.4341	8.2782	3.2446	6.58	0	7.4021	0	10.3469	12.1374	5.0507	9.7736	0.4364	11.5533	10.326
TCGA-E2-A15J-01	9.2531	0.4366	0	11.9345	10.688	9.8567	12.4974	2.5722	0	6.0525	9.6043	0	8.2836	0	10.9228	10.8165	5.392	11.3624	10.3945	6.2123	7.1639	10.164	10.9975	6.1127	7.5264	14.2011	11.0371	8.4178	8.0592	1.0427	8.8142	0	0.4366	9.8159	1.0427	10.3285	6.2729	4.8538	7.0873	0	6.5963	0	10.5836	12.5859	4.2495	10.0628	0	11.61	10.1326
TCGA-E2-A15K-01	9.9412	1.3397	0	11.9704	10.898	10.095	12.5614	3.9583	0	6.7622	9.8096	1.8794	8.7951	0	10.5049	10.8526	5.1001	7.246	10.1471	7.0137	7.5171	10.6456	10.8578	6.3115	8.2753	12.7066	11.0926	8.2192	7.5849	4.2471	7.0433	0	0.4675	8.9201	2.3813	10.5848	8.5041	2.6686	6.204	0	4.9652	0	10.5801	12.3687	3.1135	10.3182	0	11.2464	10.4091
TCGA-E2-A15L-01	9.3713	1.6929	0	11.88	11.183	9.8615	11.9403	3.8794	0	5.7957	9.0171	0.3994	8.6127	1.8286	11.4261	9.2944	4.7802	7.8716	10.1438	6.7316	7.5784	9.7771	10.8175	6.1404	8.2009	13.5649	10.4009	8.5078	7.3882	4.399	8.5054	0	1.543	9.521	2.1728	10.2776	6.7316	4.676	7.0456	0.3994	4.463	0	10.2518	12.4033	5.7451	9.7473	0	11.3202	10.5775
TCGA-E2-A15M-01	8.453	4.9786	0	11.7094	11.415	10.7944	12.1053	3.8895	0	4.3787	8.1819	0	9.4221	1.959	11.7619	9.7009	5.0341	10.1522	10.2527	7.6233	8.7628	9.7043	11.0097	8.1355	8.0091	12.8816	8.8608	9.2867	7.5216	6.1814	8.7642	0	1.7088	9.62	2.573	10.2107	9.3359	3.6498	7.5409	1.2892	1.6148	0	10.0439	12.6959	5.0341	9.7893	0	11.7661	9.8074
TCGA-E2-A15O-01	9.376	0.8672	0	12.4611	10.718	9.0355	13.4042	2.7589	0.4978	3.6482	10.271	4.6618	9.4887	0.8672	10.4542	10.3512	5.9824	10.7257	11.1138	7.409	6.8317	10.2693	10.3391	5.4922	7.3243	12.2565	10.0386	8.3746	9.5303	3.0734	8.8889	0.4978	3.3314	8.9002	3.947	10.4146	7.0267	7.8693	6.4986	0	3.4449	0	10.9888	12.2301	6.2082	9.9979	0.5146	11.3527	10.6644
TCGA-E2-A15P-01	9.1228	1.7922	0	12.4242	10.5873	10.483	12.4118	2.6948	0	5.6199	8.4501	0	8.2622	0.349	11.5977	9.9144	6.1842	8.2801	10.3108	7.4699	8.1897	9.9227	11.1763	6.3117	7.6761	12.2436	9.5987	9.1715	7.8496	3.6435	8.6462	0	1.6735	8.5098	2.6948	10.061	6.8541	3.5788	6.7069	0.349	5.6516	0	10.7809	12.221	4.4465	9.9432	0.349	11.921	10.2934
TCGA-E2-A15R-01	9.1934	0.3056	0	11.7385	10.1383	10.8368	13.6673	4.2423	0	5.8716	9.2896	0.5575	8.5282	0.3056	11.1805	10.027	4.0086	9.8948	10.6698	7.0765	7.5312	10.2055	11.3262	5.5544	7.2443	11.536	11.224	7.9851	7.2452	4.5046	10.2394	0.3056	2.3247	9.0621	3.0136	10.9634	5.3856	9.5165	6.031	0	4.4276	0	10.5048	12.6605	6.6916	10.1262	0	12.5749	10.4369
TCGA-E2-A15S-01	10.0346	5.0409	0	12.4475	10.8017	9.7438	13.4818	5.783	0	6.4186	8.8235	3.3095	8.9992	0.6554	11.222	8.9867	6.526	9.2467	10.4956	7.2394	8.0513	10.3467	11.4248	6.0875	8.0987	12.1908	10.3253	8.5278	9.3778	3.3909	8.9976	0	1.7227	9.0603	1.2856	10.1578	5.1847	5.9057	7.0141	0.6554	6.8073	0	10.3808	12.1424	4.2127	11.0563	0	11.7939	10.6962
TCGA-E2-A15T-01	9.8209	0.3936	0	11.8324	11.1716	10.4735	12.7591	3.9181	0	4.481	8.8794	0	8.6819	0.3936	11.6248	9.3225	5.0443	6.562	10.1188	7.0526	7.8612	10.025	11.1089	5.8258	7.5444	12.0558	8.5601	8.4138	8.0709	2.3443	9.8063	0	1.3609	10.3162	0.9569	10.5623	5.8367	3.5049	6.2534	0.7026	3.793	0	11.2185	12.785	3.2904	9.9069	0	11.7205	10.4741
TCGA-E2-A1AZ-01	9.1036	5.7418	0	11.416	11.2437	10.0795	12.565	4.1902	0	1.7007	7.9177	0	11.3709	0.8075	12.0722	9.3822	5.4516	11.416	10.7024	7.3754	8.1902	9.7974	10.1267	7.8396	7.0289	13.3941	9.0475	8.0213	7.5356	4.9192	8.7586	0	1.7007	9.5342	3.2098	10.3913	8.9654	4.3041	6.2904	0	2.0003	0	10.2981	12.584	4.9545	11.3074	0	11.6532	10.0348
TCGA-E2-A1B0-01	8.5746	1.3134	0	11.7854	10.9101	10.2134	11.9905	3.2257	0	5.3934	9.036	0.4555	8.6926	0.2457	11.6059	10.3671	3.6452	11.2208	10.5524	6.2621	7.2527	9.8304	10.3894	6.9627	6.9621	13.2828	8.224	8.4016	6.5634	4.1159	10.8018	0	0.6388	9.6607	2.3979	10.6255	7.5109	2.9419	6.3102	0	4.9664	0	9.9576	12.8008	4.3572	9.777	0.2457	11.725	10.5031
TCGA-E2-A1B1-01	9.3223	4.919	1.0372	11.7005	11.6778	11.0244	11.7448	4.939	0.5068	3.8338	7.8611	0	9.2873	1.5331	11.7504	10.0353	4.6434	9.2418	10.2967	8.1056	7.9312	8.8282	10.9595	7.8827	7.4057	13.0252	8.3826	10.1041	7.3732	5.6388	8.8736	0	1.9015	9.1934	3.2029	10.5323	8.647	2.6942	6.975	1.1781	4.5428	0	10.1201	12.3951	4.3627	9.6284	0	11.7925	10.1841
TCGA-E2-A1B4-01	10.4367	1.8654	0	12.428	11.0804	9.881	13.2068	3.775	0	5.5787	10.0149	0	8.1979	0	9.6767	9.5008	5.6024	10.9019	9.7586	7.6481	7.873	10.3927	11.0094	6.3369	8.0034	14.367	10.7347	8.8252	8.0689	2.5257	6.9254	0	1.2152	8.7152	0	10.657	6.0041	4.8459	7.3562	0.6123	3.0246	0	9.777	11.3252	7.7059	9.8753	0.8425	11.1434	10.6317
TCGA-E2-A1B5-01	8.9027	4.8873	0	12.6904	11.5409	10.3158	12.342	5.8733	0.5128	3.7417	9.9862	0.5128	8.9078	1.648	10.4362	10.4497	4.1757	10.5242	10.4385	7.0259	7.767	9.6783	11.1533	7.8631	7.7054	14.9817	9.9807	8.457	7.8547	6.4675	7.2887	0	0	9.8393	3.4352	9.8163	10.4451	2.6139	7.8992	0	5.6585	0	9.5566	11.9039	5.1352	10.4701	5.9844	11.0522	10.2712
TCGA-E2-A1B6-01	8.6965	4.6748	1.4776	12.3403	10.4812	10.3831	12.3172	5.9417	0.5323	6.771	10.0354	2.1921	8.9642	4.1301	10.0372	10.6837	6.1823	11.2376	10.4696	6.6188	8.3569	9.9945	11.8483	8.0962	8.0232	14.2102	9.0389	8.8397	8.0653	6.373	5.144	0	2.0439	8.7112	3.975	9.4871	9.7244	2.9436	7.4967	0	3.9123	0	9.5813	11.5683	2.5073	10.6963	0.5323	11.5101	10.2029
TCGA-E2-A1BC-01	9.0303	6.9578	0	11.8271	11.8211	10.6017	12.6362	4.1462	0	5.6068	8.114	0.8444	9.2116	0	11.6445	10.0466	5.5831	10.6835	10.741	7.8512	8.5412	9.6123	11.1069	6.9228	8.0922	13.0616	9.6246	8.8629	7.3012	3.0286	9.3394	0	0	9.46	2.0643	10.8741	6.4678	1.3736	6.7172	0	3.7791	0	10.628	12.1818	5.3497	9.3482	0.8444	11.9477	10.183
TCGA-E2-A1BD-01	10.7991	2.1772	0.8114	12.2783	10.791	10.2662	12.9541	4.9039	0.3238	7.0968	10.6977	0.3238	8.3909	1.4654	10.4357	10.9338	5.8858	12.5842	9.1367	6.8167	6.9606	10.2003	11.1458	6.3105	7.3637	14.4297	10.2252	8.7559	8.1166	2.8661	7.7184	0.5881	2.2553	9.3057	2.7629	9.6845	5.4686	2.3295	7.5368	0.3238	3.0082	0	10.3066	11.7908	5.427	10.7031	0	11.0406	10.3722
TCGA-E2-A1IE-01	9.7566	2.318	0	11.8098	11.4357	10.7917	13.1657	4.7232	0.3209	4.8281	9.2124	0	8.595	0.3209	11.0987	9.884	5.9259	9.0381	10.3034	7.5009	7.7332	10.062	11.5579	6.0119	7.7784	12.6844	10.3416	8.9124	7.6461	2.318	8.2654	0	0.5833	9.4662	1.9033	9.9031	5.2144	6.396	6.3917	0.8052	3.9496	0	11.0047	12.1413	4.7896	9.9147	0	10.5713	9.9554
TCGA-E2-A1IF-01	10.0268	3.9083	0	12.2775	10.6564	9.9427	12.3423	5.8767	0	6.4394	10.7657	0	8.4655	2.1367	9.8502	11.1806	5.7908	10.2035	9.7115	6.3596	7.1148	10.0569	10.8514	6.7777	8.2223	13.6178	10.1304	8.5916	8.3872	2.5038	5.3397	0	0.5107	9.5461	4.0991	9.8791	6.9058	3.7804	7.0376	1.1853	6.367	0	10.1586	11.8038	5.4698	10.4076	0	10.787	10.2138
TCGA-E2-A1IG-01	10.6149	0.4916	0	11.9619	11.4521	10.6463	12.8142	5.4064	0	5.2304	8.7743	0	8.8663	0.4916	10.6652	9.9439	6.3177	7.2598	9.6079	6.73	6.8618	10.1265	10.8896	6.9348	7.2888	12.8509	10.6659	8.2779	7.7988	3.479	6.8105	0	2.0868	9.0664	2.9061	10.3094	6.0524	1.5993	6.6623	0.4916	6.9402	0	11.265	12.1742	5.5257	10.1365	0	11.2396	10.4455
TCGA-E2-A1IH-01	8.5035	1.8579	0	11.7601	11.007	10.9171	12.7881	5.3928	0	5.3701	9.0683	0	9.3831	0.4094	11.3044	9.3542	6.2874	9.1219	10.1181	7.2566	7.9139	10.2556	11.362	7.9139	7.9167	13.8405	9.5522	9.3674	6.6165	5.3236	7.8123	0	0.7279	9.2703	4.4157	10.0175	9.1572	4.2514	6.7933	0.4094	3.0389	0	10.4817	12.3739	7.1573	9.8746	0	10.5993	10.2081
TCGA-E2-A1II-01	9.187	5.4853	0	12.5989	10.8347	10.8592	12.4661	7.4307	1.3585	1.8508	8.327	0	9.8499	0	10.7806	9.8834	6.1681	9.7354	10.1303	5.4165	8.0114	10.2645	11.6575	6.6144	7.1627	13.4162	9.7789	8.4374	7.6185	6.0482	7.5992	0	0.6054	9.0475	0.6054	10.0065	9.1264	5.0358	6.8991	0	0.6054	0	10.0094	12.8227	3.1409	11.2378	2.8593	12.3564	9.1779
TCGA-E2-A1IJ-01	9.8606	1.5493	0	12.0093	11.1076	10.4773	12.3719	4.6671	0	6.1102	9.4213	0	8.83	1.5493	10.7031	10.3869	6.2628	10.7608	9.8992	6.8495	7.6857	9.8731	10.7019	7.8065	8.0596	13.1603	10.0244	8.6034	7.7343	5.1309	7.4303	0	1.5493	9.4388	2.2791	10.1834	8.7375	2.2791	6.8575	0.7157	4.7031	0	10.8143	11.9473	6.4546	10.0622	0	11.0941	10.4438
TCGA-E2-A1IK-01	8.8779	2.9386	0	12.1578	11.4275	10.5089	12.7508	3.3847	0	6.4263	9.7628	0	8.5987	0	10.6077	9.4956	3.5983	10.6057	10.0181	6.9836	8.0998	10.2529	10.8627	6.4257	8.6355	13.5233	10.8946	7.8758	7.3799	2.9386	6.823	0	0.6375	8.6888	1.688	10.3807	7.0577	3.5305	7.1224	0	6.674	0	9.8488	11.8303	2.8301	9.7517	3.663	10.999	10.242
TCGA-E2-A1IL-01	9.8425	3.9703	0	12.0215	11.2396	10.1077	12.4533	4.0917	0	5.2359	8.6136	0.9389	8.6601	0	11.7829	9.8039	4.8792	9.7815	10.1541	7.1428	7.9337	9.6655	10.8872	6.6292	7.998	12.6131	8.4224	8.7381	7.1097	5.2706	9.4038	0	2.701	9.7679	2.3581	10.7806	6.6313	1.2484	6.7029	0	4.7376	0	10.8071	12.5055	4.8336	9.7278	0	11.6543	10.4849
TCGA-E2-A1IN-01	9.3867	1.5397	0	11.9287	11.3444	10.4896	12.6814	4.8612	0.3477	6.1053	9.6274	1.0634	8.721	0	10.8371	10.6157	5.369	9.6279	10.0805	7.3108	7.4364	9.9123	11.3722	6.9003	6.9923	13.9346	8.2697	8.6473	8.6533	4.7633	8.4803	0	0.8619	9.7693	1.8972	10.5422	6.1668	2.7489	6.8679	0	2.8614	0	10.3003	12.2054	5.6763	10.2408	0	11.3736	9.9836
TCGA-E2-A1IO-01	10.553	2.7141	0	11.3852	11.2335	10.3146	12.6793	4.8108	0	6.5782	8.9946	2.7141	9.3065	1.3121	11.4248	10.2079	4.3682	9.4186	9.5118	7.6553	8.0519	9.8952	11.0326	7.519	7.0944	12.6135	9.0019	8.463	8.4508	5.4598	9.0592	0	1.5129	8.9401	3.3603	10.299	8.6289	6.0338	6.1132	0.455	8.9455	0	10.635	12.0774	6.4122	9.7828	0	11.2196	9.7296
TCGA-E2-A1IU-01	9.5998	1.7935	0	12.0476	11.3033	10.5011	12.3986	3.3283	0	5.2163	9.5237	0	8.8717	0	11.081	10.0658	4.484	8.1194	10.0545	7.293	8.1279	9.9196	11.0025	6.703	8.5192	12.8404	10.9754	8.396	7.4056	3.4418	8.322	0	1.4029	9	2.1006	10.7945	7.0504	4.4022	6.5967	0	6.4552	0	10.5892	12.024	5.6651	9.9254	0	11.7088	10.619
TCGA-E2-A1L6-01	9.7852	3.879	6.244	12.1443	11.7508	10.2986	12.9655	4.0516	0	4.4309	8.7287	0	9.0298	0.3913	11.3145	9.5275	5.4287	9.9852	10.3783	7.3465	8.0514	10.101	10.9684	7.0466	7.5785	13.2328	10.2473	9.2038	6.6852	3.3274	7.7921	0	0.6989	9.7423	2.4231	10.7456	7.5377	4.8758	7.2523	0	2.4231	0	10.1999	12.0288	4.345	9.6964	0	11.2558	10.3174
TCGA-E2-A1L7-01	9.8265	1.7767	0	11.1516	10.8326	10.8361	13.2211	3.3533	0.5708	5.0242	8.9848	0.9786	8.5899	0.9786	10.7071	9.5633	4.8163	11.4534	9.9332	7.2745	8.1978	10.5649	11.4295	6.7451	7.5743	12.9711	10.3631	8.8242	8.666	5.5276	8.818	0.5708	1.5563	8.9723	2.2875	9.4447	8.3957	2.1365	6.6783	0.9786	1.7767	0	9.7554	12.523	5.128	10.6368	0	10.3852	10.0758
TCGA-E2-A1L8-01	8.6074	1.4299	0	12.0202	11.2679	10.7505	12.8112	4.0812	0	4.9458	9.1768	0	9.9356	1.4299	11.4516	9.9464	5.6478	9.1076	10.4527	7.3605	8.0105	9.8431	11.2911	7.6627	7.962	14.1416	9.6549	9.6664	6.7605	4.0812	7.9681	0	0	9.494	1.8918	11.0745	7.6795	1.4299	7.5048	0	3.6463	0	10.431	11.8973	5.4155	9.1573	0	11.0588	10.113
TCGA-E2-A1L9-01	8.9853	1.658	0	12.082	11.5029	10.1836	12.6854	5.4275	0.3443	5.2032	9.5608	0	9.1861	0	10.7071	10.6126	5.498	10.8155	10.5858	6.7546	7.7279	10.0883	11.1595	7.5355	7.3793	13.2699	9.6817	8.4388	6.5458	4.1463	6.4906	0	1.5292	9.8705	1.8855	10.5793	7.409	3.4905	6.7902	0.8547	4.1017	0	10.0764	11.951	5.7134	9.5291	0	11.2804	9.6641
TCGA-E2-A1LA-01	9.3916	1.6894	0	12.0314	11.2693	11.1492	12.3774	4.7919	0.5311	5.7054	10.2158	0.5311	8.8338	0	10.1864	10.5621	4.454	7.4803	9.3221	6.2435	7.2718	10.1685	12.0789	6.2935	8.0459	13.5976	10.9588	9.0967	8.1635	4.2665	7.1729	0	0.9185	9.4002	2.041	10.5173	8.118	4.2995	6.8221	0	4.9868	0	10.0948	11.7072	5.6425	9.502	0	11.6165	9.4743
TCGA-E2-A1LB-01	9.1622	0	0.9249	12.717	12.2779	10.9159	12.4294	4.8281	0	5	8.3138	0	8.4423	1.4839	10.4033	10.8778	3.9843	10.2499	9.6481	6.4984	8.1749	10.0802	10.472	8.3389	6.3771	13.5365	10.4674	8.206	6.8582	2.3345	9.0109	0	0	9.1713	2.0514	10.1485	6.2905	0.5354	7.0168	0.5354	3.5025	0	9.3176	12.0913	4.8731	9.7278	1.4839	11.4625	9.6748
TCGA-E2-A1LE-01	9.6277	2.7924	0	12.2517	11.6065	10.5185	12.1005	5.2417	0	5.6714	9.5385	0.5093	8.6264	1.6402	10.2671	10.3274	5.5065	13.2856	10.328	7.3688	8.103	10.323	10.3111	7.559	7.94	13.9377	9.9747	8.3883	8.4403	4.834	7.1837	0	1.6402	8.3865	2.388	9.4133	8.342	0.5093	7.6771	0	4.6516	0	9.5678	12.2823	6.147	10.4844	0	10.2814	10.2736
TCGA-E2-A1LG-01	11.4957	1.7895	0	11.6067	10.4185	11.8585	12.519	5.1827	0	3.477	8.2659	0	9.0301	2.3198	10.6597	10.1341	5.4694	13.3672	10.6751	8.1079	8.2087	9.9199	10.8318	7.6462	7.3031	14.2398	9.0284	10.8685	7.4191	4.3685	9.1582	0	0.6909	9.2851	3.8593	10.4653	5.9498	2.2282	7.3338	0	2.7067	0	10.3502	12.8184	2.3198	10.3311	0.6909	11.3915	8.6722
TCGA-E2-A1LH-01	11.7865	3.5613	0.8252	11.7141	10.2421	10.5213	12.9015	4.9941	1.3468	4.4487	11.1435	1.3468	9.032	1.3468	9.8115	10.3864	5.3622	12.5557	9.4357	5.5161	7.757	10.116	9.859	6.8958	8.0574	13.6079	9.9708	7.9851	8.5871	4.5941	5.2496	0	2.031	9.1207	3.5613	9.799	9.3816	2.6786	7.1754	2.031	2.2806	0	9.0635	11.4489	4.4487	10.8255	0	10.5273	9.3009
TCGA-E2-A1LI-01	10.2006	5.0246	0	11.4715	11.1555	10.8145	13.2784	3.324	0.3791	6.5523	8.693	0	9.4621	5.6944	10.2598	10.1255	6.0291	11.685	10.1904	6.1066	7.0346	10.3765	10.8863	7.7288	7.1658	13.1109	9.4019	7.9594	8.5534	4.2727	8.3925	0	0.9271	10.6564	3.4484	10.3245	7.0641	2.8699	7.028	0	1.7671	0	10.4168	12.5783	3.1396	10.6977	0.679	11.0908	9.7074
TCGA-E2-A1LK-01	10.2254	1.1202	0	11.3291	10.5031	10.8604	11.9286	3.3772	1.1202	2.3529	8.7581	0	8.1342	0.6662	9.5392	9.8737	5.2245	12.4819	9.8454	5.4543	6.7367	9.7984	11.1191	5.3411	6.2011	13.8847	10.2069	6.9086	10.762	0.6662	6.9774	0	1.1202	9.8539	4.5424	9.7932	4.7455	0	6.7045	0	0.6662	0	10.3284	11.9286	2.7801	10.3231	0	10.4872	8.9311
TCGA-E2-A1LL-01	8.9362	2.1553	0	11.9315	11.1621	9.9457	11.8097	2.3307	0.6561	3.8894	10.0876	1.4475	9.6515	1.1054	10.6355	11.1082	3.7727	10.8737	10.7337	5.7542	6.5764	10.6225	11.4953	5.5878	6.2735	14.0323	9.6254	6.9022	6.2119	1.1054	5.8291	0	1.1054	7.961	2.7566	11.0076	5.348	1.4475	7.2629	1.4475	1.7239	0	10.1148	12.5551	3.5777	11.1548	0	11.0858	9.4666
TCGA-E2-A1LS-01	9.3743	7.8902	0	12.1787	10.8248	11.4106	13.2544	7.6596	0	8.9128	9.8359	0	8.0862	0	10.7412	10.8857	5.2493	11.7225	10.3526	6.7294	7.9469	9.9286	11.4855	9.6507	6.2866	14.2717	10.1726	8.7513	5.9322	0.5854	7.0889	0	0	8.6014	1.5859	9.8695	5.3937	2.8086	8.3457	0	0	0	9.0349	11.7292	2.4606	8.9701	0	11.3582	9.0982
TCGA-E2-A2P5-01	9.1207	1.0797	0	11.9433	10.6108	9.5089	12.4032	4.234	0.4554	7.2094	10.7787	0.8011	8.7435	0.8011	10.367	10.5499	3.6012	7.9533	10.094	5.8984	7.2058	10.4333	11.2934	6.287	8.0963	13.8201	10.011	8.0971	8.4752	3.3087	8.2297	0	0	9.1948	2.7947	10.2835	6.6184	1.0797	8.2492	0	5.9163	0	9.391	12.2635	5.9251	11.2118	0	11.7492	9.7995
TCGA-E2-A2P6-01	10.3324	2.4727	1.0358	12.3807	10.9065	10.0786	12.8866	6.2662	0	4.2633	10.591	0	8.6161	0.4331	10.2339	10.5441	5.4728	8.4059	9.508	6.9528	7.7592	10.4132	10.6377	6.3614	8.2804	13.3383	11.0988	8.9532	8.2993	2.1702	6.1213	0	1.7868	10.0926	2.9357	10.5939	6.816	3.4793	7.6703	0.7657	5.1561	0	9.7986	11.6299	5.9358	10.321	0	10.877	10.1704
TCGA-E2-A3DX-01	10.1766	6.1022	0.4014	11.7204	11.105	10.2826	12.0467	4.9316	0	6.2372	9.1124	0	9.2922	3.494	11.4334	9.5776	4.0357	10.1881	9.504	5.9755	7.6034	10.4781	10.5513	7.6988	8.0171	13.5402	8.9002	8.1333	7.6247	6.0046	9.2729	0	1.5485	9.5852	4.0357	10.4557	8.8449	4.091	6.5553	1.1912	4.7543	0	10.0395	12.1846	5.8203	9.8673	1.5485	11.4677	10.4271
TCGA-E2-A56Z-01	9.5652	1.8895	0	11.9462	10.8126	10.6991	13.197	4.0294	0	4.7141	10.8381	0	8.8858	1.2343	10.4011	10.7759	5.3461	10.2507	9.3011	7.1916	6.1102	10.2199	10.5478	4.7141	8.4046	13.0531	10.6614	8.1618	7.4954	1.4872	5.9925	0	0	8.5824	1.8895	9.7143	6.3363	2.6804	7.8709	0	3.4487	0	9.9698	11.5436	5.9719	10.3616	0	10.6983	9.975
TCGA-E2-A570-01	9.8015	1.3813	1.0497	11.9588	11.784	9.879	13.2997	3.8983	0	5.285	9.936	1.3813	8.7823	2.5399	11.0674	10.3465	5.7252	10.6359	9.6982	7.08	6.4629	10.2954	10.8778	6.3776	8.1532	13.0837	9.5885	8.9414	7.9079	4.0918	5.2035	0	1.6509	9.1116	2.0739	10.2166	5.9541	6.003	7.9111	0.6182	3.7909	0	9.4441	11.8879	4.7664	9.9416	0	10.6183	9.9925
TCGA-E2-A572-01	9.9383	2.9064	0	11.6846	10.2551	9.4973	12.6723	4.8821	0	4.5844	11.8214	0.9997	6.9064	0.5848	9.1756	10.1091	4.6142	8.5347	8.6523	6.0218	6.0869	10.089	10.3315	3.8575	10.511	14.6307	12.8929	7.5033	8.1744	2.3215	3.2474	0	0	7.1893	2.9064	9.5646	5.4589	4.8324	7.6325	0.5848	7.3918	0	9.8116	11.1054	4.3214	10.5157	0	10.16	9.7468
TCGA-E2-A573-01	10.1733	3.3037	0	11.9357	11.2058	10.4293	12.8672	4.9049	0.9517	4.9709	9.0768	0	8.9132	2.2439	9.6118	10.0075	5.3635	12.1042	10.3223	5.9585	7.7756	10.5482	11.5179	7.2422	8.6171	12.8156	9.5645	8.0544	8.7459	4.0773	6.4027	0	1.7379	9.1699	4.5497	10.0253	8.3777	5.1523	7.4947	0	3.7163	0	9.6289	12.2682	4.9272	11.0761	2.8221	11.5806	9.5239
TCGA-E2-A574-01	9.6751	5.0438	0	11.1689	10.1797	9.7352	12.1819	5.6708	0.6427	7.2634	10.5458	0	8.9927	2.1266	8.8118	10.1912	5.9966	11.8604	10.3407	6.4774	7.3403	10.567	10.2911	6.6323	6.7193	16.1231	9.8537	8.1517	8.8207	0.6427	4.9682	0	0	9.0411	5.1388	9.4712	2.725	5.5722	9.1102	0	1.0856	0	9.9386	11.8505	2.725	11.0748	1.6981	10.8166	8.4537
TCGA-E2-A576-01	9.3493	2.8907	0	11.7698	9.6007	9.2177	12.964	5.5773	0	5.0278	11.5019	0.9385	7.6063	1.2479	9.3319	10.2006	6.7084	9.0141	9.8067	6.541	6.8179	10.6113	10.8828	4.9867	8.5998	14.9186	10.6397	8.8418	10.4896	2.5948	7.9083	0	0	8.3726	4.5519	9.7129	6.8412	1.7187	7.7606	0	5.8651	0	10.0223	11.5891	5.6449	10.9297	1.2479	10.8217	9.3237
TCGA-E2-A9RU-01	8.4321	2.3345	0	11.4838	10.4721	9.6175	12.3398	3.7149	0.7433	6.0526	10.5066	0	7.9245	1.5955	8.4377	10.1597	5.7968	13.6701	9.4454	7.2476	7.3584	10.3954	11.478	5.2449	8.7285	15.6384	10.7106	8.6798	8.9216	2.5155	6.4136	0	1.5955	8.3893	5.0001	9.3459	5.5072	0	8.3391	0	6.502	0	9.3233	11.5531	4.1023	10.3544	0	10.3962	9.2833
TCGA-E9-A1N3-01	9.9244	3.1987	0	12.2316	11.2225	10.5045	13.5041	3.1987	0	6.3815	9.1311	0	8.6465	0	11.7612	9.4863	4.9096	11.4129	10.3943	6.941	7.853	9.8977	10.5514	5.6581	9.0241	12.923	11.1914	8.0033	7.0708	2.958	7.9351	0	2.2226	8.8472	1.0898	10.8149	6.5121	2.0367	6.4896	0.6454	5.483	0	10.4111	12.2911	5.8923	9.9895	0	11.5091	10.386
TCGA-E9-A1N4-01	9.2825	2.1551	0	11.9033	11.122	10.5527	12.0319	5.9001	0	4.9005	8.3097	0	9.5221	0	11.7687	9.8356	4.2673	7.8375	9.8894	6.4929	8.401	9.6082	10.8803	7.294	7.523	13.2484	9.775	8.3484	7.2871	4.4896	7.8969	0	0	9.6239	1.893	10.6523	9.4758	2.8416	7.0118	0.5786	4.6399	0	10.3091	12.1675	3.7637	10.0892	0	11.5712	10.1512
TCGA-E9-A1N5-01	10.165	2.154	0	11.8549	11.1607	10.2884	12.2636	4.8382	0.5781	5.7078	9.9539	0.9898	8.9424	2.6831	11.3529	10.3332	5.7743	8.1987	10.1513	7.0882	7.7837	10.2219	11.0033	7.1192	8.1175	12.5662	9.8713	8.6285	7.9824	5.1094	8.2487	0	1.3096	9.0267	3.3035	10.3766	8.2719	3.625	5.6523	0	6.687	0	10.425	12.0415	6.0778	10.1101	0	10.5508	10.1841
TCGA-E9-A1N6-01	9.7231	1.945	0	12.2402	11.1532	9.7982	11.6672	4.6839	0	6.2491	9.3357	0.5608	8.9036	1.5362	11.3061	10.4609	4.2155	12.1	10.5082	6.3194	7.5413	10.5114	10.719	6.6273	7.2639	12.6214	10.1105	8.0964	8.3485	3.8381	7.7499	0	0.5608	9.2448	2.3993	9.9761	6.5417	1.2781	7.1459	0	3.8853	0	9.736	12.3058	6.5119	10.6588	0	11.4355	9.771
TCGA-E9-A1N8-01	9.2741	6.6589	0	11.7336	10.5005	10.1808	12.7017	3.1675	0	3.311	8.3654	0	10.2016	0	11.3716	9.2699	5.7569	11.4152	11.1168	7.5685	9.0289	10.6389	11.5781	5.3842	6.8791	14.7276	8.4531	9.052	8.6174	1.5255	7.0398	0	4.2	8.6515	4.9351	9.8685	5.2871	4.5574	7.1912	2.6245	1.2685	0	10.0533	12.9198	5.6929	10.8702	2.1003	12.3285	9.9632
TCGA-E9-A1N9-01	10.0121	5.1703	0	11.665	11.5198	10.3797	14.2023	3.916	0.5407	4.6231	8.3145	0	9.0091	0.5407	13.6842	9.5817	6.1956	9.7419	10.2732	8.7625	8.9413	10.1312	11.0301	7.9978	6.8294	13.8833	9.053	8.6977	8.0358	4.5689	10.0398	0	1.495	8.8966	5.2586	10.4157	7.4028	0.933	7.1118	0	3.0487	0	10.4362	12.7765	4.0408	10.736	0	10.7422	10.3316
TCGA-E9-A1NA-01	10.2212	0	0.9468	11.3807	10.9359	10.6673	12.3009	5.2402	2.5723	3.7408	9.0177	0.3887	8.6535	1.1615	10.8529	9.9634	3.3613	9.8032	9.6505	6.8583	6.885	10.0002	10.7659	7.1019	7.8782	13.1878	10.9712	8.4155	7.4027	3.126	8.0569	0	2.4952	9.0668	2.715	10.5756	7.4772	6.5605	6.7255	0	4.2429	0	9.606	12.8147	6.5366	10.2675	1.7965	10.9785	10.9297
TCGA-E9-A1NC-01	9.9025	7.7541	0	11.9277	10.9778	10.9612	12.1182	4.8304	0	6.3975	10.0222	0.5591	8.746	1.941	9.8005	10.7985	3.734	12.531	9.1018	6.0305	6.9983	9.8305	10.8849	7.0079	8.2264	14.0619	10.2541	7.8637	9.036	3.5712	7.2021	0	0.961	9.211	3.4515	9.2641	7.7698	4.8777	7.8489	0	3.3877	0	9.2653	11.5413	4.7816	10.2161	0	10.8714	9.4955
TCGA-E9-A1ND-01	10.1804	1.3215	0	12.2338	11.7646	10.3884	12.2993	2.3214	0	1.3215	8.398	0	9.149	1.3215	10.807	10.069	5.0868	13.3584	10.4344	6.6359	8.588	10.1346	10.6286	7.3337	8.1243	12.6816	9.5169	7.7272	7.988	3.9535	7.4339	0	0.5847	8.6858	1.8068	10.635	8.684	5.988	6.4831	0	4.2088	0	10.1779	12.0699	3.6432	10.571	0	11.206	9.8712
TCGA-E9-A1NE-01	10.3314	3.8158	0	11.6246	11.0907	10.8049	12.6039	5.1689	0.6173	3.702	8.2954	0	9.4239	1.7668	11.5971	9.268	5.0107	10.7621	10.4508	7.2363	8.3294	10.1321	10.8009	7.8693	7.4794	12.4547	10.0695	8.7194	7.7914	6.9919	8.9542	0	1.3796	9.5795	2.1605	10.0391	9.9347	4.2993	6.6056	0	3.0833	0	10.3735	12.6446	4.5336	10.1477	0	11.8218	10.2493
TCGA-E9-A1NF-01	9.4177	2.0341	0	12.339	11.4612	10.9912	12.0886	5.5866	0	5.2536	9.8296	0.6953	8.9551	2.5737	10.7197	11.0117	4.1471	10.8405	9.7573	6.5902	7.7906	9.8772	11.0818	8.0519	7.9029	13.367	10.6312	8.6496	7.8768	4.3794	7.2834	0	2.4152	9.1533	2.5737	10.6033	6.7481	0.6953	7.5497	0	7.2069	0	9.8559	11.8477	7.2427	10.2112	0	10.9412	9.5968
TCGA-E9-A1NG-01	9.4294	0.9362	0	11.9238	11.5936	10.5758	12.1436	5.332	0	5.7132	9.149	0	9.0678	1.6469	11.1743	10.1947	4.8281	10.125	9.8669	6.3893	7.2337	9.7151	10.9448	7.9837	8.6141	12.8263	10.2896	7.7197	7.2938	4.5379	7.5308	0	0.6862	9.3373	1.1493	10.4223	7.6317	0.6862	6.9222	0	2.2185	0	10.5645	12.0691	5.6963	10.0475	0	11.2731	10.3416
TCGA-E9-A1NH-01	8.7129	2.4521	0	11.8134	11.871	10.5564	12.6138	4.7516	0	5.4276	9.3221	0	8.7493	0.9218	11.1173	10.0355	4.9102	10.2224	10.3986	7.035	8.1705	9.8111	11.808	7.7877	7.801	13.2884	9.4577	8.6208	7.1116	4.5734	7.6978	0	1.4797	9.7127	2.0464	10.4076	7.491	1.6943	6.7293	0	3.9781	0	10.034	12.2866	5.0915	9.9147	0	11.0228	10.0315
TCGA-E9-A1NI-01	9.7984	4.227	0	12.5475	10.6631	10.6952	12.7357	3.3021	0	6.5355	10.3059	1.0305	8.9687	1.8508	10.4107	10.7253	4.7586	10.9537	9.4697	6.6144	6.8543	10.3615	11.1689	6.808	8.138	13.0923	10.5657	8.0372	8.5936	3.4471	6.6597	0	0	9.1277	1.6255	10.5336	6.1256	3.5788	6.8478	0	2.7517	0	10.2716	12.325	6.0252	10.5883	0	11.3406	10.0218
TCGA-E9-A1QZ-01	9.0372	6.5018	0	12.0867	11.0124	10.9281	12.961	4.9578	0.9346	4.0961	9.2906	0.6849	9.0864	0.9346	11.0084	9.6999	5.8457	10.3437	9.4293	6.7419	7.2158	9.7062	10.9665	7.1755	8.4577	12.9555	10.4022	8.3192	6.9153	5.4838	7.4469	0	0.9346	9.2588	2.9978	10.0992	8.7973	6.5955	7.0766	0.3827	2.1184	0	10.9977	12.3594	6.2941	9.6743	0.3827	11.7918	10.1292
TCGA-E9-A1R0-01	10.2498	4.2837	0	11.8937	11.7173	10.1628	12.2386	5.043	0	4.8945	9.4904	0	8.8809	2.4328	11.0896	9.5148	5.3639	9.8028	10.0763	7.6804	6.7319	10.3641	10.8008	6.4688	7.8706	13.4923	10.7329	8.3933	7.6215	4.2396	6.8972	0	0.3711	9.3042	1.8638	10.6389	7.709	6.8757	6.4516	0.9107	4.2837	0	10.4838	12.103	6.9665	9.5464	0	11.2947	11.0505
TCGA-E9-A1R2-01	9.3757	2.2265	0	12.3173	11.3628	10.4362	13.0668	3.6959	1.2509	5.6501	9.4954	2.0772	8.758	0	10.8705	9.9078	6.5248	12.2397	10.3208	7.2424	7.5633	10.3039	11.2229	6.4168	8.0785	12.8908	10.2123	8.5612	9.5619	3.5335	6.7876	0	2.3617	8.9078	2.3617	9.561	7.4802	3.9745	6.8693	0	2.5993	0	11.0151	12.4124	5.2577	10.3875	0	10.6246	10.594
TCGA-E9-A1R3-01	9.6633	0.5859	0.5859	11.8673	10.9894	10.7479	12.0401	3.6174	0	5.2974	9.0466	1.0014	9.1784	0.3225	11.7703	10.2321	3.5876	11.9276	10.4569	6.3021	7.4827	9.8833	10.9604	7.0716	7.6695	12.9998	10.4019	8.1678	7.5007	4.6893	7.3427	0.3225	0.8086	9.438	1.4613	10.7242	7.2673	0.5859	6.8763	0	2.9094	0	10.6948	12.3965	5.1926	9.9184	0	11.3813	11.4234
TCGA-E9-A1R4-01	10.05	1.5787	0	11.5566	10.5354	10.3875	12.0056	3.6467	0.4827	5.1528	9.7638	0	8.5337	1.1324	10.9168	10.3345	5.8636	11.6425	10.7651	7.0241	7.4018	10.2375	10.7679	7.0064	7.674	12.3139	11.0029	8.2621	9.1651	4.2391	8.3526	0	1.7589	8.5854	1.9191	10.0309	8.8751	6.2273	5.6857	0	5.4305	0	10.9304	12.1709	5.1036	10.0889	0	11.7834	10.6293
TCGA-E9-A1R5-01	9.0905	1.2091	0	11.4636	10.1362	10.8104	12.0126	2.9797	0	5.8351	9.3358	0	8.8368	1.2091	11.485	10.2817	5.1473	10.6221	10.3652	6.7229	7.4003	9.8883	11.4404	6.1582	7.1167	13.1643	10.9702	8.389	8.573	3.679	7.3548	0	1.5695	10.1227	1.8576	10.835	6.305	6.78	7.2592	0	4.5627	0	10.8894	12.6559	6.7929	10.0271	0	11.4577	10.5844
TCGA-E9-A1R6-01	10.1973	0.4488	0	12.2285	10.6427	10.1443	12.8455	4.6486	0.7905	6.1874	9.7052	0	8.866	0.4488	10.811	10.2289	6.3053	7.3194	9.4454	7.6402	6.5993	10.0512	11.0942	5.7228	7.5145	11.997	10.4207	8.6563	8.4535	2.0989	8.3427	0	1.0667	8.9641	3.3905	9.9165	6.2441	2.9199	6.583	0	2.9199	0	10.8107	11.9314	5.1265	10.3337	0	11.3485	10.2566
TCGA-E9-A1R7-01	9.6908	3.1278	0	11.6685	12.521	11.3601	13.0129	4.6995	0.435	6.1213	7.9481	0	9.3572	0	12.1772	10.3058	5.0605	9.3749	10.2804	7.7619	8.6363	9.8875	11.136	6.3829	6.5416	12.3102	10.7522	10.0156	7.87	3.4399	9.3771	0	1.2675	9.5557	1.4643	9.8517	5.3615	0	6.8188	0	4.4201	0	11.5057	13.0336	3.7726	10.0948	0	11.9418	9.7557
TCGA-E9-A1RA-01	9.2992	2.513	0	11.9003	11.1126	9.8748	12.7374	4.3436	0	5.2904	9.2364	0	8.6139	0.9572	11.4346	10.4353	4.5606	10.7402	10.3886	6.9528	8.2035	9.9205	11.1391	6.3572	7.5982	14.0655	9.786	8.9968	8.4173	2.2529	8.4311	0	1.9354	9.2632	1.9354	10.5225	7.947	6.9853	6.9637	0	6.6076	0	9.887	12.3269	3.6747	10.4437	0	11.2312	10.2498
TCGA-E9-A1RB-01	9.2397	2.7491	0	12.3296	11.2235	10.0542	12.0479	3.0949	0	6.9149	9.6683	2.368	8.9932	0.3335	11.0611	11.1813	4.9009	13.3586	10.255	6.4661	7.6458	10.4847	11.522	5.6556	7.7376	14.4176	10.3994	8.5915	7.8401	1.7404	7.4917	0	0.8322	9.4491	2.1316	9.8284	6.0107	4.9503	7.2468	0	4.1835	0	9.8918	13.1077	7.0904	10.1991	0	11.8984	9.6028
TCGA-E9-A1RC-01	8.8962	2.45	0	12.1158	10.7523	10.1964	12.7934	1.6925	0	5.8342	9.6018	0.8024	9.2041	0.5811	11.7797	10.8207	4.5126	9.6274	10.2176	6.2924	6.5996	10.0292	11.27	5.9206	7.4697	12.9662	10.1329	8.3969	8.1075	2.9442	9.1459	0	1.6925	9.9456	2.383	11.216	5.3017	1.315	6.6856	0.8024	4.7571	0	10.8083	12.7827	6.5922	10.0961	0	11.6727	10.9494
TCGA-E9-A1RD-01	9.4848	2.0312	0	12.0729	11.3306	10.4786	13.0032	3.5614	0.5989	5.0736	8.9527	0	8.7599	0.3303	11.7655	9.3309	5.4499	8.4581	10.3583	7.6994	8.3325	10.017	10.9649	6.9084	7.6752	12.9321	10.6909	9.438	6.8257	2.7903	7.3788	0	1.1931	9.7954	1.1931	10.8003	6.6071	0.3303	6.5606	0.3303	2.3552	0	10.3357	12.3037	4.1051	9.6915	0	11.4239	10.2771
TCGA-E9-A1RE-01	9.4678	0.907	0	11.0904	10.4126	10.8096	12.6091	4.6727	0.3693	5.9737	9.2314	0	9.0215	1.1156	11.4294	9.7732	5.3868	6.8499	10.2795	7.0974	7.5943	10.1814	11.8078	6.0708	6.5647	11.851	9.5146	8.4043	9.6033	3.9349	10.0932	0	0.907	8.6876	0.663	11.3912	6.744	1.2978	6.4961	0	6.9001	0	11.0059	12.4298	5.6856	10.1799	0	11.732	9.931
TCGA-E9-A1RF-01	9.3493	0.4236	0	12.5901	10.842	10.1621	12.0461	3.8043	1.242	5.2685	9.4221	0	8.5206	1.0172	10.6656	10.5889	5.658	8.934	10.3092	6.9327	7.1425	10.3209	10.7209	6.7424	7.1905	13.6275	10.0472	8.948	7.2238	4.577	7.4148	0	0.7507	9.3211	2.6918	10.4214	8.017	3.2529	7.0414	0	2.3493	0	10.2557	12.3192	4.4018	9.7369	0	10.6626	10.5106
TCGA-E9-A1RG-01	9.9424	2.6048	0	11.5746	9.8045	10.1176	12.5347	4.4762	0	5.7213	11.4914	6.6947	8.7677	0.9443	9.5615	11.0463	3.4811	11.2638	9.3662	7.052	6.0579	10.5707	10.9741	5.9105	8.6807	13.1379	10.7766	8.5552	9.1544	2.6048	5.7709	0	0.9443	8.8566	2.6048	10.0638	7.3341	3.3564	7.6451	0	5.7213	0	9.8435	12.139	5.7086	10.6537	0	9.7098	10.2128
TCGA-E9-A1RH-01	8.2308	4.3911	2.3571	11.4418	11.0743	11.0637	10.9719	2.8128	0	5.6394	8.8132	1.1819	9.3679	0	11.7142	10.7601	4.7722	13.2052	10.3906	6.7321	7.1545	10.133	11.8874	6.5263	6.8269	13.0976	10.2295	8.1201	7.3745	2.6763	9.4243	0	1.3707	9.0283	2.6029	11.5648	5.8041	0.9647	6.6249	0	2.1664	0	10.6549	12.5284	1.3707	10.0141	0	12.0081	10.9173
TCGA-E9-A1RI-01	9.2448	2.0755	0	11.9627	11.4729	10.6775	12.6712	4.2962	0.4022	5.5734	8.7095	0	9.4682	1.3827	11.5842	10.0964	6.071	7.44	10.3164	7.0462	8.6542	9.8011	11.062	7.2409	7.0584	12.7258	10.2146	8.2116	7.3145	4.791	8.6668	0	0.4022	9.4974	1.5504	10.8675	6.7642	4.6503	6.568	0.4022	2.6927	0	10.9249	12.1126	4.4737	9.4337	0.4022	11.3652	10.1157
TCGA-E9-A226-01	8.0849	6.6192	0	11.8684	11.6628	11.8781	12.3565	2.6299	1.7095	4.8848	8.2008	0.4053	8.3884	0	11.3496	10.5275	5.6149	9.0033	10.798	7.2277	7.7268	10.1466	12.4317	6.6844	5.8332	11.2985	8.8746	8.0918	7.0799	3.0807	8.8474	0	0	9.3277	0	10.0041	6.3534	2.9656	6.3985	0	5.0911	0	9.783	12.8886	6.295	9.3715	0	11.6598	8.9265
TCGA-E9-A227-01	9.2193	3.4228	0	12.3878	11.2752	10.1448	12.6757	4.8222	0	3.8252	9.3956	0	8.7316	1.6761	10.7323	9.8838	4.9301	9.2155	10.0244	6.7586	7.6132	9.9844	10.9811	7.3927	8.2015	13.3878	9.4561	8.4975	7.2821	5.0024	6.4932	0	0.3936	9.1659	2.1539	10.4531	8.2405	2.5895	7.2994	0.9568	1.9347	0	10.1587	12.2328	5.4168	9.9301	0.9568	11.1797	10.2736
TCGA-E9-A228-01	9.3318	1.7247	0.6565	11.5142	10.9005	11.0869	13.08	5.1173	0	4.2809	9.5185	0	9.2495	0.6565	11.3184	9.2766	4.9117	7.6549	10.8697	7.4154	8.2942	10.3823	10.5848	7.2449	7.7177	13.3346	10.2035	8.3602	7.583	2.2466	8.2634	0	0.8987	9.4078	2.5603	10.7742	7.1834	6.0151	7.0264	0	2.6947	0	10.4755	12.4957	5.8805	10.3177	0.6565	10.6188	10.5602
TCGA-E9-A229-01	9.3053	2.357	1.07	11.8308	11.0048	10.5698	12.8973	2.8723	0.8676	5.1773	8.7894	0	9.0732	0.3504	11.6132	9.5996	5.9926	9.2582	9.8942	7.4848	8.2449	10.2678	10.8426	7.1998	7.6147	12.6248	10.1272	8.8931	7.9011	4.6229	8.4436	0	1.4056	9.2221	2.0085	10.0767	7.6459	4.8598	6.4344	0	4.4522	0	10.5376	12.4997	5.6497	10.0906	0	11.2515	10.5586
TCGA-E9-A22A-01	9.0072	1.1243	0	12.6041	11.1155	10.9891	12.4195	5.9349	0	5.9625	9.4605	1.4698	8.8325	0.9146	10.4571	10.4776	4.2916	10.3516	10.3628	6.4006	7.4804	9.9113	10.9152	6.757	7.8947	13.2157	10.2258	7.6103	8.3161	4.8444	8.2463	0.669	1.1243	9.1247	2.2735	9.522	7.9792	6.8024	6.8512	0	1.8698	0	9.8328	12.3284	6.0486	9.2983	0	11.2988	9.9672
TCGA-E9-A22B-01	10.043	2.5338	0	12.15	10.6618	11.1489	13.2836	4.3337	0	5.3322	9.9878	0	8.6436	0.7126	10.5016	10.5048	4.8313	10.1254	9.828	6.2731	6.6348	9.8105	11.2349	7.0065	7.3725	13.3103	11.1222	7.5035	8.2755	3.3137	7.3253	0	0	9.0755	1.6941	9.7865	6.7334	0.9695	7.1352	0.3999	0.9695	0	10.5256	12.2433	6.0054	10.0356	0.3999	10.9964	10.0215
TCGA-E9-A22D-01	8.8297	0.8265	0.5999	12.1375	10.7931	10.4334	12.1514	4.3275	0	5.1724	10.2734	0	8.9038	1.1947	10.4087	10.2027	5.3193	9.336	10.2757	6.4743	7.1681	10.1698	11.3957	7.0517	8.3324	13.0873	9.6381	7.9749	8.3191	5.7714	5.9743	0	0	8.6881	2.4283	10.6938	9.6358	1.0223	6.6288	0	2.7927	0	10.2677	12.1238	3.4998	10.8595	0	11.3952	10.1626
TCGA-E9-A22E-01	8.8792	1.9982	0	11.9365	11.3547	10.5121	12.6158	6.6087	0.4588	5.4855	10.105	0	9.0314	1.6988	10.498	10.7012	5.1475	12.0337	10.3527	6.4323	7.2108	9.7697	11.5342	7.685	7.995	13.6797	11.1073	8.3151	8.0858	5.053	7.3857	0	0.8064	9.3612	2.6419	9.848	7.2715	2.5526	7.2071	0.4588	2.3557	0	9.7517	11.9191	6.2598	10.205	0	10.7723	10.0688
TCGA-E9-A22G-01	10.212	4.5089	0.3907	12.1831	10.3428	10.3432	13.1852	8.0584	0.9508	3.6082	8.8288	0	8.9768	0	9.7137	9.6307	5.9458	10.7937	11.5667	7.0837	8.656	10.945	11.5564	10.2606	7.2529	14.6645	8.717	9.5329	7.7247	3.876	7.057	0	0.6977	8.2444	1.3532	9.5992	5.8479	3.7146	7.2433	0	4.5857	0	9.9046	12.8989	5.099	10.7461	0	11.0576	10.2879
TCGA-E9-A22H-01	9.46	1.8162	0	12.2742	11.4711	10.1571	12.902	3.2965	0	5.2789	8.9453	0.3245	8.8563	0.5891	11.7217	10.1859	5.3519	8.7929	10.6595	7.4739	8.2756	10.1841	11.0254	6.6464	7.6833	12.5377	10.3915	8.9593	7.0945	3.4707	6.207	0	1.3294	10.2481	1.709	10.6952	7.1997	2.8687	6.5358	0	2.7109	0	10.8983	12.9644	5.9664	9.0812	0	11.7815	9.9818
TCGA-E9-A243-01	9.0166	6.2463	0	11.5628	10.5324	11.0096	12.3796	4.135	0	2.1701	7.7513	0	9.7506	2.1701	11.648	10.0973	5.2608	10.9557	10.5619	6.775	8.7243	9.4642	11.6288	8.8368	7.5053	13.0255	8.4226	8.7519	6.9863	6.2058	8.1643	0	0.9512	9.2069	3.3365	10.1284	9.8641	5.1032	6.8788	3.9729	4.135	0	10.1629	12.5914	4.646	9.9235	2.8212	12.2498	10.2378
TCGA-E9-A244-01	8.9406	4.2455	0	11.4786	11.2861	10.9375	12.3563	3.2958	0.9856	9.271	10.0607	0	9.1658	0.7254	9.7074	10.4679	5.0451	9.8295	9.8587	6.4031	7.804	10.2581	11.8296	6.2357	7.1213	14.2006	9.4077	8.4386	8.0282	2.5608	8.1773	0	0.9856	10.1554	2.5608	9.8884	6.2933	5.0593	6.7526	0.7254	1.8534	0	9.9878	12.1715	3.6737	9.9597	0	11.3026	8.6715
TCGA-E9-A245-01	9.891	3.8489	0.7704	12.314	11.5516	10.3032	13.7722	3.1314	1.2699	6.5352	9.701	1.6402	8.829	1.2699	11.1157	9.2177	4.5597	7.7565	10.4089	7.5274	7.7376	10.425	10.861	6.4767	9.1412	12.9022	11.4292	8.4023	7.6286	2.7324	7.8299	2.1791	3.5343	9.096	3.0103	10.526	6.3353	4.9373	6.6307	1.6402	4.2206	0	10.4208	12.4934	6.7956	9.8037	6.0565	11.3545	10.9025
TCGA-E9-A247-01	9.26	6.8195	0	12.5263	10.6502	9.9023	13.9976	3.5419	0.3649	4.4217	10.3282	0	9.2532	0	10.2876	10.6424	6.2	7.5899	10.2525	7.1987	7.2996	10.5488	11.1195	5.2955	7.4599	12.8054	10.0808	8.3584	8.0429	3.3918	7.2917	0.3649	1.7234	9.2741	2.983	10.8653	6.16	6.7087	6.8158	0.3649	4.4787	0	10.7529	12.1677	9.9226	10.3994	0.3649	11.4715	9.9157
TCGA-E9-A248-01	9.6687	2.0831	0	12.0619	11.4084	10.4244	12.8148	3.9902	0	3.5858	7.5304	0	9.2655	0.4046	11.0901	9.7645	4.584	9.8221	11.0022	8.2556	8.6904	10.2993	11.2048	9.267	6.2117	12.9476	8.2011	9.3814	8.4119	5.7999	9.3358	0	0.4046	9.5677	0	10.7555	9.5987	3.4211	6.6633	0	3.9302	0	10.6815	12.7697	3.6242	10.0611	0	11.8849	9.6071
TCGA-E9-A249-01	8.7414	0.6112	0	12.0602	10.9007	10.3532	13.2566	3.1557	0.3377	4.8426	9.6316	0	8.9342	0.3377	10.9887	10.6437	5.4848	11.6429	10.435	6.7274	7.7545	10.0368	11.5057	5.5017	7.1185	14.2456	9.604	9.3461	7.6485	2.2303	7.1587	0	1.0391	9.6478	1.3687	10.8016	6.7238	3.1978	7.4408	0	3.3548	0	10.5861	12.4791	4.4659	10.5699	0	11.5595	10.4313
TCGA-E9-A24A-01	9.2403	0.3784	0.3784	11.8976	11.6071	10.6565	12.2475	4.2477	1.3218	4.7915	8.931	0	9.1646	0.678	11.7354	10.0938	5.0087	8.5612	10.398	7.4876	8.216	9.976	10.821	7.9481	7.5321	12.4282	9.5961	9.0112	7.1124	3.9997	7.8465	0	2.1041	10.0702	1.3218	10.7408	7.7392	0	6.6041	0	1.9998	0	10.5606	12.6169	4.0528	8.65	0	11.5604	10.2831
TCGA-E9-A295-01	9.7788	5.7321	0	12.1349	10.4582	9.9207	12.094	5.3261	0	4.7845	10.4793	0	8.6295	0.5684	10.7402	10.5644	3.953	9.9393	9.4617	6.3851	7.4579	10.5513	10.7922	6.421	7.852	13.4095	10.2445	8.24	8.2854	3.0433	8.8402	0	0	9.5283	4.7331	10.4332	7.0898	3.347	6.4896	1.7717	4.0403	0	10.3124	12.1162	7.0535	10.2067	0	10.6477	10.1167
TCGA-E9-A2JS-01	9.6445	1.2502	0.4273	11.9935	10.2562	10.1176	11.8386	4.319	0	6.0401	10.29	0	8.6764	0	10.7196	10.8828	6.0173	7.6027	10.5617	6.7668	6.8337	10.3301	10.9182	6.0477	7.6436	13.1611	11.1194	8.0178	9.5173	2.9164	9.1251	1.771	0.4273	9.1802	2.9164	9.7296	6.8682	4.2157	6.4229	0	3.413	0	11.2225	12.3478	5.5068	10.8619	0	10.8306	9.9953
TCGA-E9-A2JT-01	9.0917	6.1376	0	11.7956	10.6189	9.9415	12.2318	6.5728	0	4.3806	8.3206	0	9.6269	0.7725	11.4635	9.4597	5.466	10.3829	10.0974	7.453	8.7606	10.4203	10.6855	8.1331	8.1646	13.7769	8.4283	9.1594	8.1832	7.5324	8.0699	0	0.7725	9.1104	4.6484	10.0301	11.1098	3.6243	6.5292	0	4.5207	0	10.19	12.1993	4.6484	10.582	0.7725	11.5915	10.6337
TCGA-E9-A3HO-01	9.174	2.1243	0	12.205	9.867	10.6093	13.668	5.9905	1.6323	6.4446	11.7855	0.8797	8.4922	1.1763	10.0096	10.6671	7.0811	11.5757	9.9175	6.3212	7.7325	10.4427	10.8324	6.0281	7.4907	14.859	9.8972	9.5399	8.0462	3.7655	6.6088	1.1763	1.1763	8.253	2.6915	9.1075	7.5473	2.1243	7.3828	0.8797	1.8155	0	9.4621	11.8644	6.7894	10.9583	0	10.4095	9.8019
TCGA-E9-A3Q9-01	8.9786	7.0818	0	11.8216	11.6245	10.9188	12.5921	4.612	1.1195	5.5343	10.0449	0	9.0685	2.2954	11.1348	9.6662	5.3938	10.2648	10.1765	7.1269	7.9635	9.7431	10.6415	7.1106	9.122	13.6051	11.0031	8.7117	7.6006	2.9345	7.6006	0	1.1195	8.1277	2.4059	10.4325	7.8653	2.0451	7.3712	0	5.2382	0	9.7596	11.8884	5.8402	10.1559	0	11.0025	10.5219
TCGA-E9-A3QA-01	11.3338	2.5048	0	11.1646	10.8042	10.6133	12.1587	7.3578	1.1679	6.6591	9.3374	3.2352	9.2455	0.9525	9.8098	10.6642	5.6511	11.9339	10.5097	5.4394	6.2503	10.6239	10.3899	6.5861	7.3324	13.3894	10.1442	7.1862	8.9007	4.644	6.5337	0	0.699	9.8371	3.1364	9.6038	9.371	2.2451	7.43	0	3.9966	0	9.5676	11.6701	3.1866	10.9143	0	10.9815	10.2071
TCGA-E9-A3X8-01	9.9778	4.2169	0	11.6034	10.0894	9.6712	12.6314	5.788	0	4.3264	12.0027	0	7.7875	3.4297	9.1158	11.0434	4.6409	12.7767	9.064	6.0866	6.2805	10.2677	10.6361	5.8747	9.4141	15.637	10.1638	8.1322	8.1272	4.7758	5.4437	0	0	7.9758	5.0557	9.856	7.5784	2.5577	8.4632	1.3023	5.4274	0	9.4898	11.0262	3.7246	10.9402	1.5632	10.2217	9.8643
TCGA-E9-A54X-01	8.3141	1.3159	0	12.0865	11.897	10.5531	13.0418	2.5766	0	4.545	9.8734	0	8.7348	0	10.4838	10.2109	5.6626	12.0029	9.8718	7.1448	7.95	10.2943	11.4277	3.8486	7.0012	13.5969	11.1144	8.7713	8.5579	1.3159	5.8481	0	2.4512	8.8244	0.5816	10.6111	3.6912	4.9903	7.365	0	7.0933	0	9.5445	11.5744	5.3996	10.5076	0	10.6544	10.1429
TCGA-E9-A54Y-01	9.058	0	0	12.1674	9.24	10.1551	12.6554	4.0359	0	6.0219	12.8216	2.1873	7.0629	1.1275	9.0515	10.9542	7.8057	4.5185	8.7014	6.4608	6.2069	10.6861	11.153	3.2163	9.404	14.8537	11.6005	9.4659	10.6859	0.6712	6.6933	0	0.6712	9.1675	1.4737	10.0868	4.8502	5.168	8.0118	0	7.9783	0	10.368	11.1893	5.5967	10.8775	0	10.5078	9.8133
TCGA-E9-A5FK-01	9.8685	6.0364	0	11.7758	10.2447	9.9898	12.2361	6.1041	0	5.2195	11.1195	0	8.343	3.1509	9.4477	10.7298	4.1119	11.2802	9.2688	6.4888	7.2856	10.4143	10.5418	6.8655	8.639	14.841	10.4407	8.728	8.6826	4.952	5.562	0	0.6093	9.0053	4.316	9.6069	9.254	2.3796	8.2564	1.0363	4.0673	0	9.6156	11.3815	5.0237	10.6744	0.6093	10.8266	9.9265
TCGA-E9-A5FL-01	9.9199	3.8645	3.7305	12.4815	10.4902	10.1415	12.3656	5.4259	0	4.9709	11.8338	0.719	8.3907	6.6132	8.5973	11.3052	6.4838	12.7212	9.867	3.019	6.5844	10.408	11.5593	5.8861	8.0539	15.4486	10.728	6.8171	8.6283	2.2857	7.7855	0.719	0	9.1794	5.1124	9.8327	5.3594	2.2857	8.0719	3.5828	6.4838	0	9.0744	11.361	3.9871	12.2368	0	11.4053	8.9853
TCGA-E9-A5UO-01	10.4069	2.1821	0	12.4681	11.7125	10.5397	12.454	3.9215	0	4.4996	9.5091	0	8.0358	0.8369	11.0407	9.3634	6.1332	2.9417	9.6366	6.8988	7.9784	10.3093	10.5178	5.6365	8.2366	12.2617	12.0212	8.254	7.8118	2.3019	3.8046	0	1.1239	9.9364	1.5683	10.3498	3.8046	8.0118	6.9224	0	8.3631	0	10.5534	11.5339	5.1376	10.2397	0.4783	9.7897	10.1396
TCGA-E9-A5UP-01	9.2964	3.4039	0	11.1491	9.6733	10.8399	12.614	0.4848	0	6.823	10.7507	0	8.3926	0	9.9889	10.6375	6.8582	9.6311	9.3464	5.8607	7.066	10.3948	11.0919	5.0767	8.0277	12.5393	10.5529	8.1944	9.8328	1.3771	9.2413	0	1.3771	9.2696	0.4848	10.4495	5.9658	1.1363	6.316	0	3.1023	0	11.196	12.057	4.2758	10.5297	0.847	10.7511	10.4565
TCGA-E9-A6HE-01	9.9908	3.2381	0	11.8054	10.8643	9.2542	12.234	4.6082	0	6.1686	11.4253	0	8.1975	2.2733	9.5724	11.1015	4.5621	11.4197	9.6118	5.5667	5.4826	10.1815	11.0314	5.6426	9.1613	14.6876	10.7517	8.0064	8.378	2.8349	5.711	0	0.4682	9.2642	2.8349	9.6849	6.5455	2.0241	7.4167	0	4.6747	0	10.0225	12.0978	5.783	10.6937	0	10.6452	9.621
TCGA-EW-A1IW-01	9.2434	2.8099	0	11.5995	10.5753	10.4739	12.6276	4.3508	0.3486	4.6624	9.2257	0	8.9698	1.0657	11.2491	9.391	4.0028	9.6796	9.9387	7.0072	7.7371	10.5115	11.3922	6.7443	8.1094	12.2953	10.2066	8.3949	7.3898	4.4623	8.4365	0.3486	0.8639	9.6578	3.9528	10.6886	7.7951	2.1868	5.8945	0.3486	3.978	0	10.5154	12.6171	6.2405	10.3164	0	11.8462	10.6814
TCGA-EW-A1IX-01	10.4379	3.4924	0	11.9065	11.2835	10.378	12.6464	4.2437	0.4502	5.559	8.4315	0	8.8758	1.0695	11.4311	9.5902	4.4987	10.1691	9.8186	7.146	8.0521	9.887	10.4788	7.3887	7.6254	12.8938	9.3929	8.4885	8.3251	4.5893	9.1251	0	1.8333	8.3561	1.8333	10.8093	8.3052	2.5263	6.3628	1.5014	4.7353	0	10.6421	12.1171	5.7478	9.8595	0	11.4962	10.6693
TCGA-EW-A1IY-01	7.8123	1.573	0.6456	11.6279	11.9972	10.753	12.9552	3.0098	0	5.3501	8.3466	0	9.1659	0	11.6545	9.7876	5.3501	9.8676	11.0613	7.1363	7.9781	10.0622	10.9372	7.8605	7.3297	13.1695	9.4436	8.3491	5.6789	5.1467	8.2787	0	1.09	9.7956	1.8236	10.8976	8.8997	1.7038	7.2041	0.6456	3.6191	0	9.9923	12.7529	3.7459	8.7403	0	11.6275	9.35
TCGA-EW-A1IZ-01	10.7655	3.6974	0	11.7625	11.1289	10.4282	12.6907	5.7781	0	4.5903	9.9255	0.5136	8.9181	1.4385	10.1115	10.0049	4.035	8.9459	9.9555	7.0332	7.4193	10.0319	11.0264	6.8296	8.5113	13.3759	10.5372	8.3804	8.0992	5.2555	6.3083	0.5136	0	8.6726	1.6498	9.5261	9.5779	7.4049	7.2473	0	8.1282	0	9.7323	11.8141	4.035	10.0862	0.5136	10.9814	10.0986
TCGA-EW-A1J1-01	9.6992	2.0732	0	12.5736	11.6634	10.4576	12.8093	3.2724	0	4.6288	9.2706	0	8.9929	0.4014	11.9821	10.3478	4.4068	8.0811	10.5606	7.6339	8.2848	10.0699	10.8409	6.2371	6.8453	13.4308	9.1298	9.2517	8.3055	4.1179	6.3939	0.4014	2.278	9.7872	2.278	11.0869	7.5425	5.6555	7.5326	0	7.1676	0	9.5724	12.7065	3.1732	9.7479	0	11.7171	10.2151
TCGA-EW-A1J2-01	9.7532	2.3974	1.4634	11.6823	11.3534	10.6354	12.6567	4.3635	0	5.337	8.2939	0	9.0837	1.1734	11.6647	9.4842	4.9602	10.4278	9.7909	7.023	7.5219	9.809	10.8077	7.6088	7.7763	13.0388	10.1403	8.7802	7.6945	4.0282	8.9377	0	1.4634	9.7802	2.5902	10.5163	7.9749	4.0933	6.346	0.5871	5.7543	0	10.816	12.2678	5.7743	9.608	0	11.5419	10.6036
TCGA-EW-A1J3-01	9.2701	2.8115	0	11.9198	11.9265	10.6846	12.7083	3.2268	1.5882	5.134	9.7243	0	9.0835	0	10.9685	9.8089	6.6773	7.5126	10.2713	6.9668	7.8814	10.6566	11.2429	6.3372	6.878	13.8275	9.1588	9.6079	6.8335	3.2774	6.0781	0.4163	2.589	9.784	2.8787	10.63	6.5797	4.6095	7.0198	0	2.8787	0	9.1563	12.407	6.7642	9.531	0	11.5537	9.6826
TCGA-EW-A1J5-01	9.9056	2.3814	0	11.7722	10.9245	10.678	12.4152	3.3887	0.3371	5.4386	8.4147	0.3371	8.9777	0	11.5736	9.3594	6.3995	10.6041	9.946	6.7315	7.8369	10.0556	10.6704	7.32	7.946	12.4216	11.0889	8.9154	7.6735	5.1052	8.0381	0	4.3557	9.825	2.871	10.4939	8.8337	5.7092	5.9119	0.8396	4.4629	0	11.139	12.4801	2.871	9.7778	0	11.6147	10.5753
TCGA-EW-A1J6-01	8.4433	2.9661	0	12.4863	10.6212	11.9735	13.304	3.3978	1.7099	3.6794	10.9419	0	9.1995	2.0635	11.0162	10.3108	6.4925	9.3213	9.1357	7.8048	7.2069	9.4995	11.9949	6.7329	8.335	14.2779	9.4059	10.2155	7.4881	3.6273	6.7333	0	2.0635	9.1827	4.0396	10.3243	7.5559	5.1134	6.6958	0	2.0635	0	9.4599	10.5061	7.148	10.2922	1.2406	11.3573	9.9697
TCGA-EW-A1OV-01	9.0769	2.6495	0	12.2225	11.5318	10.5608	12.3721	5.0519	0	3.5941	9.7591	2.3839	8.8826	1.6368	10.9873	10.6046	5.0971	9.1906	10.0647	6.8902	7.9378	10.1433	11.3453	7.8021	7.6072	13.8255	7.6541	8.4713	8.5177	6.3615	7.8776	0	1.0391	9.6833	2.9739	10.4661	10.0224	2.2302	7.3339	0	5.5511	0	9.9869	12.0466	2.6495	10.7109	1.0391	11.5334	10.0889
TCGA-EW-A1OW-01	8.8878	3.0354	0	11.6155	11.9658	10.6339	12.821	3.1951	1.2867	6.9911	8.8717	0	8.9591	0.9707	11.2199	10.4114	5.4657	11.1673	9.7451	6.199	7.3548	9.9744	11.0316	7.9349	7.4444	12.6518	8.9757	7.7192	7.245	3.5308	7.8836	0	0.5655	9.3105	4.2658	9.844	6.5561	5.0301	6.1895	0	1.2867	0	10.4541	12.6613	5.4179	10.6823	0	11.6493	9.5528
TCGA-EW-A1OX-01	8.7472	0.5117	0	11.9112	11.6951	10.8492	13.3619	3.6915	0	6.4215	9.0008	0	8.5629	0	11.6239	10.1236	2.8847	7.5892	9.9405	5.5798	7.5635	9.7565	10.5296	5.6426	7.9567	12.2826	11.7249	8.3385	7.1915	1.6455	7.8563	0	2.1394	9.2997	2.2724	10.4681	2.6108	8.9408	6.3405	0	2.6108	0	9.438	12.433	6.2626	9.4292	2.8847	11.1165	10.0512
TCGA-EW-A1OY-01	9.6326	3.0418	0	11.3853	11.0181	10.8951	11.9732	3.2124	0.601	6.7337	9.607	1.3507	9.3661	0	10.9029	10.5323	4.7738	11.47	9.4073	6.9898	7.5352	9.9624	11.554	6.0148	8.0854	13.4364	10.2319	8.4398	8.8789	2.0359	8.9118	0	0	8.9916	2.6248	10.0263	6.531	4.2931	7.5631	0	3.7445	0	10.548	12.3668	4.3672	10.2746	0	11.6499	9.982
TCGA-EW-A1OZ-01	9.0602	0.7568	0	12.0018	10.4395	10.3937	12.1507	3.3661	0	6.1913	8.478	0	8.2809	2.0369	10.306	10.077	4.528	8.0768	10.2008	5.7485	7.9855	10.3625	11.0001	6.2221	7.323	13.9944	9.5341	8.816	9.1549	2.6259	9.1258	0	1.4459	8.7563	3.043	10.8432	7.3797	1.2506	6.5773	0	3.9202	0	9.697	12.3491	4.5063	10.609	0.4275	11.4124	10.5978
TCGA-EW-A1P0-01	9.0729	0.5329	0	11.7292	11.1241	10.5577	13.0169	3.1037	0	4.0172	8.8563	0	9.3428	0	11.2161	9.614	3.8926	13.2204	10.4079	7.468	7.1563	10.2953	11.2688	5.9171	7.3006	13.2388	11.333	8.3221	8.745	3.3128	8.9203	0	0.9212	9.6029	1.2268	10.5882	7.2734	8.6536	7.0337	0.5329	1.4789	0	10.3958	12.5689	3.1768	9.7267	0	11.4029	11.0516
TCGA-EW-A1P1-01	9.2114	4.3047	1.0102	11.6653	11.4703	10.4143	12.3363	5.6198	0	5.5591	8.0482	0	9.4581	0.5918	11.1164	9.7914	4.0635	11.3632	9.8456	6.0753	7.6201	9.9572	10.7777	7.9151	8.4421	13.3368	9.494	7.7172	7.2345	3.7737	8.457	0	1.0102	8.9481	3.8769	10.0294	8.3534	4.4789	6.939	3.0178	3.8263	0	10.273	12.1495	6.19	10.0891	0	11.4461	10.2629
TCGA-EW-A1P3-01	9.5839	1.9211	0	12.324	11.4124	10.5132	13.2478	4.5762	0	5.0344	10.66	0	8.6199	1.0805	10.2541	10.2264	5.6771	11.019	9.2546	6.6866	7.4132	10.0106	11.2864	7.2952	8.2241	13.5294	10.9725	8.8306	7.8806	3.1381	6.8901	0	1.6914	9.5902	2.4487	10.9422	6.8064	3.6674	7.2747	1.0805	2.589	0	10.4011	11.8143	6.6227	10.1368	0	11.1454	9.8527
TCGA-EW-A1P4-01	9.315	4.3207	0.4644	11.2304	10.2523	10.5204	12.6066	2.8226	0	4.9538	9.1328	0	9.3046	0.4644	10.1118	10.2118	5.1206	11.8203	11.325	5.5986	6.9631	10.2851	11.143	7.4414	7.2702	13.7516	9.349	8.0798	7.6269	5.1517	6.3552	0	0.815	8.8831	2.743	9.7279	8.8784	4.5008	5.7488	0	1.3326	0	10.1701	12.4948	5.7179	10.9605	0	12.4143	8.9095
TCGA-EW-A1P5-01	9.7215	0.4654	0	12.1964	11.3045	10.3438	12.1313	3.2863	0	3.8404	9.2493	0	9.0668	0.8167	11.4055	10.1543	4.6862	10.5025	10.0601	6.6922	7.2743	10.2056	10.8995	7.0272	7.739	12.7645	11.2552	8.4135	7.9678	2.4773	5.6795	0	0	8.8506	2.1461	10.6595	7.5095	5.302	6.4309	0	2.3751	0	10.5395	12.3021	6.0299	11.0704	0	11.5708	10.5842
TCGA-EW-A1P6-01	9.8842	1.0415	0	12.0228	11.0884	10.4321	12.3563	2.0618	0	5.5557	9.9381	0.6128	8.8679	0.6128	10.8371	10.8883	4.7792	8.1795	10.2434	7.0585	7.3805	10.1212	11.404	6.6483	6.6036	12.8853	9.3379	8.5224	10.293	3.8835	10.2033	0	1.0415	9.0005	2.3877	10.5355	6.5485	6.3287	6.7675	0	5.3836	0	10.3579	12.1241	6.0806	9.9019	0	11.3847	10.1883
TCGA-EW-A1P7-01	9.6855	3.9139	0.4997	11.6272	11.1358	10.147	12.4	5.9213	0	4.6202	8.5466	0.4997	9.3752	1.618	11.0935	9.6525	4.6202	11.8111	9.5948	7.0779	8.2904	9.9569	10.7286	7.9158	7.8594	13.4277	8.2596	8.5704	8.1077	6.182	8.3187	0	1.1646	9.5197	4.9449	9.9827	10.0285	5.0205	6.6187	0.8701	3.4507	0	10.2511	11.8832	4.0281	10.2294	0.8701	11.6402	10.4546
TCGA-EW-A1P8-01	9.6527	6.9742	0.7797	11.5232	11.2873	10.015	12.0689	5.4241	0	3.2085	9.9364	0	9.6649	1.2832	10.6955	10.4237	5.0242	12.5592	11.0971	6.0259	6.818	10.3374	11.5648	7.1447	8.8059	13.4944	9.6864	7.5304	8.2909	2.6727	7.6251	0	1.4814	9.6011	2.9653	9.7969	8.0152	5.4598	6.3576	0.4419	4.0679	0	10.2544	12.7071	4.4455	11.0554	0	11.0952	9.7829
TCGA-EW-A1PA-01	10.6993	2.2282	0.5467	11.9553	11.4832	10.2982	13.6394	4.4107	0	4.5591	9.1072	1.2522	9.1674	0	11.0265	9.9617	5.133	11.3002	9.6154	7.9157	7.951	9.9405	11.2195	6.9819	7.2877	12.5303	9.4085	8.7814	7.8336	4.7686	7.0375	0	4.0181	9.2592	2.2282	10.4264	7.3623	4.7928	6.383	0	4.5015	0	9.8075	12.0214	4.908	9.1903	0	10.9211	9.6259
TCGA-EW-A1PB-01	10.2943	5.7529	0.7184	11.9483	11.2539	10.659	11.4662	4.5797	0.4035	3.7294	8.9221	2.6974	8.4047	2.2847	9.8905	9.3202	5.5885	13.507	9.5939	4.4997	7.239	9.885	11.375	8.3343	8.0908	13.2007	10.8843	7.7239	8.8753	3.3271	6.2997	0.4035	0.9769	9.5124	2.9592	9.3414	8.3825	3.3728	6.4403	0	0.9769	0	9.7336	11.938	4.2776	10.7284	0	11.8228	9.047
TCGA-EW-A1PC-01	9.4903	0.5562	0.5562	11.0127	10.7677	10.6626	12.2787	2.2518	0.5562	9.154	9.3097	0	10.1849	0.3047	10.8487	9.4394	4.4703	11.5272	10.1916	5.99	6.36	10.3867	11.8802	5.2956	7.6602	14.2591	8.5845	7.4002	8.6021	2.3877	7.6419	0.3047	0.3047	9.4103	4.959	10.1869	5.5647	2.5119	6.3475	3.1311	5.1622	0	11.1394	12.6869	3.2428	10.9872	0	11.1957	10.2163
TCGA-EW-A1PD-01	9.6299	2.8903	0	11.5684	11.7729	10.5613	12.2339	4.9246	0	5.5415	8.2709	0	8.4886	0.4196	11.1928	9.598	5.5725	9.0816	10.4104	6.9878	7.9974	10.2356	10.2077	7.3669	7.4311	13.1032	9.9181	9.1084	8.3802	3.8583	9.0906	0	0.4196	9.5048	3.016	10.6324	6.6426	1.8878	5.8842	0	4.52	0	11.3306	12.3854	5.6714	10.448	0	10.9451	10.0239
TCGA-EW-A1PE-01	10.0013	2.3597	0	11.9291	10.9019	10.752	12.0835	1.949	0.71	5.8316	8.5659	0	8.9624	1.3726	11.3854	9.4183	5.1034	11.9408	10.3161	6.9728	8.2612	9.9709	10.4029	7.8356	8.0231	12.1319	9.6442	8.9897	7.8685	4.2328	7.1186	0.3982	3.7439	9.6234	2.4464	10.7241	8.4369	0.9662	5.8791	0	4.0511	0	10.6318	12.2622	3.7093	10.0053	0	11.5829	10.3382
TCGA-EW-A1PF-01	9.6384	2.9025	0	12.1853	11.711	10.4224	12.5523	4.8252	0	5.7807	8.7236	0	8.6838	1.0562	11.3509	10.2339	4.6293	9.509	10.1242	6.7387	7.6017	9.6908	10.8763	7.4935	7.066	12.4839	10.6713	8.313	8.6245	4.7109	8.6205	0	1.6595	8.7884	2.6775	9.7927	8.0661	2.9703	6.2988	0	4.9647	0	9.8987	12.0457	5.6627	10.1916	0	10.994	10.3279
TCGA-EW-A1PG-01	9.0715	1.9117	0	11.7995	11.7402	10.4007	12.1745	2.9316	0	5.2274	7.8015	0	9.4803	1.0738	11.3719	10.0797	4.5972	10.0746	10.5602	6.7937	8.1236	10.1144	11.3704	7.5625	7.3116	13.2679	8.9718	7.9475	6.3613	4.3847	8.1824	0	0	9.3287	1.9117	10.6492	6.6182	3.4522	6.9241	0.6346	3.8339	0	10.7199	12.6593	4.0893	10.1125	0	12.014	10.1628
TCGA-EW-A1PH-01	9.235	6.4083	0	11.8753	11.3521	10.7677	13.0176	2.9038	1.0571	4.6924	8.4108	0	8.9676	2.5067	9.6301	10.8041	5.1384	11.6294	10.6159	6.6705	7.579	9.9244	11.3871	7.0413	6.4361	13.6346	8.6234	7.7815	9.4818	2.9038	9.8186	0	0	8.426	4.1644	9.7848	6.1764	4.8449	7.7063	0	1.2874	0	10.2059	12.5905	4.4285	11.0779	0.7828	11.4678	9.4405
TCGA-EW-A2FR-01	9.4348	1.4852	0	11.9312	11.2175	10.1371	12.7005	6.1836	0	5.0353	8.5205	0.3784	9.0919	2.5358	11.1657	10.818	4.129	11.6776	10.1583	6.0593	7.3903	9.6608	10.8972	8.1518	7.4066	13.3809	9.7285	7.6897	7.8045	5.9233	7.4184	0	1.1374	9.2474	3.0872	10.5114	7.1555	3.5604	7.1372	0.678	5.6144	0	10.6223	12.092	5.5604	10.3185	0	10.9092	9.9216
TCGA-EW-A2FS-01	10.9977	3.4115	0	12.1642	11.172	11.5984	13.3151	5.9839	1.9878	4.1744	10.6878	0.455	8.5512	2.6302	10.5465	10.5032	6.686	8.8479	9.201	6.964	7.2818	10.2094	11.154	6.8937	7.8794	13.8876	11.2133	9.4388	8.2281	3.5549	5.8137	0	3.4115	9.7779	3.7264	10.0259	7.4037	3.4609	6.9116	0	6.5094	0	9.7614	11.5448	5.5987	9.9479	0	10.942	9.7258
TCGA-EW-A2FV-01	8.5389	3.5972	0	12.2888	10.9378	10.4942	13.031	5.2697	0.3614	5.7611	9.0543	0	9.372	0.3614	11.0164	10.0122	3.7576	11.6588	10.2042	6.3748	8.0524	10.2651	10.6462	6.9171	7.179	12.7845	10.6721	8.2132	8.951	4.5185	9.1089	0	0.8906	9.5496	2.6801	10.4718	7.743	3.727	6.433	0	4.3873	0	9.997	12.5721	3.7877	9.7603	0.3614	11.3334	10.1341
TCGA-EW-A2FW-01	8.2028	1.0817	0	12.2086	10.1705	10.1691	12.9279	5.0768	0.4565	4.6333	9.8816	0	8.9012	1.0817	10.1574	10.18	4.7174	8.5451	10.3478	6.6913	6.858	10.7662	10.4489	6.2723	8.4971	12.5376	9.5045	8.5679	8.0121	2.7186	5.8565	0	0.8026	8.794	2.2393	10.7198	6.2998	7.1235	6.7017	0.4565	0.8026	0	10.4558	12.6976	3.7313	10.2123	0.4565	11.3943	10.3065
TCGA-EW-A3E8-01	10.2288	4.4155	0.8856	11.5674	10.9057	10.1095	12.3597	5.4294	0	5.0897	9.7503	0.6462	8.8216	2.7934	10.6051	10.3178	5.7041	10.8273	9.0112	7.2331	7.3325	10.0486	10.7854	6.8258	8.4017	13.5121	9.1367	9.0956	8.475	4.9384	8.0583	0	0.359	8.6627	3.6206	10.1474	8.4438	4.5258	7.504	0	2.7934	0	10.0221	11.6125	5.6805	10.2233	0	10.9894	10.4509
TCGA-EW-A3U0-01	9.7702	4.1667	0.4893	11.9141	10.6085	10.3331	12.5399	4.8712	0	6.808	8.2182	0	9.1403	2.8993	10.6003	9.5604	6.1954	9.6779	9.4605	6.2112	7.7374	10.4939	11.326	8.6305	8.1165	13.5561	7.4415	8.1745	8.0936	5.5802	6.849	0.4893	0	7.9874	2.8993	10.3582	9.9208	6.6253	6.4161	0.8541	2.4441	0	10.8439	12.3377	6.0447	11.0631	0	11.8125	10.5487
TCGA-EW-A423-01	9.9089	3.1518	0	11.8643	10.7115	10.4142	13.4	5.0246	0.41	7.2021	11.286	0	7.9834	1.4023	9.8386	11.5745	6.4061	11.3911	8.5112	7.2496	7.5596	10.3238	10.7689	6.4823	8.7261	14.0266	10.1703	9.5633	8.9992	3.5257	6.2775	0	1.2108	8.8815	3.0409	9.3833	7.1596	2.4857	8.0583	0.41	5.5549	0	9.9099	11.3881	3.5257	11.3137	1.2108	11.1097	9.531
TCGA-EW-A424-01	9.4201	3.7826	0	12.0889	10.8779	10.4953	12.8389	4.1103	0	6.5522	10.2753	0	8.666	2.3639	10.3833	10.3681	6.4401	11.9852	9.5285	6.2475	6.9523	10.4515	11.4847	5.5787	8.0682	14.1326	11.0201	9.2521	8.3703	2.8838	6.7954	0	0.3996	9.1585	4.797	9.6968	5.543	5.8448	8.2378	0.712	4.0281	0	9.7362	11.7952	5.7539	10.5998	0	11.1072	10.675
TCGA-EW-A6S9-01	9.3627	1.3389	0	11.8119	11.5485	10.0026	12.2724	4.3306	0	5.0663	9.6101	0	8.742	0.8195	11.229	9.9506	4.671	6.9909	10.0883	6.3179	7.174	10.2512	10.8231	7.336	6.9741	12.7416	9.3072	7.6943	8.7264	3.8843	8.7688	0	1.7201	9.1206	2.0212	10.2351	6.3722	2.8316	6.4935	0	6.4873	0	9.7646	12.3061	4.4616	10.5611	0.4672	11.2163	10.3048
TCGA-EW-A6SA-01	11.2686	0.6967	1.1645	11.8518	10.8877	10.5816	13.8316	4.1506	1.6657	5.4843	10.0609	3.6421	8.7491	0	11.0658	11.054	4.7421	5.0566	9.7232	7.2728	6.2501	10.2604	11.2764	5.2042	6.5155	12.3872	10.379	8.1263	9.1221	2.037	6.5706	0.39	0.39	8.4469	4.5643	9.9108	4.3394	4.8076	6.9568	1.5172	4.6736	0	9.5375	12.6404	7.2046	10.3817	0	11.7973	10.3924
TCGA-EW-A6SB-01	9.7978	3.6898	3.0907	11.6722	10.7817	10.166	12.8161	8.3131	0	6.877	10.0859	0	9.7377	2.8611	9.9016	10.7493	5.676	12.3013	9.8583	4.8983	7.289	10.1819	10.8061	7.9989	7.6038	14.9807	9.0646	7.3457	8.8678	3.9459	4.6688	0	0.7019	9.2288	3.886	9.6616	8.6578	4.3522	7.8514	1.1719	2.0471	0	9.5942	12.186	3.193	11.1923	0	11.3901	9.5173
TCGA-EW-A6SC-01	9.9136	3.0971	0	11.9192	11.2788	10.1317	12.2424	4.1188	0	6.3872	9.6625	2.2565	9.7211	1.6318	11.2066	9.9751	6.358	8.4049	10.1101	6.8426	7.1461	10.3769	10.9543	6.8426	8.1269	12.931	10.2328	8.5265	8.0248	5.0766	8.3203	0.5057	0.5057	9.4179	3.8088	9.8664	7.4496	5.4397	6.7556	0.5057	4.2197	0	9.6467	12.4404	5.5729	10.009	0.5057	11.7758	10.5537
TCGA-EW-A6SD-01	9.4749	2.3757	0	11.3307	11.9513	9.8956	12.013	3.2926	0.8781	4.9619	9.6133	0	8.375	1.8131	11.2642	10.8406	4.116	12.1717	10.7517	5.6684	7.3866	10.4393	10.7966	7.1853	6.8749	13.8816	10.452	8.2356	8.6718	4.3999	8.9078	0.5049	1.1743	9.3322	3.9694	9.9051	8.2868	0.5049	6.0793	0.8781	5.5444	0	10.2794	12.494	2.8649	10.4109	0.5049	11.1379	9.7951
TCGA-GI-A2C8-01	9.5326	2.1199	0	11.6077	10.7229	11.1763	12.8779	5.05	0.4165	8.0039	9.0114	0.4165	8.9935	0	10.9711	10.1636	3.8127	12.6262	9.6814	6.8637	7.4624	9.5244	11.0595	7.8523	7.484	12.3405	10.0928	8.712	7.6735	3.5903	8.958	0	1.2257	9.2298	1.8787	10.1661	7.5731	5.0931	5.5806	0.4165	5.202	0	10.0378	12.2684	6.476	9.8424	0	10.8682	9.7718
TCGA-GI-A2C9-01	10.5932	4.462	0.738	11.1465	11.5265	10.9749	12.7888	6.1456	0.738	7.9294	9.2608	1.0013	10.2514	0.4157	11.0301	10.0791	6.0397	12.0758	9.8624	6.7123	7.8502	9.9037	11.6647	7.5865	7.4278	13.5611	9.3835	8.1439	8.3921	3.5874	8.3558	0	1.8764	9.3675	5.5775	9.7157	7.2218	4.7574	7.2973	0.4157	3.6654	0	10.2741	12.2384	3.7394	10.1515	0	10.9732	9.1362
TCGA-GM-A2D9-01	9.7101	1.2905	0	12.3099	11.1122	9.7287	12.6478	5.3236	0	5.6487	10.6423	0.785	8.6207	1.6641	10.2173	10.961	6.5916	12.0316	9.5029	6.7258	7.8332	10.1435	10.8219	6.5252	8.7489	14.2155	11.2935	9.1272	7.8603	3.3785	6.7551	0	1.2905	9.2726	3.3785	10.0775	6.3445	1.6641	7.6375	0	1.6641	0	9.8478	11.5464	4.5041	10.1564	0	10.8806	9.8273
TCGA-GM-A2DA-01	10.2823	4.1995	0	12.0256	11.3624	10.3499	12.1604	5.4012	0	6.2464	10.7343	1.0606	9.1547	2.0899	10.485	10.6941	5.4012	9.8431	9.6941	6.3652	8.2424	10.0461	10.996	6.79	7.957	14.3757	10.5002	9.6616	8.7623	5.7603	7.0247	0	1.0606	8.4313	3.9179	9.9766	8.0371	2.6846	7.3659	0	3.8104	0	9.0872	11.3475	6.7175	10.1534	1.0606	10.7875	9.8668
TCGA-GM-A2DB-01	9.747	2.4527	0	12.3043	11.7734	9.7013	12.0831	3.6928	0	4.2401	11.0141	0	8.622	2.947	10.8663	11.0191	4.182	11.5747	9.0748	6.1517	7.8262	9.5236	10.9514	6.675	7.2627	14.0367	10.9724	8.121	7.612	3.0802	5.4431	0	1.6947	8.7298	5.2014	10.9831	7.2933	0.8038	6.6571	0	5.9048	0	9.3537	11.4418	4.6786	10.6959	0	11.5372	8.9084
TCGA-GM-A2DC-01	11.2266	2.4268	0	11.8279	11.2289	11.291	13.4052	4.7688	1.6729	5.9982	10.7172	1.4013	8.8056	0.6296	10.1249	10.3564	6.5035	9.1562	9.4523	5.7857	6.3279	9.9061	11.0928	5.6819	7.3578	12.9224	12.1266	7.6991	9.825	1.6729	6.9362	0.6296	3.5104	9.7362	2.0985	9.4729	6.4045	6.486	6.2049	0	3.5104	0	10.2941	12.0249	4.4089	10.7181	0	10.7592	9.925
TCGA-GM-A2DD-01	9.1046	2.7873	0	12.4782	11.5314	10.5278	11.5545	4.8842	0.9883	5.2251	10.2787	0	9.2469	0.5772	10.3125	10.6515	4.86	11.4729	9.7602	6.4363	7.7776	9.675	10.7121	7.5274	7.9244	14.0811	10.0832	8.4982	7.7181	4.9546	6.6979	0	3.0668	8.7062	2.6806	10.2666	9.1677	2.7873	7.3387	0.9883	3.0668	0	9.4962	11.5554	5.127	10.4013	0	10.5196	9.8126
TCGA-GM-A2DF-01	11.1666	2.3266	0.5869	11.9057	11.1114	10.5884	12.2568	5.398	0	4.4318	9.9672	0	8.774	2.8123	9.4703	10.7797	5.028	12.3204	8.9873	5.6056	6.3808	9.9069	11.0033	7.2772	7.7933	13.5982	9.5352	7.6746	8.541	3.5288	5.3807	0	1.5888	9.8899	3.6492	10.0065	8.0852	1.5888	7.1706	2.1744	3.7058	0	9.2992	11.765	5.1349	10.7892	0	10.4539	9.8991
TCGA-GM-A2DH-01	9.5769	3.4125	0	11.5975	11.5711	9.9529	12.1862	3.1412	1.0307	5.9115	7.7918	0.3343	9.0148	0	11.3794	9.508	5.5593	9.4379	10.7504	7.3504	7.9629	10.3001	12.0579	6.6583	8.261	13.0737	7.4355	8.6418	7.4398	5.6141	9.9097	0	2.1342	9.4653	3.7566	10.115	9.1528	3.9637	5.8799	0	5.6294	0	10.574	12.8712	3.8378	10.0579	0	11.8295	9.6367
TCGA-GM-A2DI-01	10.0589	3.2784	0	11.2391	11.6148	10.0055	11.6782	4.4309	0	5.3697	9.0846	0	9.2809	2.0582	11.6002	10.3831	4.9199	10.1561	10.1499	7.1651	7.8581	9.993	10.6587	8.0338	7.6513	13.6148	8.7098	8.3032	7.6522	6.8245	8.2099	0	0.8408	9.3314	1.3687	10.4079	9.9523	4.0723	6.4982	0	2.7088	0	10.1681	12.1785	5.0634	9.8019	0	11.3354	10.503
TCGA-GM-A2DK-01	10.0872	6.5532	0	12.2807	11.6939	10.9749	12.5509	4.955	0	4.688	10.2815	0.5622	8.181	2.2666	9.9114	9.9967	5.1222	10.9861	9.4103	7.5492	7.0395	9.7599	11.2403	6.6316	8.5188	13.4581	10.3367	8.3736	8.0366	2.748	6.2533	0	2.748	9.0469	2.4028	9.8124	6.9917	4.0638	6.7953	0.9656	2.1161	0	9.6979	11.3667	6.2075	9.6249	0.5622	10.6572	9.9035
TCGA-GM-A2DL-01	9.4322	3.6758	0	12.2693	12.03	10.1481	12.4553	4.8945	0	4.6457	9.5439	0	8.9411	2.6284	10.8792	9.9297	3.4457	9.049	9.796	6.4311	7.5111	10.0356	11.1264	6.4319	8.3505	13.9882	8.9631	8.112	7.7125	3.6217	7.4424	0	0	9.5348	2.1038	10.3847	7.1049	3.0122	7.1865	1.5285	5.3089	0	9.4104	11.7754	5.6304	10.3025	0	10.3724	9.8109
TCGA-GM-A2DM-01	9.5605	0	0	11.9767	11.4188	10.625	13.0653	2.0345	0	6.5942	9.4306	0.4721	9.0472	1.3496	11.1107	9.6319	4.6661	7.7065	10.1963	6.9688	7.4497	9.7576	10.6503	6.3074	8.5691	13.5413	11.0027	7.9106	7.7693	1.7323	7.2067	0	2.3946	8.7914	1.7323	10.7921	6.6453	3.8628	6.7886	0	3.4679	0	10.1149	12.0035	2.6825	10.0143	0	11.3601	10.564
TCGA-GM-A2DN-01	10.1115	2.3902	0	11.5835	11.0179	10.6064	12.3956	4.498	0	5.9705	9.4713	0	8.8561	0.4706	10.9282	10.5466	5.4531	10.7845	9.9881	6.316	7.8387	9.8335	10.8435	7.6015	8.0463	13.822	9.7818	8.2685	7.525	5.4531	8.3712	0	0	9.6551	1.109	10.2591	8.8561	1.8874	6.9135	0.4706	5.0278	0	10.0795	12.2683	4.6608	10.1774	0	11.1216	10.2654
TCGA-GM-A2DO-01	10.1205	3.3013	1.9829	11.7921	10.2191	10.2923	12.5172	5.5012	0.9886	3.8855	10.1332	0	8.8689	2.98	10.2023	9.84	6.3524	6.7587	9.4447	6.6778	7.6567	9.9092	10.9558	6.6778	8.3057	14.2772	10.0499	9.5124	9.0804	6.2628	5.5923	0	0	8.7651	2.7877	10.2683	9.9034	5.2631	7.9079	0	3.1496	0	9.5602	11.3314	6.9315	10.4365	2.7877	11.0064	10.4107
TCGA-GM-A3NW-01	10.0799	5.7308	0	11.8593	10.6991	10.2891	12.9367	4.3636	0.4536	4.787	9.8068	1.0763	8.4956	2.2313	10.4841	10.0496	4.687	8.9287	9.4367	5.9536	6.8571	10.5616	11.0716	6.0372	8.0531	12.6475	10.5641	8.0349	8.234	3.0688	7.728	0.4536	1.3093	10.0575	2.3406	10.431	6.7019	7.7103	7.6742	0	3.681	0	9.9019	12.085	6.4262	10.1967	0	11.1801	10.2715
TCGA-GM-A3NY-01	10.7605	3.4662	0	11.5891	11.411	10.1955	12.8029	5.2381	0	4.7547	11.5886	0.7598	8.5521	1.7767	10.6145	11.2027	5.9783	13.1117	9.4277	6.9867	7.8177	10.1196	11.0838	6.3956	8.0238	14.8108	10.2678	10.2515	8.3569	2.6321	6.2054	0	2.9878	10.3043	3.9271	10.3387	6.4133	1.0285	7.5665	0	5.3649	0	9.5048	11.6578	5.5995	10.8314	0	10.6772	9.9757
TCGA-GM-A3XG-01	10.2287	5.342	0	11.8971	11.3988	10.3007	12.728	4.5791	0	5.2659	9.7357	0	8.5577	0.7604	10.096	9.937	5.1007	10.7802	9.0443	7.1308	7.2309	10.102	10.8204	6.3971	8.1114	14.5224	9.9847	8.069	8.1293	2.1603	6.3303	0	1.0293	8.5775	3.5123	10.0189	5.6418	7.8369	8.543	2.3685	5.4941	0	9.6994	11.5111	4.7187	10.1769	0.7604	10.6958	10.5955
TCGA-GM-A3XL-01	9.9128	2.7089	0.759	11.1535	9.9602	10.0225	11.3317	6.3696	0.4288	2.1575	9.5648	0	8.8851	2.4594	8.9939	10.4361	4.4893	12.6356	10.4612	5.8083	6.2825	10.8373	11.162	5.4103	8.6054	13.5909	9.4001	8.0064	9.3875	3.7873	6.4632	0	1.2537	8.5791	3.5941	9.5805	7.5352	4.9595	8.5501	0.759	1.7753	0	10.3845	12.4716	2.2653	11.8319	0	11.6145	10.3035
TCGA-GM-A3XN-01	10.6329	4.7498	0	11.2315	10.98	10.0185	12.7224	4.2283	0.4382	6.1113	10.0086	0	8.7255	2.2938	10.3989	10.4241	5.5257	11.4012	9.5197	6.259	7.0477	10.2791	10.8005	7.3725	8.2004	14.4699	9.7024	8.6446	8.6624	4.5675	6.9266	0	2.2938	9.4839	4.1726	9.9966	7.6212	5.0876	8.3754	1.2746	4.7112	0	10.183	11.8255	5.7324	10.4847	0	10.8325	10.801
TCGA-GM-A4E0-01	9.8677	9.3016	0	11.84	10.8079	10.6308	12.2686	6.1298	0	5.517	9.5662	0	8.8545	1.9772	10.1923	9.8273	5.4459	11.4429	8.7985	6.3792	7.3641	10.1568	10.5519	7.8915	9.4167	13.6003	10.3221	8.6107	8.2904	3.5867	6.8152	0.7944	1.3037	9.3216	4.219	10.0295	8.2631	2.4345	7.4085	1.6794	4.161	0	9.4828	10.9587	5.2087	9.9895	0	10.5715	10.1941
TCGA-GM-A5PV-01	10.3759	3.2209	0	12.0366	11.4146	10.5211	12.7562	4.075	0	5.4134	10.33	0.8421	8.5919	0	10.2894	9.9655	5.0831	8.7086	9.6751	7.7826	7.3567	10.1752	11.0934	6.1529	8.2449	14.1009	10.6707	8.1274	8.1973	2.5251	7.0975	0	1.7562	8.8491	1.7562	10.7077	6.5384	7.6914	8.0081	0	4.075	0	9.6121	11.6126	5.8891	9.8904	0.8421	11.2085	10.2207
TCGA-GM-A5PX-01	9.8309	4.0215	1.3579	11.6791	11.25	10.2245	12.6544	5.1767	0.4759	6.0754	10.3756	0.8332	8.3596	2.2951	10.1495	10.5057	4.884	10.8595	9.5343	7.1102	6.6476	9.843	10.8779	7.0219	8.9662	14.171	10.0403	8.5461	7.6118	3.4289	6.3418	1.5626	0	9.2734	4.0558	9.5947	5.9164	4.4661	7.9766	1.1192	4.0558	0	9.7422	11.644	5.3934	9.8296	0	10.5345	10.462
TCGA-HN-A2NL-01	9.8964	3.6532	0.7496	12.6585	9.8412	10.5123	13.3917	3.1977	0	5.3524	9.746	0	8.8299	0.7496	10.5794	9.0426	5.6936	7.1114	9.7563	7.4712	7.4348	10.7243	11.9828	6.7634	7.0137	14.3587	9.7977	8.3576	8.5442	5.2136	7.4878	0.7496	1.4346	8.4377	2.9015	10.104	7.2978	5.0151	7.948	0	0.4229	0	9.8065	12.538	5.3158	10.9958	2.4405	11.6485	9.7788
TCGA-HN-A2OB-01	10.0081	3.9853	0	11.7728	11.145	10.1196	12.5183	5.5913	0	6.2666	9.2254	0	8.882	2.2007	10.9453	9.6951	5.4352	10.7942	9.7856	7.0129	7.5891	10.3845	10.7743	7.1719	8.0505	13.9622	9.3775	8.3129	8.3169	3.1117	8.6204	0.5357	1.8867	8.7496	3.2545	10.1666	7.0623	6.8481	7.1832	0	4.2806	0	10.1306	11.9325	5.2769	10.1353	0.5357	11.2184	10.6503
TCGA-JL-A3YW-01	10.1393	2.5067	0	12.2038	11.0145	10.1775	11.742	4.2488	0	5.6436	9.4072	0	9.2428	2.5953	9.8959	10.6581	4.3794	12.1395	9.9218	5.1962	6.9978	10.395	10.1184	7.0971	8.0517	13.5994	10.0036	8.1937	8.8029	4.0747	7.515	0.7828	1.2874	8.9624	4.0435	9.7629	7.7601	0.4438	7.8003	1.0571	4.4041	0	10.1393	11.5255	5.5469	10.5819	1.2874	11.0649	9.7872
TCGA-JL-A3YX-01	9.8282	2.2377	0	12.2315	10.2438	9.7949	12.2813	3.2737	0.6955	6.6092	10.6488	1.5151	8.6311	1.1627	9.8119	11.3035	5.4198	10.8781	10.2667	6.5532	6.6409	10.6554	10.986	5.5399	7.5812	14.0217	10.9845	8.6221	9.557	2.3294	7.5692	0	0.9479	9.5457	4.0431	10.0202	5.559	3.8396	8.1501	0.9479	4.58	0	10.3321	12.2889	6.715	11.0392	0	11.3119	10.4116
TCGA-LD-A66U-01	10.1908	3.0859	1.3208	11.7003	10.6099	9.5494	12.5092	5.8562	0	5.9466	10.9589	0.4589	8.8378	2.8811	9.756	10.285	4.3021	10.6437	9.3909	6.112	6.7564	10.353	10.8679	5.8346	8.6523	15.0477	10.8803	8.6092	8.808	4.1582	6.0234	0	1.0865	8.9589	3.9983	9.873	8.1619	6.0316	8.2796	0.4589	4.5061	0	9.8498	12.0556	3.9983	10.6298	0	10.5943	10.4391
TCGA-LD-A74U-01	10.2461	4.8265	0	11.7214	11.2348	9.9178	12.3007	5.4695	0.4943	6.297	9.4446	0	8.8842	1.3974	10.4683	10.3103	5.6681	10.325	9.5318	7.1072	7.4279	10.3275	10.6609	7.1409	8.4679	13.9414	9.3726	8.8792	8.3713	3.1972	8.076	0.4943	0.4943	9.2771	4.0467	10.0521	7.7516	4.8876	7.141	0	6.2279	0	9.8103	11.9944	5.0387	10.0813	0.8617	11.0809	10.3791
TCGA-LD-A7W6-01	10.1457	4.0434	0.4624	11.6925	10.8902	10.1433	12.5611	4.1394	0.4624	5.016	9.1041	0	9.0131	0.4624	10.952	9.4691	5.6362	10.1033	9.858	8.481	7.4494	10.3785	10.7128	6.4808	8.264	13.2825	9.5342	10.8007	8.5125	3.7103	7.894	0.4624	1.7078	9.5968	3.5333	10.4	7.5105	4.2863	7.2274	0.4624	7.1256	0	10.3633	12.1572	4.8177	10.1861	0.4624	11.281	10.8019
TCGA-LD-A9QF-01	9.5287	4.397	1.7855	11.5902	11.3898	10.4298	11.8456	6.5319	1.5646	6.0783	9.488	0	8.9177	2.1461	10.1095	10.161	4.5853	11.558	9.7926	5.8887	7.2079	10.0923	10.6797	7.4764	8.4794	14.4406	9.1292	8.1715	7.8305	5.1199	5.9006	0	1.3036	8.767	3.6157	9.6672	10.3729	1.7855	7.3831	0	5.3451	0	10.8312	11.9096	4.3631	10.1788	0.5748	11.0048	10.5249
TCGA-LL-A440-01	10.452	6.4486	0	11.5529	10.9343	10.3802	12.3823	6.1431	0.4151	6.5951	9.0707	0	9.5693	3.6631	10.864	9.712	5.9774	10.62	9.5567	6.5393	7.328	10.4478	10.4365	7.6392	9.04	13.2992	9.0454	8.5788	8.2401	3.907	7.9659	0	2.0001	9.365	5.3577	10.0427	8.7924	5.899	7.2512	0	5.3809	0	10.0707	11.6882	5.7902	10.2638	0.4151	11.2132	10.5857
TCGA-LL-A441-01	9.6878	6.678	0.395	11.7325	11.2811	9.9956	12.5267	5.7522	1.5307	5.7267	9.1918	0.395	9.2142	2.4352	10.9675	9.8693	6.4266	9.0516	10.0953	6.8882	8.249	10.38	11.1221	8.258	7.3801	13.0976	7.9662	8.7168	8.4943	5.9041	8.0475	0	1.68	8.9588	6.6005	9.8042	9.7312	4.658	7.5883	1.176	4.4862	0	10.0515	12.0382	4.244	10.5639	0	10.913	9.9212
TCGA-LL-A442-01	9.337	4.8213	0	12.1448	10.783	10.2036	11.9381	4.1605	0	4.7946	9.5288	0	8.666	0.8312	11.3797	9.4814	4.8861	7.2197	10.2873	6.4975	8.1503	10.3887	9.9925	7.2096	8.6247	11.9184	10.4088	7.9857	7.5245	1.847	7.8623	0.8312	2.213	9.2742	2.1298	10.8805	7.0089	1.2008	6.9158	0	4.5284	0	10.1181	12.2473	5.6314	9.8693	0	11.2869	10.388
TCGA-LL-A50Y-01	10.1132	3.1049	0	12.0505	10.7929	9.5345	12.3675	4.9018	0	5.8649	10.7045	1.3338	7.7945	2.0149	9.4035	10.1543	3.8257	9.556	9.4935	6.6778	6.597	10.2906	10.4725	5.8774	8.8427	13.6229	11.4342	8.3948	8.6708	1.5982	5.3592	0.5916	0	8.9956	2.1853	10.0345	7.8335	0	7.5511	0	4.747	0	10.14	11.7564	3.4774	9.8847	0	10.3992	10.3298
TCGA-LL-A5YL-01	9.1321	2.3012	0	11.6882	10.2684	10.3883	12.2098	4.718	0	5.8626	10.9413	0	8.1711	1.2076	9.7225	11.8424	4.3677	12.1445	9.0607	6.1287	6.4787	10.355	10.9527	6.1377	7.8683	14.3092	10.1859	8.4395	7.8218	2.9161	5.5629	0	0	9.3542	3.6264	9.8281	7.6785	2.1675	8.5034	0	2.6412	0	9.6357	11.8256	5.4522	10.5382	0	10.4024	9.328
TCGA-LL-A5YM-01	8.5739	3.2722	6.2936	11.8097	9.6924	9.4669	11.4703	4.8075	0	4.4182	11.2411	0	6.9985	2.1911	8.1251	10.4841	3.9322	10.4518	8.7786	5.5811	6.2459	10.2277	10.437	4.754	9.4339	14.8074	12.0595	7.9957	8.027	1.3383	2.1911	0	1.3383	8.4086	3.1114	9.9143	6.3666	0	8.2069	1.0136	1.8268	0	10.6074	11.1737	4.3477	10.8636	0	9.7004	9.9593
TCGA-LL-A5YN-01	9.6909	3.3048	0	11.9179	9.734	9.7681	12.0683	4.0595	1.6276	6.15	10.839	1.3603	8.4008	3.9662	9.3254	10.4676	5.6471	10.8517	9.1401	7.1019	6.8638	10.4004	10.8986	6.3572	8.5345	14.7727	10.5647	9.227	9.7009	4.3822	5.3097	1.032	0	8.577	4.1472	9.3301	9.434	3.8663	7.9086	0	4.1472	0	9.6927	11.7027	2.3729	10.3453	0	10.4465	10.0007
TCGA-LL-A5YO-01	9.831	3.1227	2.2795	11.9536	11.2913	10.0811	11.7428	6.1374	0	5.5286	9.7885	0	8.7866	3.1227	10.4247	10.5971	4.3417	12.3904	10.1517	6.4231	7.247	10.2242	11.033	7.4469	8.199	14.0484	10.4522	8.4878	9.1392	5.8511	7.548	0.6329	0	8.9384	4.0374	10.2628	10.0303	2.9277	7.7718	0	5.3057	0	9.6833	11.9655	4.8066	11.4525	1.0714	10.6891	10.0559
TCGA-LL-A5YP-01	10.1086	7.1364	0.5381	11.487	10.5205	9.6798	12.0296	6.2402	0	7.0603	10.0178	0	8.3981	2.5784	9.8896	10.8021	4.561	10.4374	9.5918	5.7399	5.4428	10.1383	11.2216	8.01	7.788	14.0195	8.7315	7.5136	9.3407	5.5718	7.2564	0	0	8.8351	3.3279	9.436	7.1177	1.8924	6.4185	0.5381	1.2365	0	10.209	12.2659	4.7179	10.8252	0.5381	10.6741	10.4293
TCGA-LL-A6FP-01	9.2039	1.229	0	12.5811	10.3956	9.5909	12.6859	3.2834	0.4179	6.7841	11.8184	1.7451	8.4308	0	9.8747	11.922	4.6741	9.0367	9.8696	6.1269	6.3631	10.3634	11.2823	4.4034	7.7039	14.2457	10.9563	7.7395	8.9984	0.4179	6.2013	0	0	9.3895	1.5927	9.8896	5.309	5.2843	8.0115	0	5.9887	0	9.6152	12.2345	6.5033	9.9599	0.4179	10.9119	10.4987
TCGA-LL-A6FQ-01	10.5771	1.2709	0	12.477	10.6419	8.8999	12.3365	5.0457	0	5.0661	11.1068	0.5568	7.8331	3.0936	10.0127	10.422	3.7276	8.1502	9.0701	6.0649	6.0027	10.2653	10.1289	4.4097	8.9556	14.9623	11.2378	7.9199	8.4764	2.5136	3.5648	0	0	8.2607	4.9826	9.6334	6.4694	0.5568	8.2892	0	6.6696	0	9.6731	11.9641	4.0066	10.1506	0	9.6257	9.6639
TCGA-LL-A6FR-01	10.6277	4.4708	0	11.73	10.5827	9.4974	12.2461	4.6604	0	5.6496	10.7826	0	7.1216	4.8279	9.1506	10.2967	4.2989	12.3425	8.9159	5.7023	5.7861	10.2822	11.7398	6.4927	8.3054	14.4181	9.9126	7.3699	8.8018	1.167	4.6604	1.5202	0	8.6844	6.0929	9.3148	4.5875	3.8154	7.128	0	1.8036	0	9.8497	11.9818	5.3743	11.2235	0	9.5547	8.7589
TCGA-LL-A73Y-01	9.4869	7.047	0	11.3174	11.0247	11.376	12.2438	4.821	0.4473	6.1677	8.427	0	8.8008	1.9665	10.6252	10.0229	5.3572	11.5672	9.7498	7.1354	8.3503	9.9469	11.0095	7.7098	7.5317	13.3259	9.1537	8.618	9.5864	5.7762	9.5582	0	1.6696	9.2447	4.979	9.7604	9.0467	6.1894	6.6049	2.844	1.6696	0	10.0478	12.0331	5.5928	9.5741	0.4473	11.6994	9.7742
TCGA-LL-A73Z-01	9.9817	2.4832	0	11.551	11.3826	10.0817	12.3676	5.22	0	5.6607	9.2919	0	8.8139	2.7026	10.1826	9.91	5.1092	11.7732	9.8792	6.7299	7.7663	10.1063	10.728	7.2786	8.1577	14.1858	10.037	8.4772	8.6943	3.972	7.2176	0	1.2494	8.6862	3.972	10.0262	7.6817	4.764	7.4738	1.5041	4.5824	0	9.6683	11.8839	5.4343	10.0688	0	10.8247	10.3185
TCGA-LL-A740-01	8.2903	2.0806	0	12.3072	11.9023	10.5476	11.9367	4.5612	0	4.7462	8.3162	0.4892	8.8619	0.4892	10.3246	10.2942	3.9573	11.443	10.0491	6.2265	8.3629	9.7609	10.2874	7.6307	6.4014	13.0155	10.6498	8.4833	8.4201	3.1161	8.4735	0	0	8.8966	1.775	10.148	7.6499	0.8539	7.1155	0	5.846	0	9.9989	11.9341	3.5231	9.8932	0	11.4794	10.633
TCGA-LL-A7SZ-01	9.4654	5.8615	0	11.929	9.948	9.5776	12.419	4.2033	1.2592	5.6969	11.5636	0	8.5462	2.1649	8.8786	10.7783	5.3963	11.0207	9.0591	5.7161	5.8265	10.2435	10.3824	6.1434	8.5592	15.3337	9.0439	8.0505	9.9531	3.5177	5.4199	0	0	8.1844	4.5422	9.1036	8.5435	1.9212	7.8472	0	4.3584	0	10.1447	11.6161	3.3304	10.7348	0.7629	10.268	9.6557
TCGA-LL-A7T0-01	10.6046	0.9572	0.5566	11.7907	10.7446	9.866	12.7906	4.5019	0.9572	4.1658	10.8388	1.7459	8.0531	1.2705	9.1143	10.6461	5.9914	7.34	9.9086	6.6622	6.5723	10.82	10.7166	6.0844	8.0842	13.6474	9.6531	8.3417	9.9231	3.2441	7.6652	0	1.7459	8.7899	4.4716	10.1998	7.3146	2.2529	7.4606	0	3.8261	0	10.6403	12.1341	3.727	11.0544	0	10.8834	9.8529
TCGA-LL-A8F5-01	9.2267	0.6085	1.0351	11.3715	11.1083	10.109	12.0011	5.1335	0	5.9012	10.8569	1.364	8.5101	2.5165	9.1818	10.9638	4.6212	12.8393	9.9155	5.9263	6.8304	10.1067	11.8084	6.1345	7.5836	14.1268	10.0722	8.768	8.0971	2.2242	6.9454	0.6085	2.6431	7.924	6.478	10.4466	7.5407	0.6085	6.7623	1.8573	2.3778	0	10.5712	11.9427	2.7594	11.5905	0.6085	10.2462	9.7532
TCGA-LL-A9Q3-01	9.3023	1.0079	0	12.3037	10.2386	10.4593	13.0679	4.3369	0	4.7431	11.7245	3.0138	7.9106	0	9.1072	11.8311	3.822	12.266	9.4161	5.9928	7.0213	10.1778	10.7106	5.4749	7.7464	13.8516	11.0605	8.0519	7.9524	1.3314	6.273	0	1.0079	9.0792	3.715	9.1731	6.8612	1.0079	7.0044	0	4.0148	0	9.6176	11.6531	5.2442	10.1907	0	10.7627	9.5354
TCGA-LQ-A4E4-01	9.1824	4.8038	0	12.1243	11.3046	9.6652	12.0472	3.2446	0.5837	5.4227	10.1929	0	8.4982	0.5837	10.8613	11.5643	5.4558	10.6594	10.3433	6.985	8.4761	10.8899	11.0509	6.5509	7.7893	12.8776	9.513	9.3092	8.8387	2.167	8.1984	0	3.3186	8.5794	2.9037	10.373	5.6257	1.3197	6.8729	0	7.4721	0	10.3918	12.4404	2.9037	10.513	0	10.4099	9.9563
TCGA-MS-A51U-01	10.7507	5.1469	0	11.778	10.9346	10.309	12.2356	3.2244	0	5.0134	9.4087	0	8.9977	1.8513	11.1249	9.7423	5.3995	11.8409	9.9142	6.9248	7.7155	9.9251	10.555	7.0607	7.458	13.3113	8.9221	9.1054	8.0005	5.1679	8.3089	0.6056	0.6056	9.6535	2.6361	10.4154	8.0805	5.2092	7.2155	0	4.187	0	10.2045	11.895	4.966	9.9672	0	10.9249	10.5046
TCGA-OK-A5Q2-01	10.1205	3.8004	0	11.7255	10.8844	9.822	12.7823	5.4209	0.4651	5.1697	9.7796	0	8.7636	2.9721	10.2684	10.581	4.7477	11.4304	9.8663	6.6588	7.0048	10.5559	10.6825	6.7966	8.1136	13.2474	10.021	8.5993	8.5118	4.5034	7.6786	0	0.8161	9.3865	5.0752	9.9278	8.5591	3.8393	7.204	0.4651	4.768	0	10.3191	12.2302	4.0854	10.236	0.4651	11.2578	10.4002
TCGA-OL-A5D6-01	9.0511	4.2037	0	12.354	11.8605	10.3928	11.4787	4.5889	0	5.93	9.4494	0	8.4786	0.597	10.0137	11.288	4.7068	12.3343	10.1009	6.0796	7.3887	9.788	10.4108	7.8874	7.1324	13.674	11.1377	7.9365	8.0828	3.6178	8.1546	0	0.597	8.7361	2.0269	9.8122	7.17	0.597	7.4322	0	4.6193	0	9.4462	11.7131	4.4936	10.0706	0	10.794	10.0951
TCGA-OL-A5D7-01	11.1526	2.4062	0	11.8855	8.6072	9.0946	12.6823	4.2234	0	7.0172	10.5016	3.464	7.3903	2.9429	9.1874	10.1609	5.8664	12.3214	9.9715	5.4439	7.2296	11.0621	10.9116	6.3866	8.2776	13.8624	9.8698	7.3273	9.2201	3.983	2.7515	0	0	9.8845	3.3333	9.6804	8.1197	0.9677	7.4507	0	2.5307	0	10.5154	12.3778	3.5838	12.0987	0	11.7657	9.8431
TCGA-OL-A5D8-01	11.0572	0.4994	0	12.2469	10.8707	9.92	12.6419	4.4654	0	6.0246	10.2843	1.7997	7.573	1.7997	10.6306	9.6883	5.2718	9.5696	9.7934	7.0812	7.3165	10.8586	10.8764	6.1306	6.92	12.6886	10.8572	9.1487	9.6483	3.078	6.2294	0	3.078	10.3033	1.4083	9.658	7.3351	0.8696	6.9377	0	5.7968	0	10.2277	12.0849	4.027	9.9583	0	11.0516	10.1548
TCGA-OL-A5DA-01	10.916	1.4121	0	12.1647	11.3965	10.008	13.0392	3.2811	0	5.6677	9.8624	0.8723	8.3403	1.1673	10.3901	9.6207	6.3202	10.9662	9.0199	7.6582	7.3224	10.9158	11.2789	5.8759	7.1089	13.5676	9.7119	8.8799	8.9275	3.5087	7.441	0	1.8039	8.9446	2.581	10.4267	6.8891	3.2811	7.3112	0	4.4979	0	10.0056	11.899	4.9301	10.3089	0.5011	11.066	10.2491
TCGA-OL-A5RU-01	9.6086	4.4129	6.4423	12.0355	11.148	10.1631	12.0586	4.7961	0	6.2095	9.2569	0	8.3092	2.4113	10.534	9.9956	3.8031	8.9289	9.8287	6.4133	7.0758	10.3631	10.6117	6.9417	8.0822	13.2063	9.7281	8.9517	8.0234	4.3834	7.27	0	0.8983	9.7347	3.3928	10.2905	8.4424	2.9839	7.0666	0	6.3072	0	10.1756	12.3346	3.0606	10.0935	0.8983	11.4015	10.4316
TCGA-OL-A5RV-01	10.295	5.3884	0	11.8707	11.366	9.9121	12.7175	4.0388	0	5.5122	9.4291	0	8.8966	1.4162	11.273	10.7065	5.732	10.8174	9.9088	6.3855	7.6439	10.257	10.7765	7.5159	7.1185	12.9255	9.652	8.7686	8.1016	3.4054	8.2113	0	2.6834	9.5376	2.5865	10.3041	6.7069	5.1379	7.1371	0.8753	6.2888	0	10.2616	12.1633	4.6789	10.1254	0	11.3059	10.4631
TCGA-OL-A5RW-01	11.2606	5.3462	0.5872	12.012	10.5418	10.8492	12.8865	3.5909	0	6.5533	10.0454	0.5872	7.4781	0.5872	9.033	10.8959	3.9603	11.4262	9.1497	5.6357	7.0008	10.4043	11.7056	5.6502	8.3751	13.7368	10.573	8.6045	9.2919	1.3258	5.8393	0	0.5872	8.7225	5.5913	10.003	5.2917	5.4157	7.3374	0	1.812	0	10.0986	11.4549	3.913	10.8255	0	10.9213	8.252
TCGA-OL-A5RX-01	10.1624	3.7467	1.9631	11.7273	11.236	10.0463	13.0757	4.9456	0	5.3193	9.6985	0.8704	8.5537	1.6185	10.6166	10.4281	4.7149	10.9693	9.7221	6.4383	6.6255	9.7168	10.7077	7.5905	8.0153	14.0151	9.4933	8.6251	7.6689	4.0288	7.814	0	2.6744	9.2965	3.4514	10.1985	7.2136	5.9988	7.7433	0	4.6686	0	10.2277	12.1679	3.9537	10.066	0	11.3146	10.443
TCGA-OL-A5RY-01	10.0707	2.9309	0	11.77	11.2586	10.2862	11.6338	5.5817	0	5.0929	9.3177	0	9.19	2.4821	10.1197	10.4679	3.726	12.0671	9.828	5.8976	7.3584	9.9141	10.6201	7.5353	7.9854	14.1767	8.884	8.2419	8.1071	4.1961	6.9932	0	0	9.0049	3.7805	9.9826	8.4242	2.7239	7.9701	0.5943	3.1945	0	9.693	11.7956	4.2742	10.1407	1.0139	11.0927	10.0472
TCGA-OL-A5RZ-01	11.5505	2.4864	0	11.8264	10.4127	10.0758	13.3466	2.6124	0.596	4.3531	10.8562	0.596	11.0076	0	10.1016	10.8604	3.7308	11.6232	9.559	6.7468	7.4378	10.7467	11.3249	5.8267	6.3829	13.691	9.1216	8.2854	8.8876	2.1955	7.341	0	3.1165	8.3273	7.0715	9.6475	5.676	0	7.7366	0	8.0961	0	9.3558	12.5278	4.3531	11.1807	0	11.2414	10.2465
TCGA-OL-A5S0-01	10.2498	4.5108	1.3338	11.3476	10.426	10.2274	12.4607	5.4456	0	6.1894	10.0155	0.5916	8.234	3.2656	9.2901	11.2505	3.9727	12.5196	9.6726	5.169	6.128	9.9367	11.3771	6.5431	7.5961	14.7206	9.5325	7.0911	9.2219	2.4757	5.2672	0	1.0099	9.8399	5.5892	9.3462	6.4542	3.9254	7.4585	1.3338	3.2656	0	9.6104	11.9479	4.5108	11.2335	1.3338	10.4292	9.4513
TCGA-OL-A66I-01	11.0795	1.1712	0.8755	11.5469	10.4699	9.7674	12.4678	10.3059	0	5.0861	8.9504	0	9.6479	3.5151	10.0546	9.0329	5.3743	11.5233	10.3257	6.2019	6.6485	10.4601	10.3909	6.5427	7.795	13.9018	9.5772	8.0998	9.5242	5.0134	6.0003	0	0.5031	9.9874	3.8434	9.1125	9.5184	1.9713	7.3845	0	3.8008	0	9.5356	12.0497	4.5567	11.0357	0	10.4989	9.8296
TCGA-OL-A66J-01	10.073	5.8749	0	11.9118	11.2609	10.2717	13.1062	4.9632	0	5.0831	9.2416	0	8.5953	0	10.1017	9.8872	6.3195	9.9291	9.5022	6.9281	7.2042	10.0012	10.9554	6.3675	8.671	12.8168	10.4323	8.2256	8.9339	3.3238	6.5658	0.927	0.927	8.5613	2.8697	9.8103	6.9387	6.7762	7.3022	0	0	0	9.9936	11.6144	6.4516	9.179	0.5367	10.9125	10.3193
TCGA-OL-A66K-01	9.2728	2.5786	0	11.3606	11.0531	10.3516	12.8325	4.2343	0.871	5.6999	9.9614	0.871	8.6503	1.4103	10.6427	10.5798	5.6649	9.2766	9.8431	6.7595	6.1674	9.8681	10.86	6.3249	8.0231	13.1289	10.0441	9.0906	8.0679	2.3631	7.2545	0	1.964	9.3518	2.4749	9.641	6.3249	3.9548	7.4484	0.5003	4.1357	0	10.2088	12.051	7.3007	9.7672	1.964	10.5497	10.1176
TCGA-OL-A66L-01	10.2986	5.213	1.7547	11.822	10.5596	9.5266	11.9332	5.5122	0.5606	4.6011	11.1721	0	8.0475	3.4558	9.3562	10.7715	4.7863	12.0933	9.2477	5.3537	6.4422	10.3	10.7732	5.9269	9.3144	14.4119	11.0694	8.2768	9.4296	2.7439	5.5854	0	0.9633	8.8742	4.1392	9.6035	7.3141	1.9446	7.473	0.5606	5.9381	0	9.8341	11.5496	5.213	10.3446	0	10.2606	9.7681
TCGA-OL-A66N-01	10.2227	4.3335	0	11.6763	10.5874	10.144	13.0837	5.7148	0	6.2468	11.2514	0	8.1288	2.2727	9.7088	11.0779	4.7983	9.6889	9.0713	6.3101	6.2867	9.9057	10.4109	6.4289	8.5814	14.8032	9.8592	7.8406	9.1339	2.1396	6.597	0.8888	0	8.7024	4.5587	9.2574	6.9987	3.4321	7.8751	1.4347	5.2816	0	9.6679	11.9285	3.8278	10.5014	0.8888	10.4382	9.9608
TCGA-OL-A66O-01	10.334	1.0628	0	12.182	10.3756	9.836	12.0672	5.042	0.4468	5.9873	10.892	0	7.6693	1.4931	9.4885	10.078	5.8668	7.1738	9.2968	6.2229	6.7705	10.2843	10.4045	4.8003	8.8804	14.6394	11.0416	8.9859	9.147	4.022	4.7231	1.0628	1.0628	8.5559	6.3883	9.6373	5.2211	4.7622	8.1301	0	8.9777	0	9.5102	11.9741	6.3439	10.5106	0	10.2883	10.1782
TCGA-OL-A66P-01	9.2821	2.4105	0	12.6853	10.7849	10.42	11.1499	5.742	0	5.8893	10.881	3.0346	8.5785	4.3522	9.0803	10.8826	4.0727	12.3434	8.6779	5.2083	6.007	9.9017	10.8221	6.8945	8.2125	14.7556	11.579	7.8886	9.0315	4.7495	6.007	0	0	8.0617	4.0097	8.8899	9.302	1.2862	7.8576	1.2862	3.4688	0	9.1012	11.1361	4.0727	10.3879	0	10.3486	9.6235
TCGA-OL-A6VO-01	11.1337	1.2285	0	11.6468	10.7363	10.3707	12.9437	3.6728	0.4177	3.1794	9.2119	0.4177	8.5433	0.7412	9.8345	10.9391	5.8517	12.1972	10.29	6.105	6.9878	10.3906	11.8691	7.7831	6.9568	13.2258	9.5204	7.5393	9.4341	3.1249	6.6876	0	1.2285	9.044	3.5947	10.3649	6.5854	3.0682	6.4534	0	3.0093	0	10.8004	12.4706	3.9796	10.2041	3.3788	11.5275	9.1797
TCGA-OL-A6VQ-01	10.3983	4.599	0	11.8772	11.4096	10.1795	12.3735	4.1012	0	6.2432	9.0617	0	9.0753	1.5947	11.1814	10.0513	4.7145	10.5508	9.6951	6.6292	7.7288	10.1474	10.6737	7.0199	7.4722	13.0135	9.9124	8.2719	7.7627	4.3358	8.1994	0	1.5947	10.2625	4.0137	10.4658	7.8911	5.8472	6.7149	0	5.1435	0	10.3721	12.2149	5.4066	9.7927	0	11.4684	10.4176
TCGA-OL-A6VR-01	10.4113	6.4037	0	11.851	11.2391	10.4952	12.1916	3.542	0	7.2953	9.717	0.3832	8.6466	0.6857	10.4867	9.6311	4.8874	11.1156	9.6239	7.1913	7.637	10.3692	11.1252	6.2735	7.2078	13.8593	10.6381	8.4025	9.822	1.4985	8.8694	0	0.6857	9.1321	2.3948	9.9407	5.809	8.0601	6.9209	0.3832	3.8158	0	10.2255	12.0245	5.4857	10.1819	0	11.0977	10.8878
TCGA-OL-A97C-01	9.5122	7.6207	0	12.1418	11.3322	9.5989	12.7926	6.0405	0	6.9371	9.174	1.8879	8.7519	1.2329	10.8006	9.579	4.4098	8.432	9.4514	6.6476	7.022	9.8224	10.6136	7.1985	8.8989	14.0393	8.4516	8.3685	7.7887	7.2114	8.2488	0	2.3367	9.9875	4.2138	9.8133	6.8804	7.0069	6.8968	0	3.2895	0	10.3748	11.8135	5.0027	10.5746	1.2329	10.9099	10.1778
TCGA-PE-A5DC-01	9.6287	4.1136	0	12.1312	10.8013	10.3031	12.4242	5.943	1.1939	5.8169	9.963	0	8.4964	2.5164	10.0906	10.0348	6.3896	9.0679	10.023	7.1606	6.6336	10.7505	11.4262	6.0497	8.0869	13.7581	11.3505	8.907	9.8265	2.895	6.9909	0.5152	1.1939	8.7647	4.0402	9.8655	6.2501	3.9226	7.4849	0.8941	3.1254	0	10.0786	11.8602	6.4686	10.6188	0.8941	10.8684	11.3538
TCGA-PE-A5DD-01	9.6451	3.7469	0	12.3383	10.6139	9.2826	12.6096	5.1814	0	7.4093	10.3949	0	8.0054	1.3168	9.8755	10.271	5.2395	9.3751	9.5785	6.7923	7.646	10.4361	11.2739	6.9572	8.1415	13.2883	10.6713	9.8717	8.6884	3.5157	8.1462	0	1.5792	8.8068	4.2013	10.1935	7.9427	2.4524	7.2535	0	6.1514	0	9.5565	11.724	6.9687	10.6125	0	11.2526	9.9914
TCGA-PE-A5DE-01	9.9398	2.9378	0	12.2055	11.221	9.8265	12.2089	4.4802	0	5.0818	9.7504	0	9.0425	1.2218	10.8767	10.6608	4.4216	10.9853	10.3931	6.4234	7.6941	10.5894	10.9668	7.1377	8.0553	13.5424	9.7028	8.4498	7.7927	5.8543	5.8207	0	0.5302	9.2816	2.9378	9.7135	9.6709	2.9378	7.1017	0	5.1556	0	9.8934	12.088	3.7481	10.5887	0	11.1347	10.2618
TCGA-PL-A8LV-01	11.5767	4.5767	0	11.6582	10.7974	10.1274	13.3654	4.8526	0	8.6931	9.6169	0.5432	8.5666	2.4783	9.9712	9.6081	5.8505	9.5015	10.9724	5.804	6.9961	10.2711	10.9321	7.4605	7.595	13.2045	9.7743	8.5959	9.9672	3.7869	7.1103	0	1.9044	8.0687	2.8878	10.1256	8.0389	1.2459	6.8205	0	4.9195	0	9.5777	12.0165	3.0559	10.5258	0	10.6273	9.9692
TCGA-PL-A8LX-01	9.1016	1.876	0	12.2536	10.5581	9.7135	13.2118	4.86	0.5312	6.3886	10.5478	0	8.6447	0.5312	9.9725	10.5545	4.3943	10.7191	10.2631	6.7703	7.38	10.4887	10.6456	6.6908	9.2767	13.9435	11.3612	7.6143	8.0152	1.2236	7.2384	0	3.1718	8.4962	3.6002	9.8856	5.9116	2.8542	7.5507	0	0.9185	0	10.1986	12.0067	6.9156	10.4205	0	11.1617	10.899
TCGA-PL-A8LY-01	10.1437	6.2987	2.4273	12.0209	10.8824	9.816	12.6918	4.1227	0	4.0291	9.5419	0	8.569	2.5671	9.7579	9.8603	4.482	10.8413	9.764	7.2641	7.6806	10.5792	11.0039	6.8573	7.829	15.0052	9.9068	8.249	8.249	2.5671	6.6761	0	0	8.158	3.2865	10.1931	6.7291	6.7731	8.6577	0.6298	4.5169	0	10.0722	11.9014	4.482	10.6397	1.0667	10.9358	10.5478
TCGA-PL-A8LZ-01	10.2991	7.2616	0	11.9906	10.7448	10.8885	12.0468	5.221	0.8907	4.8458	8.6231	0	8.7401	2.8029	10.8771	10.1198	5.5969	10.6468	9.914	5.8635	8.1285	10.4202	12.0845	7.6863	7.857	12.3585	9.6314	8.47	8.6153	4.8458	6.867	0	1.1897	9.3359	3.8317	9.5825	8.4821	3.6473	6.6571	1.6486	6.7169	0	10.0957	12.3166	2.9695	10.6086	0	11.5881	9.5234
TCGA-S3-A6ZF-01	9.5715	0.7286	0	12.0882	10.7976	10.4878	12.5596	2.9204	0.7286	5.5644	8.9996	0.7286	9.2621	1.402	10.8326	10.0113	4.3493	8.8859	9.9734	6.6186	6.4387	10.6543	11.0827	6.6086	7.9127	12.7721	10.282	8.6373	9.0069	4.4174	9.0814	0	1.2105	9.9166	3.1513	10.2923	7.8536	5.4389	6.882	0	6.0878	0	10.5029	12.4181	5.6136	10.4136	0	10.8339	11.2002
TCGA-S3-A6ZG-01	9.8188	1.8052	0	11.5177	10.7452	10.0081	12.3119	4.2066	0	4.798	9.4757	0	8.9924	1.3557	11.0732	10.3296	6.0138	7.5862	10.2828	7.7809	7.997	10.2284	10.8459	6.7751	7.3613	13.2946	9.7284	9.3211	8.3973	3.9972	8.0093	0	2.7253	10.2077	3.1871	10.5962	7.9793	4.182	6.8666	0	5.1794	0	10.6437	12.5668	2.7918	10.1336	0	11.2844	10.5097
TCGA-S3-A6ZH-01	9.3708	0.9596	0	12.0553	11.01	10.9541	12.2948	2.5943	0	4.3371	9.2356	0	8.9489	1.1761	10.8533	10.2411	4.6761	7.3223	10.2211	6.3785	6.9991	10.1768	10.8716	5.5782	7.3046	12.6856	8.9581	8.2373	8.2328	3.1998	7.7064	0	1.6801	9.9144	2.3489	10.7209	6.8177	8.4844	6.7559	0	3.5494	0	11.1469	12.852	5.9418	10.6168	1.3644	11.5941	11.1837
TCGA-S3-AA0Z-01	10.8758	1.2451	0	11.3978	10.8644	10.9196	11.8039	4.7009	0.7529	6.312	7.3154	0	8.5272	0.7529	10.965	8.9538	6.5094	11.4201	10.7115	6.4597	8.7433	10.6143	11.5365	7.8467	7.2116	11.987	6.9501	8.7571	8.239	4.4527	7.4373	0.425	0.425	9.6169	5.8025	9.0618	8.1018	4.5821	6.7985	0.425	2.3536	0	10.9091	12.8123	3.0346	11.4379	0	11.5735	9.6676
TCGA-S3-AA10-01	11.1345	4.5573	0.8881	11.2147	9.7299	9.9148	11.9902	4.5573	1.4337	5.8258	8.7516	0.5114	9.1443	1.6447	10.4712	9.6954	5.725	11.0453	10.3486	6.2614	7.6926	10.7445	10.89	6.8293	7.655	13.2387	7.9174	8.4747	9.0629	5.1651	5.0213	0	0.8881	9.4992	3.869	9.5026	9.6258	2.5056	7.3901	0	3.0411	0	9.5687	12.3993	2.3933	11.3212	0	11.4666	9.5728
TCGA-S3-AA11-01	10.8302	1.4735	0.5303	12.2335	11.0631	9.3375	12.8583	3.3052	0	4.9222	9.2953	1.6876	8.5629	0	10.6445	10.0235	5.9406	11.4888	10.2095	7.5063	7.8989	10.4324	10.6064	6.3392	7.6622	12.7508	9.8706	9.146	9.1255	2.5575	8.1831	0	2.3214	9.408	2.6624	10.6441	6.3628	5.5194	6.7013	0	6.6765	0	10.4433	12.152	6.7967	10.5553	0	11.8565	10.3643
TCGA-S3-AA12-01	10.5896	0.9854	1.5655	12.0712	11.13	10.3759	13.2276	2.1472	0.5753	7.2283	9.7837	0	8.7505	0.5753	10.5623	10.1769	6.6149	4.4639	9.8494	7.0154	6.372	10.7341	10.8644	5.0591	6.5744	13.2022	10.0536	8.3866	9.2411	2.1472	8.81	0	0.9854	8.9848	3.8308	10.3975	5.6992	5.6717	7.0316	0.5753	4.0599	0	10.4317	12.0218	6.372	10.1268	0	11.3398	10.6533
TCGA-S3-AA14-01	9.7027	1.9327	0.6448	12.0829	11.5262	10.5139	11.9604	3.9153	1.4279	5.8837	8.7171	0	8.6356	1.7023	10.7899	9.7755	4.8099	8.2081	9.3885	6.58	7.9132	10.0298	10.6787	7.6099	6.6594	13.0754	8.9666	8.9808	8.1114	5.1215	8.4341	0	1.9327	9.2397	5.2552	10.7385	7.7108	4.6571	6.3098	0	3.2407	0	9.6731	12.1654	5.4537	10.0264	0.6448	11.8032	10.7867
TCGA-S3-AA15-01	9.938	4.1213	0	11.9307	10.0865	9.8927	12.3291	6.1837	0	5.3395	9.0503	0.6848	9.1539	4.07	10.1989	10.4412	5.5222	10.6939	9.5294	6.0967	7.118	10.5607	11.1059	8.2531	8.5858	13.7184	8.8407	8.5794	8.116	3.7171	6.4968	0	1.7783	8.8914	4.9993	9.5486	8.5725	3.9617	6.6443	1.7783	3.7171	0	9.9228	12.0315	4.4766	10.6902	1.1474	10.9351	10.1981
TCGA-S3-AA17-01	10.0629	3.8085	0	12.0652	10.361	10.1033	12.8665	3.7163	0	6.2067	9.7019	0	8.7392	2.989	10.704	10.0746	5.7755	9.492	10.1321	6.545	7.1181	10.5366	10.6942	7.6334	7.819	13.6074	9.2829	9.2534	8.4283	5.7869	5.3992	0	0.5197	8.5978	2.989	9.6136	9.5714	3.6679	7.0008	0	5.9577	0	10.3258	12.2136	4.8674	10.4055	0.5197	11.9077	10.3855
TCGA-UL-AAZ6-01	10.3545	3.6062	0.4846	12.0146	9.8875	10.2865	11.8033	2.5337	1.136	4.9138	11.4867	1.9239	8.4327	0	9.4381	10.4892	3.5581	12.1832	10.2289	6.1141	6.147	10.3015	10.5902	5.214	6.8815	13.9913	10.1798	9.2904	8.1781	1.3768	6.4665	0	2.7201	8.4978	5.1752	9.4045	4.8553	1.9239	7.8713	0	4.9138	0	9.2663	11.9978	4.7734	10.2444	0.4846	10.3355	9.788
TCGA-UU-A93S-01	9.2888	1.6648	0	12.1794	10.423	10.5094	12.7576	3.5673	0	7.0908	10.3931	0	7.2973	0.7854	9.4822	10.7204	5.6288	13.1555	9.5727	5.8072	6.6353	10.1098	10.5996	4.9723	8.3087	14.1284	10.4	7.8158	8.345	1.9614	5.9149	0.7854	0.7854	9.2063	4.199	9.1057	5.473	1.2911	7.2638	0	5.3504	0	9.1596	11.9938	3.0419	10.6328	0	10.1971	9.5039
TCGA-V7-A7HQ-01	9.7473	7.8227	0	11.7884	10.1715	9.0108	12.3359	5.1984	0	5.5603	12.5387	4.6089	7.5796	2.5672	9.4638	10.8173	6.6371	12.2882	9.2745	6.116	5.174	10.6894	10.2947	4.9336	9.1616	14.6652	11.7453	7.8422	9.81	2.5672	5.124	0	1.1581	7.5372	3.4401	9.8871	6.757	4.1398	7.3041	0	5.1984	0	10.145	10.8636	5.8494	10.9587	0	10.3712	9.6434
TCGA-W8-A86G-01	10.394	2.2621	0	11.4804	11.2389	10.1054	13.0275	4.3208	0.5603	6.318	10.1483	0	8.8601	1.2773	10.2143	10.0568	6.3008	10.5893	9.194	7.1348	7.5473	10.5072	10.8377	6.408	7.8136	14.0792	9.5964	9.5071	8.7531	1.754	7.1299	0.5603	1.2773	9.0426	4.1384	10.3965	5.4963	5.45	7.964	0.9629	7.6967	0	9.508	11.4521	4.7604	10.2004	0	10.741	10.686
TCGA-WT-AB41-01	9.2068	3.5899	0	11.8455	9.3179	10.4929	12.485	4.8381	0	3.8487	11.1434	0	7.5659	3.0175	8.7926	10.506	5.6857	8.589	9.2164	6.2314	5.2202	10.3035	11.0859	5.5221	8.8352	15.475	11.2906	9.2927	8.2731	3.2743	4.6241	0.8388	0	8.2841	4.4266	9.0287	8.7641	9.9763	8.2015	5.0927	2.705	0	10.3873	11.0649	7.2668	9.6308	0	10.2389	10.3354
TCGA-WT-AB44-01	9.0903	2.91	0	12.2658	10.3775	9.8978	12.855	3.0584	0	5.4107	11.5286	0.8596	8.8235	0.8596	8.5689	11.1238	4.9605	10.103	9.3839	5.2347	7.0098	10.1701	11.084	6.3073	8.0755	15.2116	9.1782	9.3062	8.0224	2.0902	5.3828	0	0	9.6887	3.0584	10.6028	6.0655	1.7839	7.5192	0	5.3544	0	9.3374	11.2663	4.7142	10.0023	0	11.3384	9.7798
TCGA-XX-A899-01	9.9484	5.3068	1.7494	11.7505	10.8405	10.2784	12.6794	4.7328	0	5.4305	8.8567	0.4789	9.062	2.1837	10.8174	9.7536	5.5685	12.1206	9.9241	6.7349	7.4018	9.9625	10.5373	7.6735	8.5791	13.2038	9.4378	8.7367	8.534	5.1234	8.3806	0	0.8379	8.8616	3.8065	10.0354	8.9296	5.6156	7.2901	0.8379	4.2857	0	10.3606	12.0105	5.8404	10.1533	1.3645	11.2386	10.9145
TCGA-XX-A89A-01	10.5355	5.6061	0	12.1549	10.8106	9.9706	12.4482	4.7024	0	5.5779	9.1529	0	8.9829	3.3851	10.7063	10.5723	4.7789	10.7282	9.9207	6.0991	8.0004	10.182	10.578	7.4614	8.6276	13.4663	8.4081	8.7239	8.4181	4.3482	7.5695	0	0.5582	8.9815	3.8776	9.9152	8.3041	0.9595	6.4267	0.5582	6.167	0	9.8212	11.7719	5.149	10.3438	0	11.0861	10.4243
TCGA-Z7-A8R5-01	10.1557	2.5307	0	12.028	10.8124	9.9697	12.5098	7.0226	0	5.0555	10.2542	0	8.4628	2.8018	9.577	10.4728	4.7053	11.8393	9.1357	6.9891	7.5589	10.3841	10.4677	7.1854	8.5128	14.973	10.1489	8.1952	7.7551	3.4795	5.1312	0.6756	0	8.2098	3.9939	9.8543	7.6389	6.0071	8.3642	1.4813	5.9936	0	9.7818	11.3575	4.7379	10.1617	0	10.4406	10.0112
TCGA-Z7-A8R6-01	10.3032	2.0468	0.4308	11.9773	10.4298	9.3303	12.3404	3.2779	0	5.6255	10.5245	1.6266	8.4599	0.4308	9.7058	10.6568	4.7785	8.563	10.5152	6.7196	6.681	10.9783	10.8806	5.045	7.3467	13.5089	9.3943	8.6393	9.226	2.7154	6.2707	0	1.2582	9.401	3.4254	10.3741	6.6005	5.5843	7.3956	0	5.5525	0	10.3048	12.3831	4.3319	10.6548	0	11.6936	9.7624
[truncated: 5,000 more columns]

## Sheet: TableS2-Radiomic features-Intra
ID	original_shape_Elongation	original_shape_Flatness	original_shape_LeastAxisLength	original_shape_MajorAxisLength	original_shape_Maximum2DDiameterColumn	original_shape_Maximum2DDiameterRow	original_shape_Maximum2DDiameterSlice	original_shape_Maximum3DDiameter	original_shape_MeshVolume	original_shape_MinorAxisLength	original_shape_Sphericity	original_shape_SurfaceArea	original_shape_SurfaceVolumeRatio	original_shape_VoxelVolume	original_firstorder_10Percentile	original_firstorder_90Percentile	original_firstorder_Energy	original_firstorder_Entropy	original_firstorder_InterquartileRange	original_firstorder_Kurtosis	original_firstorder_Maximum	original_firstorder_MeanAbsoluteDeviation	original_firstorder_Mean	original_firstorder_Median	original_firstorder_Minimum	original_firstorder_Range	original_firstorder_RobustMeanAbsoluteDeviation	original_firstorder_RootMeanSquared	original_firstorder_Skewness	original_firstorder_TotalEnergy	original_firstorder_Uniformity	original_firstorder_Variance	original_glcm_Autocorrelation	original_glcm_ClusterProminence	original_glcm_ClusterShade	original_glcm_ClusterTendency	original_glcm_Contrast	original_glcm_Correlation	original_glcm_DifferenceAverage	original_glcm_DifferenceEntropy	original_glcm_DifferenceVariance	original_glcm_Id	original_glcm_Idm	original_glcm_Idmn	original_glcm_Idn	original_glcm_Imc1	original_glcm_Imc2	original_glcm_InverseVariance	original_glcm_JointAverage
TCGA-BH-A0DE	0.603786	0.457952	13.815	30.1668	33.541	31.3209	23.4307	34.0735	3844.12	18.2143	0.638007	1860.05	0.483867	4158	-3.26578	274.574	3.16873e+07	5.78157	136.992	3.69782	558.457	80.7919	142.137	138.404	-59.5761	618.033	56.6447	453.61	0.328915	8.55557e+08	0.0207455	10276.5	1673.46	3.19793e+06	6108.95	970.06	904.757	0.0355989	23.4462	5.23118	343.728	0.10303	0.0471645	0.950076	0.85344	-0.703942	0.999836	0.0568317	40.7027
TCGA-BH-A0HX	0.784903	0.560508	13.8344	24.6818	26.8328	27	27	27.8209	3853.12	19.3728	0.723249	1643.38	0.426506	4077	169.77	409.879	5.70531e+07	5.62837	123.153	2.54752	499.85	75.9959	307.695	328.84	56.0639	443.786	55.6263	614.683	-0.455632	1.54043e+09	0.024341	8541.91	2836.33	1.43329e+06	-9625.48	699.376	603.4	0.0711581	19.0497	5.08863	237.907	0.119904	0.0578283	0.937828	0.838987	-0.647581	0.999574	0.0611927	53.0291
TCGA-E2-A150	0.765864	0.579471	17.3257	29.8992	34.2053	30.8869	30.5941	40.8044	6487.88	22.8987	0.683815	2460.07	0.379179	6804	453.077	1069.57	3.26519e+08	6.91148	291.253	3.09832	1479.42	186.332	813.448	855.988	138.223	1341.2	124.775	1138.29	-0.427585	8.81601e+09	0.00973167	55943.7	19809	7.20979e+07	-55880.8	4791	3497.62	0.15656	44.4493	6.16138	1511.54	0.0692777	0.0276619	0.958349	0.870147	-0.760788	0.999981	0.0307453	139.579
TCGA-AO-A0J8	0.887463	0.743278	16.8492	22.6687	26.8328	27.1662	27	27.8209	4514.62	20.1177	0.748288	1765.35	0.391028	4779	508.862	728.725	1.55649e+08	5.57462	93.0656	6.5418	766.673	66.8939	633.223	652.796	213.583	553.09	41.3021	937.749	-1.5668	4.20253e+09	0.0259504	8467.96	7598.48	1.77046e+06	-15051.8	590.958	432.722	0.158125	15.764	4.96105	181.354	0.139075	0.0714639	0.969416	0.885434	-0.5855	0.999089	0.0773846	86.9411
TCGA-AO-A0JF	0.899436	0.768796	12.0408	15.662	20.1246	17.4929	16.1555	20.347	1463.62	14.0869	0.752167	828.813	0.566274	1620	665.28	1165.43	9.57534e+07	5.39431	296.146	2.4772	1292.92	156.096	948.423	977.741	446.276	846.649	114.455	1263.29	-0.545329	2.58534e+09	0.0255556	37329.5	10291.2	2.68382e+07	-86128.8	3115.53	3418.21	-0.044557	46.3744	4.66877	1237.63	0.0629583	0.0239586	0.908897	0.805405	-0.848233	0.999914	0.0195571	101.808
TCGA-AO-A12G	0.732744	0.606664	12.1221	19.9815	23.4307	18.9737	20.1246	23.4307	2362.5	14.6413	0.862488	994.593	0.420992	2511	380.467	593.191	5.92969e+07	5.43385	106.392	2.809	644.098	67.5352	494.249	512.093	251.552	392.546	47.6164	798.499	-0.630833	1.60102e+09	0.0257833	6768.5	2706.81	768657	-5471.42	487.386	414.922	0.0814761	15.8399	4.66013	160.482	0.130271	0.0603409	0.944498	0.846694	-0.714343	0.999706	0.0574296	51.8496
TCGA-AR-A1AN	0.91496	0.861549	14.3159	16.6165	18.9737	20.1246	18.2483	20.347	2408.62	15.2034	0.87153	997.045	0.413948	2565	206.39	512.38	4.65772e+07	5.65002	144.308	3.35519	636.349	96.1688	389.422	417.815	23.0559	613.294	63.956	700.204	-0.873319	1.25758e+09	0.0227147	14983.3	5906.53	3.98242e+06	-28423.9	1082.34	979.344	0.0511551	23.4353	5.00787	424.409	0.105208	0.0475178	0.948107	0.855483	-0.757121	0.999873	0.0515461	76.68
TCGA-AR-A1AX	0.645497	0.57735	5.36656	9.29516	6.7082	9.48683	9.48683	9.94987	200.25	6	0.903169	183.272	0.915218	270	488.091	625.061	7.55648e+06	3.32193	83.9178	1.86033	653.338	49.1211	567.441	581.461	473.234	180.104	38.6287	869.28	-0.25382	2.04025e+08	0.1	3193.96	310.254	60261.5	-412.898	138.194	302.127	-0.482067	14.6603	1.3136	69.0601	0.100475	0.0266236	0.84699	0.738624	-0.992114	0.984882	0.0372745	18.3096
TCGA-AR-A24R	0.69576	0.420436	6.01192	14.2993	12.3693	15.2971	12.3693	15.2971	457.875	9.94885	0.774316	371.02	0.810309	567	426.757	630.276	1.54038e+07	4.29708	73.8276	2.49253	664.842	64.5491	552.804	579.807	378.019	286.822	47.4445	856.454	-0.750397	4.15902e+08	0.0521542	6238.11	1435.35	510905	-5248.35	376.898	425.826	-0.051024	16.2982	2.62209	125.094	0.121819	0.0527844	0.904087	0.801521	-0.952171	0.999224	0.0600427	37.9279
TCGA-AR-A24X	0.623021	0.514345	10.5904	20.59	21.6333	20.1246	17.4929	23.4307	1618.88	12.828	0.77498	860.338	0.531442	1782	505.41	728.82	5.81895e+07	5.17645	117.594	3.62954	794.741	73.1059	634.48	649.939	333.741	461	51.1863	938.967	-0.894578	1.57112e+09	0.030303	8405.23	4130.75	1.22948e+06	-11170.7	607.877	610.92	0.00376794	18.8388	4.39958	246.77	0.123495	0.05854	0.941967	0.846841	-0.785897	0.999789	0.0620854	64.266
TCGA-BH-A0AW	0.797123	0.704445	10.4452	14.8275	16.1555	16.1555	15.2971	17.2337	979.875	11.8193	0.745545	639.918	0.653061	1134	271.548	575.161	2.27812e+07	4.73732	163.356	2.68436	660.311	92.4651	427.617	414.366	142.9	517.411	62.539	736.485	-0.0155747	6.15093e+08	0.0430839	12984.3	3499.06	3.66324e+06	-5344.03	1162.48	1207.33	-0.0238712	28.1822	3.99679	396.661	0.0820308	0.0342818	0.913678	0.805413	-0.82013	0.999634	0.0322191	59.2193
TCGA-BH-A0AZ	0.81915	0.497462	8.716	17.5209	17.4929	17.4929	17.4929	18.4932	1325.25	14.3523	0.785445	742.849	0.560535	1458	285.173	459.758	2.56868e+07	5.01832	88.4711	3.22139	529.13	56.8963	385.975	397.033	195.851	333.279	38.2659	689.697	-0.717609	6.93544e+08	0.0342936	5119.72	1575.72	434665	-4123.7	378.813	344.197	0.0538707	14.6308	4.12629	120.573	0.139824	0.0680611	0.936023	0.835757	-0.802988	0.999719	0.0760851	39.5807
TCGA-BH-A0B1	0.656696	0.628487	16.9665	26.9957	23.4307	30.8869	27.6586	33.1361	4648.5	17.728	0.717309	1877.81	0.403961	4941	174.956	432.431	7.24065e+07	5.82628	139.255	2.68851	497.322	81.9444	320.963	339.4	20.0281	477.294	58.7205	629.018	-0.61951	1.95498e+09	0.0206336	10068.5	4131.64	2.53847e+06	-18326.8	925.149	601.455	0.208575	18.6598	5.19306	251.353	0.125092	0.0605718	0.945787	0.851732	-0.643344	0.999673	0.0627548	63.6419
TCGA-BH-A0B5	0.590345	0.258366	16.011	61.9701	45	63.2851	49.2037	76.4264	10172.2	36.5837	0.403806	5622.41	0.55272	11016	118.353	409.325	1.36693e+08	6.25929	171.848	2.22427	537.705	91.741	268.37	268.26	20.5867	517.119	69.326	578.819	-0.103581	3.69071e+09	0.0146098	11987	2868.5	3.27749e+06	-2528.96	1148.94	692.421	0.24865	20.7059	5.46544	259.984	0.106362	0.0475338	0.946014	0.846806	-0.602259	0.999675	0.0532656	52.4736
TCGA-BH-A0BG	0.957538	0.644006	10.3585	16.0844	18	18.2483	18.9737	21	1244.25	15.4014	0.712233	785.477	0.631286	1458	147.393	542.38	2.57208e+07	5.25943	202.825	3.1195	641.926	127.064	371.6	404.958	-55.9584	697.885	85.0555	690.152	-0.750197	6.9446e+08	0.0294925	25263.5	6353.74	1.77117e+07	-32001.4	2657.92	2339.43	0.0681356	38.4106	4.40698	849.495	0.0748756	0.0366017	0.910143	0.805073	-0.858964	0.999895	0.0306404	79.1664
TCGA-BH-A0BJ	0.628014	0.489005	13.9332	28.493	33.1361	30.1496	25.632	33.6749	1752.75	17.894	0.536686	1309.92	0.74735	2025	257.34	551.693	3.79031e+07	5.70856	167.045	3.1731	705.925	103.543	398.788	412.006	64.569	641.356	69.5418	710.897	-0.466644	1.02338e+09	0.0211556	17070.6	4727.48	7.87918e+06	-32481.8	1553.1	1639.71	-0.0247002	31.2399	4.45182	628.303	0.0832712	0.0340551	0.924217	0.824727	-0.877275	0.999938	0.0310539	68.8605
TCGA-BH-A0BM	0.758709	0.582857	11.807	20.2572	20.1246	22.8473	20.1246	24.9199	1663.88	15.3693	0.690779	983.012	0.590797	1890	98.8053	499.024	2.78113e+07	5.70771	223.434	2.55119	618.374	129.062	310.332	319.983	-79.2842	697.658	94.224	630.321	-0.396089	7.50906e+08	0.0208163	24799.9	7023.52	1.22404e+07	-43864.8	2213.31	2106.77	0.0240348	35.0615	4.68143	860.346	0.0765087	0.0311419	0.918685	0.819927	-0.866544	0.999954	0.0356284	83.6281
TCGA-BH-A0BT	0.849551	0.823927	18.8839	22.9194	27.6586	25.807	28.3019	28.4605	5235.75	19.4712	0.792595	1839.72	0.351377	5535	109.139	353.533	6.3296e+07	5.87719	143.368	2.55827	428.916	80.4306	247.156	263.546	1.699	427.217	59.0806	555.663	-0.622774	1.70899e+09	0.0196788	9381.26	2691.15	1.98831e+06	-13391	788.331	544.696	0.174574	18.3236	5.23491	204.502	0.118943	0.055312	0.938856	0.838856	-0.609983	0.999552	0.0596625	51.2811
TCGA-BH-A0C0	0.564732	0.467455	13.9672	29.8792	30.8869	21.8403	26.8328	33.6749	3591	16.8737	0.700278	1619.41	0.450964	3780	56.3195	291.515	3.19698e+07	5.7379	128.494	2.69414	394.91	71.5374	169.721	171.52	-66.28	461.19	52.0838	477.866	0.0464283	8.63184e+08	0.0211224	7717.96	2606.56	1.46101e+06	-2689.55	750.061	517.302	0.181459	17.6185	4.99307	204.419	0.127295	0.0645236	0.949694	0.85346	-0.715856	0.999839	0.0730491	50.4708
TCGA-BH-A0DG	0.723315	0.5098	21.4383	42.0523	45	45.793	42.638	51.3517	8681.62	30.417	0.483652	4223.62	0.486501	9504	58.7856	437.903	1.16819e+08	6.52657	227.685	2.05469	542.32	122.852	257.705	258.337	-53.9882	596.308	94.1603	576.084	-0.149361	3.15412e+09	0.0122676	20838.2	4946.85	1.10035e+07	-28686.1	2195.76	1128.32	0.323086	26.0393	5.75688	444.979	0.0975553	0.0437182	0.936016	0.837465	-0.655173	0.999879	0.0434175	68.3919
TCGA-BH-A0DI	0.839036	0.517061	46.2603	89.4677	101.868	85.9069	100.13	109.777	125682	75.0666	0.377915	32107.3	0.255466	128250	83.6331	444.198	1.61092e+09	6.6942	205.616	2.17388	654.222	111.794	266.99	267.962	-54.6815	708.904	84.3943	582.358	-0.0452276	4.34948e+10	0.0104252	17662.7	4839.3	7.95114e+06	-14147.1	1804.38	926.172	0.320348	24.036	5.95581	344.23	0.0983294	0.043576	0.959391	0.865235	-0.187834	0.958257	0.0441662	67.9631
TCGA-BH-A0DK	0.789836	0.478315	11.5154	24.075	23.4307	24.7386	25.632	27.8209	3153.38	19.0153	0.757738	1372.41	0.435218	3348	208.177	362.635	4.51603e+07	5.11782	72.2933	3.99301	388.973	47.4464	300.442	313.289	85.9427	303.031	31.4516	603.487	-1.13385	1.21933e+09	0.0348595	3665.75	2040.78	283789	-4126.2	271.855	223.862	0.0663561	11.101	4.44322	98.0838	0.172939	0.0920877	0.950631	0.860232	-0.579688	0.998166	0.105786	45.0281
TCGA-BH-A0DT	0.833952	0.738402	9.74654	13.1995	16.1555	15.2971	15.2971	16.4317	646.875	11.0078	0.728491	496.524	0.767574	783	180.134	489.562	1.33266e+07	4.51315	199.22	2.42163	582.628	108.162	365.866	407.385	73.1106	509.517	79.4874	677.891	-0.630164	3.59817e+08	0.0463734	16159.2	3788	3.02219e+06	-11340.9	1048.27	1343.33	-0.138558	27.8223	3.25016	539.635	0.10619	0.0514045	0.906192	0.811082	-0.893742	0.99959	0.0277411	62.0375
TCGA-BH-A0DV	0.838807	0.54545	14.574	26.7192	27.6586	24.1868	32.45	34.7275	5257.12	22.4123	0.735412	1988.17	0.378185	5508	71.5411	351.849	5.81504e+07	6.01309	165.67	2.19752	418.037	88.007	223.379	233.975	-41.1023	459.139	66.0426	533.902	-0.303664	1.57006e+09	0.0184064	11126	3422.03	2.71715e+06	-11958.6	1078.76	474.059	0.378921	16.9584	5.08998	181.115	0.129708	0.0648851	0.953127	0.857565	-0.654408	0.999772	0.064947	57.1766
TCGA-BH-A0DX	0.886231	0.25385	5.02066	19.7781	18.2483	21.6333	18	21.8403	1089	17.5279	0.679862	752.92	0.691387	1242	318.938	497.529	2.38088e+07	4.39803	89.4576	3.14661	598.951	57.3624	415.849	432.085	235.09	363.861	38.6881	719.431	-0.121146	6.42836e+08	0.0567108	5141.48	1613.62	354379	-636.215	332.833	266.497	0.0731527	12.4701	3.30813	101.727	0.16354	0.0876239	0.956969	0.865765	-0.756269	0.997768	0.0830046	39.9269
TCGA-BH-A0E0	0.799874	0.496676	23.0958	46.5008	54.0833	48.4665	44.5982	56.6039	25692.8	37.1948	0.711186	5920.72	0.230443	26136	126.163	319.805	2.76813e+08	5.86473	98.9549	3.65536	448.764	62.1086	228.831	238.521	-43.9322	492.697	42.3868	534.756	-0.703375	7.47396e+09	0.0203751	6301.44	3180.93	937486	-6785.27	492.038	396.426	0.107048	15.3902	5.29154	158.957	0.136394	0.0681354	0.964324	0.874984	-0.27718	0.979438	0.073965	56.1866
TCGA-BH-A0E1	0.950749	0.756156	20.6497	27.3088	30.8869	31.8904	34.2053	35.7491	9434.25	25.9638	0.806613	2676.85	0.283737	9693	182.177	367.588	1.22125e+08	5.75019	92.0086	4.19786	458.778	58.5201	278.048	284.599	6.78547	451.993	37.523	583.25	-0.759661	3.29737e+09	0.0231299	6040.75	3275.22	933772	-6790.57	455.112	299.549	0.20125	13.2056	5.00145	124.594	0.154719	0.0814202	0.968013	0.882262	-0.440059	0.99627	0.0834403	56.887
TCGA-BH-A0E2	0.524913	0.379257	20.8178	54.8909	32.45	81.8841	61.8466	81.939	10192.5	28.813	0.440895	5156.28	0.50589	11016	326.559	846.573	3.51648e+08	6.88702	267.714	3.00561	1078.57	159.468	606.82	631.463	-6.27771	1084.85	112.12	928.376	-0.525941	9.49449e+09	0.00998414	39558.8	18023.7	4.43845e+07	-132453	3625.24	2129.82	0.259951	35.862	6.1127	835.517	0.0746972	0.029993	0.960671	0.868966	-0.69158	0.99995	0.0283741	132.831
TCGA-BH-A0EI	0.848576	0.653341	13.3363	20.4125	24.1868	24.1868	21	24.3721	3034.12	17.3216	0.822067	1232.91	0.406349	3213	243.898	599.804	6.57067e+07	5.99433	204.1	2.95781	751.56	110.921	429.871	445.852	-11.5779	763.138	77.4833	743.073	-0.327429	1.77408e+09	0.0177247	19445.4	8423.55	1.05024e+07	-36995.8	1820.45	1570.19	0.0746326	30.5644	5.33802	626.553	0.0905877	0.0431831	0.945173	0.848298	-0.777889	0.999944	0.0341415	91.433
TCGA-BH-A0GY	0.645162	0.466103	10.5985	22.7384	17.4929	21	29.5466	29.5466	1949.62	14.67	0.747872	1009.15	0.517615	2133	104.911	368.724	2.5279e+07	5.54714	150.117	2.34646	474.477	85.6694	256.338	272.459	29.9508	444.526	63.4258	565.675	-0.222308	6.82534e+08	0.0232335	10476.3	2531.3	1.84213e+06	-6451.49	848.754	708.8	0.0794587	21.2582	4.61132	253.432	0.104512	0.0472689	0.928813	0.82441	-0.80538	0.999897	0.0573127	49.9295
TCGA-BH-A0H3	0.864835	0.578539	9.6225	16.6324	16.1555	19.2094	18.9737	20.1246	1371.38	14.3843	0.817398	730.278	0.532515	1512	271.541	641.842	3.32595e+07	5.38754	134.441	3.05069	769.894	111.04	456.725	448.019	92.3331	677.561	70.0725	770.662	-0.139684	8.98007e+08	0.026148	21286.7	5910.39	6.95653e+06	-861.271	1432.67	1428.27	0.0104147	30.0128	4.43523	507.717	0.0770076	0.0283709	0.936401	0.83349	-0.870838	0.999932	0.0336431	76.8558
TCGA-BH-A0H6	0.912871	0.564076	4.99917	8.86259	9.48683	9.48683	9.48683	9.94987	227.25	8.0904	0.868139	207.442	0.912838	297	158.164	280.334	2.9614e+06	3.27761	54.3579	3.41694	295.838	44.4787	215.662	230.451	80.0217	215.817	29.6985	518.862	-0.894589	7.99578e+07	0.107438	3310.46	715.004	80044.2	-1410.44	140.997	279.819	-0.338848	13.9603	1.4036	65.904	0.103319	0.0287612	0.892607	0.776227	-0.940738	0.980462	0.0390497	26.6391
TCGA-BH-A0H7	0.709103	0.556884	7.39062	13.2714	13.4164	13.4164	10.8167	14.6969	599.625	9.41077	0.880665	390.475	0.651199	702	112.861	405.852	8.51513e+06	4.36371	164.471	2.30145	491.447	99.7596	260.073	274.44	10.8689	480.578	72.8515	572.281	-0.150477	2.29909e+08	0.0532544	13823.5	3094.87	3.39276e+06	-13386.3	1077.35	1100.97	-0.0117684	26.5386	3.1958	345.66	0.0889501	0.0370517	0.910163	0.803789	-0.899071	0.99959	0.0264206	55.6571
TCGA-BH-A0H9	0.827356	0.654632	11.9414	18.2414	20.1246	20.1246	18.9737	22.0454	2145.38	15.0921	0.850101	946.272	0.441075	2295	134.81	415.17	2.923e+07	5.33117	139.297	2.47971	476.182	79.2745	278.117	273.808	30.7295	445.453	55.9078	586.415	-0.131521	7.8921e+08	0.0280969	9662.63	2655.03	1.69959e+06	-3512.21	819.468	656.294	0.104459	20.2245	4.74504	242.238	0.113263	0.055835	0.933913	0.831634	-0.730829	0.999717	0.0627444	51.1199
TCGA-BH-A0HA	0.691887	0.568497	7.46072	13.1236	12.3693	15.2971	12.3693	16.4317	415.125	9.08004	0.761352	353.469	0.851476	513	94.1555	333.989	5.5961e+06	4.24793	118.294	3.44025	352.822	80.5761	233.256	262.569	-29.7637	382.586	54.7239	542.708	-1.06152	1.51095e+08	0.0526316	10170.3	2768.34	1.99549e+06	-15877.4	829.583	833.89	0.0236584	22.595	2.44711	257.856	0.0844085	0.0201581	0.897611	0.795818	-0.963141	0.999253	0.0228379	52.5509
TCGA-BH-A0HI	0.714932	0.597023	9.85471	16.5064	15.2971	18	18	20.347	967.5	11.801	0.717255	659.545	0.6817	1107	203.878	482.021	1.74183e+07	4.8817	162.975	2.77939	506.123	80.9064	343.739	339.959	67.015	439.108	59.1537	651.795	-0.449426	4.70295e+08	0.0374777	10436.8	3337.05	1.56529e+06	-3686.22	778.285	864.919	-0.0570718	23.6079	3.85272	302.816	0.0916164	0.0355336	0.91478	0.807873	-0.866781	0.999759	0.0289326	57.9002
TCGA-BH-A0HY	0.58241	0.357165	6.93182	19.4079	16.1555	13.4164	18.9737	19.8997	637.875	11.3033	0.633984	565.236	0.886123	810	171.542	383.827	9.88192e+06	4.48173	140.084	2.47613	454.303	80.6625	265.968	275.099	58.4898	395.813	59.9739	573.931	-0.0666581	2.66812e+08	0.0488889	9076.87	2041.88	839103	-1784.9	537.965	762.273	-0.188692	22.0721	3.14563	254.647	0.124566	0.0710085	0.906963	0.803538	-0.896322	0.999213	0.0670287	45.6361
TCGA-BH-A0RX	0.610318	0.463115	17.8534	38.5507	39	39.1152	31.8904	40.8044	8803.12	23.5282	0.664333	3103.53	0.352549	9207	121.243	336.368	9.51742e+07	5.89534	113.296	3.28487	489.145	66.2913	221.379	221.76	-25.8763	515.021	44.9051	528.302	0.123753	2.5697e+09	0.0201495	7267.5	2640.44	1.34619e+06	1293.19	631.468	469.887	0.146132	16.8269	5.27499	185.84	0.126786	0.0607488	0.961831	0.870713	-0.507506	0.998583	0.0645187	50.9873
TCGA-BH-A0W3	0.782227	0.720184	9.49507	13.1842	15.2971	13.4164	16.1555	16.1555	790.875	10.3131	0.854487	484.006	0.611988	918	117.13	342.192	1.00099e+07	4.69012	81.4015	3.28548	478.161	67.1093	235.29	239.606	50.0194	428.141	41.9896	542.594	0.279796	2.70267e+08	0.0432526	7873.54	1479.46	939588	2094.52	527.327	569.902	-0.0419536	19.0741	3.74436	199.608	0.123526	0.065209	0.935666	0.832756	-0.872182	0.99974	0.0662539	38.5906
TCGA-BH-A0W5	0.744191	0.522279	8.85489	16.9543	18.2483	18.2483	13.4164	19.2094	672.75	12.6172	0.581591	638.414	0.948961	837	135.579	282.743	8.38558e+06	4.37355	96.2856	2.53232	354.943	54.3825	215.787	219.615	62.3251	292.618	39.5473	520.099	-0.169101	2.26411e+08	0.0509886	4465.83	977.453	189229	-67.5084	270.759	310.626	-0.0889007	14.6135	2.90192	91.1919	0.125906	0.0569026	0.925807	0.815147	-0.850524	0.998583	0.0519207	31.3388
TCGA-BH-A18F	0.778488	0.427791	11.2779	26.3631	26.8328	27.1662	27.1662	32.0312	2642.62	20.5233	0.598589	1544.23	0.584355	2943	182.303	739.842	7.50048e+07	6.1142	300.31	2.51015	898.123	174.876	502.171	541.459	-95.4147	993.538	128.791	829.528	-0.484823	2.02513e+09	0.0165811	44638.2	16145.7	3.66593e+07	-78073	3542.03	2993.02	0.0806024	42.8465	5.2514	1134.4	0.0639963	0.0256515	0.938565	0.838124	-0.843838	0.999968	0.022079	126.475
TCGA-BH-A18H	0.545084	0.511591	18.7922	36.7328	27.6586	31.3209	39.1152	43.4741	8969.62	20.0225	0.777351	2685.65	0.299416	9288	642.257	1496.19	6.64142e+08	7.36943	416.081	3.37435	2151.1	260.761	1048.66	1027.44	-31.6401	2182.74	176.391	1389.48	0.17441	1.79318e+10	0.00711533	111764	52227	3.38785e+08	223219	10742.2	6088.97	0.276164	60.1329	6.67463	2459.75	0.052765	0.0207971	0.971417	0.887207	-0.774937	0.999994	0.0215665	225.963
TCGA-BH-A18I	0.81621	0.741855	12.8793	17.3609	18.9737	18.2483	18.9737	21	1220.62	14.1701	0.608389	907.872	0.743776	1431	248.391	524.361	2.61908e+07	5.17113	165.147	3.31317	575.355	97.5032	392.784	407.092	37.8674	537.487	68.6392	702.969	-0.718006	7.07151e+08	0.0316839	14215.7	5311.23	3.79219e+06	-19953.7	1143.49	1147.91	0.0109915	26.3925	4.08187	428.602	0.0929767	0.0419616	0.925314	0.822454	-0.855187	0.999817	0.0401235	72.7856
TCGA-BH-A201	0.565423	0.55298	7.43662	13.4483	12.3693	13.4164	9.48683	13.7477	343.125	7.60396	0.72987	324.743	0.946429	459	105.86	397.876	5.61271e+06	3.96982	224.303	1.55027	437.866	107.367	262.061	301.6	75.4047	362.462	87.906	574.595	-0.271117	1.51543e+08	0.0657439	14246.6	1683.77	1.79514e+06	-7560.23	899.008	1002.05	-0.0309875	24.8967	2.24325	264.691	0.101785	0.0458414	0.869373	0.773894	-0.938127	0.997713	0.0466906	40.9837
TCGA-BH-A202	0.87097	0.823403	20.3854	24.7576	28.3019	29.5466	28.4605	31.3209	7042.5	21.5631	0.790815	2246.78	0.319032	7317	274.278	791.123	2.08037e+08	6.76134	253.818	2.91663	1086.09	155.899	553.538	559.665	-17.0048	1103.09	106.382	876.165	-0.240687	5.61701e+09	0.010825	39138.1	15486.7	4.57434e+07	-53544.6	3728.28	1819.03	0.343259	33.945	5.97088	657.542	0.075875	0.0320707	0.966612	0.87558	-0.708382	0.999956	0.0324979	122.505
TCGA-BH-A28Q	0.780954	0.360562	12.3856	34.3508	36.4966	40.3609	36.4966	45.3982	5961.38	26.8264	0.604242	2631.3	0.441392	6399	236.128	581.633	1.3056e+08	6.32235	176.726	2.87593	676.456	105.464	430.593	450.52	32.1398	644.316	74.1501	742.217	-0.638475	3.52512e+09	0.0145098	17120.4	7364.7	5.5588e+06	-28144.3	1348.44	1127.13	0.0911526	25.8645	5.59781	454.347	0.0926387	0.0383199	0.944713	0.848132	-0.677863	0.999866	0.0385388	85.4904
TCGA-E2-A108	0.72662	0.641276	17.9623	28.0102	28.3019	30	25.632	33.1361	6806.25	20.3528	0.822407	2111.88	0.310285	7020	313.086	644.924	1.67641e+08	6.30908	153.24	4.58515	991.92	108.389	489.569	504.709	-43.8689	1035.79	67.9695	802.977	-0.476199	4.5263e+09	0.0152367	21353.4	12204.8	1.56592e+07	-35541.3	1865.5	1580.14	0.0858942	28.04	5.73509	789.049	0.0988567	0.0453992	0.969211	0.891701	-0.648435	0.999844	0.0503749	110.151
TCGA-E2-A10F	0.927942	0.729879	16.2614	22.2795	25.632	25.632	26.8328	28.6182	3996	20.6741	0.720631	1689.88	0.422892	4212	425.995	871.257	1.48787e+08	6.38852	192.508	3.44216	1016.56	133.752	661.622	685.627	45.451	971.111	90.4415	976.608	-0.580441	4.01725e+09	0.0137245	29046.7	16950.2	1.60026e+07	-27672	2276.48	1851.09	0.103004	33.6115	5.55651	715.007	0.075839	0.0311813	0.95778	0.86361	-0.788804	0.999971	0.0372181	129.776
TCGA-E2-A14N	0.502838	0.184679	8.95398	48.484	42.4264	34.2053	44.5982	53.1601	3827.25	24.3796	0.495681	2387.11	0.623715	4320	470.479	1004.42	1.78499e+08	6.42553	296.758	2.90342	1322.79	170.947	733.954	730.613	178.591	1144.2	118.593	1056.23	0.255853	4.81947e+09	0.0132812	46557.9	12487.2	4.57293e+07	52084.2	3704.76	3185.23	0.0863273	45.2119	5.53583	1082.38	0.0591826	0.0215981	0.948066	0.847436	-0.830567	0.999979	0.0215953	111.129
TCGA-E2-A14S	0.746123	0.618779	12.2964	19.872	23.4307	18.9737	20.1246	24.9199	2236.5	14.827	0.799713	1034.18	0.46241	2403	116.309	820.84	6.40205e+07	5.82107	450.758	2.14134	955.526	229.019	503.484	531.931	-81.8129	1037.34	172.934	848.134	-0.40709	1.72855e+09	0.0200732	73744.2	16036.9	1.74517e+08	-469784	8253.36	4394.82	0.313811	51.2178	5.21442	1678.2	0.0601375	0.0246784	0.922257	0.821891	-0.807551	0.999935	0.0186212	122.737
TCGA-E2-A14T	0.81226	0.651828	8.58862	13.1762	15.2971	13.4164	15.2971	15.5885	700.875	10.7025	0.82717	461.3	0.658177	810	209.365	528.037	1.3559e+07	4.70689	195.023	1.84001	574.475	108.379	360.874	364.746	130.876	443.6	86.8632	672.284	-0.0131444	3.66092e+08	0.04	15210.8	2618.98	2.43364e+06	-3783.76	977.722	1226.84	-0.121042	29.2095	3.47005	345.753	0.0641045	0.016908	0.883153	0.772251	-0.925373	0.999829	0.0262797	51.7395
TCGA-E2-A14V	0.704115	0.424092	16.9753	40.0273	45.3982	36.1248	40.025	45.3982	9273.38	28.1838	0.610148	3498.44	0.377256	9612	596.732	1914.63	9.11559e+08	7.63462	597.607	2.71988	2383.62	378.987	1226.39	1188.15	-3.79384	2387.41	258.576	1600.17	0.216276	2.46121e+10	0.00590203	230685	69257.4	1.47157e+09	661878	22983.9	12491.6	0.295946	83.577	6.83927	5383.13	0.0469646	0.0188961	0.953691	0.86449	-0.822979	0.999998	0.0198636	258.09
TCGA-E2-A14Y	0.828093	0.570499	27.3954	48.02	56.921	53.1601	51.788	62.498	33098.6	39.765	0.664439	7503.01	0.226686	33615	145.386	348.189	3.70662e+08	5.92155	106.742	3.35075	616.938	63.0559	239.821	229.959	-11.624	628.562	43.7837	545.638	0.495759	1.00079e+10	0.0193784	6313.76	2658.9	1.25412e+06	6652.76	636.34	266.417	0.408561	12.6939	5.0326	104.868	0.15137	0.076756	0.984439	0.91364	-0.255189	0.974276	0.080809	50.6586
TCGA-E2-A152	0.636146	0.586398	14.964	25.5185	25.632	25.807	22.8473	29.6985	3597.75	16.2335	0.763018	1488.12	0.413624	3807	191.691	632.481	8.10687e+07	6.01065	150.95	4.17526	930.806	122.669	438.347	449.474	-57.9178	988.724	72.4478	758.258	-0.649943	2.18886e+09	0.0183592	29799	9805.41	4.49595e+07	-164409	3334.36	2289	0.188692	33.9895	5.45365	1103.64	0.0915057	0.0414358	0.953588	0.869148	-0.755393	0.999933	0.0383327	97.6746
[truncated: 64 more rows]
[truncated: 430 more columns]

## Sheet: TableS3-Radiomic features-Perit
ID	original_shape_Elongation	original_shape_Flatness	original_shape_LeastAxisLength	original_shape_MajorAxisLength	original_shape_Maximum2DDiameterColumn	original_shape_Maximum2DDiameterRow	original_shape_Maximum2DDiameterSlice	original_shape_Maximum3DDiameter	original_shape_MeshVolume	original_shape_MinorAxisLength	original_shape_Sphericity	original_shape_SurfaceArea	original_shape_SurfaceVolumeRatio	original_shape_VoxelVolume	original_firstorder_10Percentile	original_firstorder_90Percentile	original_firstorder_Energy	original_firstorder_Entropy	original_firstorder_InterquartileRange	original_firstorder_Kurtosis	original_firstorder_Maximum	original_firstorder_MeanAbsoluteDeviation	original_firstorder_Mean	original_firstorder_Median	original_firstorder_Minimum	original_firstorder_Range	original_firstorder_RobustMeanAbsoluteDeviation	original_firstorder_RootMeanSquared	original_firstorder_Skewness	original_firstorder_TotalEnergy	original_firstorder_Uniformity	original_firstorder_Variance	original_glcm_Autocorrelation	original_glcm_ClusterProminence	original_glcm_ClusterShade	original_glcm_ClusterTendency	original_glcm_Contrast	original_glcm_Correlation	original_glcm_DifferenceAverage	original_glcm_DifferenceEntropy	original_glcm_DifferenceVariance	original_glcm_Id	original_glcm_Idm	original_glcm_Idmn	original_glcm_Idn	original_glcm_Imc1	original_glcm_Imc2	original_glcm_InverseVariance	original_glcm_JointAverage
[truncated: 118 more rows]
[truncated: 430 more columns]

[truncated: 6 more sheets: Table S4 Immunotherapy response, table S5-brca_cell, Table S6-MCP, Table S7-purity, Table S8 Importance of , TableS9 interpretabilit]
